# Supplementary material for: Bladder Cancer Exhibiting High Immune Infiltration Shows the Lowest Response Rate to Immune Checkpoint Inhibitors
Source: Front Oncol. 2019 Oct 31;9:1101. doi: 10.3389/fonc.2019.01101 (PMC6834825; doi:10.3389/fonc.2019.01101)
Supplement: Supplementary Table 1 — Enrichment analysis of brown module. [file Table_1.XLSX]

## Sheet: Dataset(brown module)
Name of dataset: brown module
No. of identified items: 143 of 150
No. of unidentified items: 7
ID type: GeneSymbol
Number of mapped gene: 143
Is dataset quantitative :NO
Mapped items:
Dataset item (Gene symbol )		Entrez ID	Gene symbol	Description	Alternate names	Chromosome	Map location
KLK13		26085	KLK13	kallikrein-related peptidase 13	KLK-L4|KLKL4	19	19q13.33
KRT78		196374	KRT78	keratin 78, type II	CK-78|K5B|K78|Kb40	12	12q13.13
RHCG		51458	RHCG	Rh family, C glycoprotein	C15orf6|PDRC2|RHGK|SLC42A3	15	15q25
CNFN		84518	CNFN	cornifelin	PLAC8L2	19	19q13.2
TES		26136	TES	testin LIM domain protein	TESS|TESS-2	7	7q31.2
KLK12		43849	KLK12	kallikrein-related peptidase 12	KLK-L5|KLKL5	19	19q13.33
SLURP1		57152	SLURP1	secreted LY6/PLAUR domain containing 1	ANUP|ARS|ArsB|LY6LS|MDM	8	8q24.3
MTHFD1L		25902	MTHFD1L	methylenetetrahydrofolate dehydrogenase (NADP+ dependent) 1-like	FTHFSDC1|MTC1THFS|dJ292B18.2	6	6q25.1
TCHH		7062	TCHH	trichohyalin	THH|THL|TRHY	1	1q21.3
TGM1		7051	TGM1	transglutaminase 1	ARCI1|ICR2|KTG|LI|LI1|TGASE|TGK	14	14q11.2
RHBDF2		79651	RHBDF2	rhomboid 5 homolog 2 (Drosophila)	RHBDL5|RHBDL6|TEC|TOC|TOCG|iRhom2	17	17q25.1
ISG15		9636	ISG15	ISG15 ubiquitin-like modifier	G1P2|IFI15|IMD38|IP17|UCRP|hUCRP	1	1p36.33
SLC25A22		79751	SLC25A22	solute carrier family 25 (mitochondrial carrier: glutamate), member 22	EIEE3|GC1|NET44	11	11p15.5
CRCT1		54544	CRCT1	cysteine-rich C-terminal 1	C1orf42|NICE-1	1	1q21
WDR66		144406	WDR66	WD repeat domain 66	CaM-IP4	12	12q24.31
PARP12		64761	PARP12	poly (ADP-ribose) polymerase family, member 12	ARTD12|MST109|MSTP109|ZC3H1|ZC3HDC1	7	7q34
FBXO6		26270	FBXO6	F-box protein 6	FBG2|FBS2|FBX6|Fbx6b	1	1p36.22
HMGA2		8091	HMGA2	high mobility group AT-hook 2	BABL|HMGI-C|HMGIC|LIPO|STQTL9	12	12q15
GALNT6		11226	GALNT6	polypeptide N-acetylgalactosaminyltransferase 6	GALNAC-T6|GalNAcT6	12	12q13
COL7A1		1294	COL7A1	collagen, type VII, alpha 1	EBD1|EBDCT|EBR1|NDNC8	3	3p21.1
IFI6		2537	IFI6	interferon, alpha-inducible protein 6	6-16|FAM14C|G1P3|IFI-6-16|IFI616	1	1p35
PLAU		5328	PLAU	plasminogen activator, urokinase	ATF|BDPLT5|QPD|UPA|URK|u-PA	10	10q22.2
KLHDC7B		113730	KLHDC7B	kelch domain containing 7B	-	22	22q13.33
ANXA1		301	ANXA1	annexin A1	ANX1|LPC1	9	9q21.13
CDH3		1001	CDH3	cadherin 3, type 1, P-cadherin (placental)	CDHP|HJMD|PCAD	16	16q22.1
KLK11		11012	KLK11	kallikrein-related peptidase 11	PRSS20|TLSP	19	19q13.33
DCBLD1		285761	DCBLD1	discoidin, CUB and LCCL domain containing 1	dJ94G16.1	6	6q22.1
PARP14		54625	PARP14	poly (ADP-ribose) polymerase family, member 14	ARTD8|BAL2|PARP-14|pART8	3	3q21.1
APOBEC3A		200315	APOBEC3A	apolipoprotein B mRNA editing enzyme, catalytic polypeptide-like 3A	A3A|ARP3|PHRBN|bK150C2.1	22	22q13.1-q13.2
EPHB2		2048	EPHB2	EPH receptor B2	CAPB|DRT|EK5|EPHT3|ERK|Hek5|PCBC|Tyro5	1	1p36.1-p35
OAS3		4940	OAS3	2'-5'-oligoadenylate synthetase 3, 100kDa	p100|p100OAS	12	12q24.2
APLN		8862	APLN	apelin	APEL|XNPEP2	X	Xq25
INHBA		3624	INHBA	inhibin, beta A	EDF|FRP	7	7p15-p13
ADAM8		101	ADAM8	ADAM metallopeptidase domain 8	CD156|CD156a|MS2	10	10q26.3
SPRR1A		6698	SPRR1A	small proline-rich protein 1A	SPRK	1	1q21-q22
LAMC2		3918	LAMC2	laminin, gamma 2	B2T|BM600|CSF|EBR2|EBR2A|LAMB2T|LAMNB2	1	1q25-q31
TMPRSS11D		9407	TMPRSS11D	transmembrane protease, serine 11D	HAT	4	4q13.2
SULT2B1		6820	SULT2B1	sulfotransferase family, cytosolic, 2B, member 1	HSST2	19	19q13.3
CMPK2		129607	CMPK2	cytidine monophosphate (UMP-CMP) kinase 2, mitochondrial	TMPK2|TYKi|UMP-CMPK2	2	2p25.2
SERPINA1		5265	SERPINA1	serpin peptidase inhibitor, clade A (alpha-1 antiproteinase, antitrypsin), member 1	A1A|A1AT|AAT|PI|PI1|PRO2275|alpha1AT	14	14q32.1
MYO10		4651	MYO10	myosin X	-	5	5p15.1-p14.3
RNASE7		84659	RNASE7	ribonuclease, RNase A family, 7	-	14	14q11.2
KLC3		147700	KLC3	kinesin light chain 3	KLC2|KLC2L|KLCt|KNS2B	19	19q13
KRT14		3861	KRT14	keratin 14, type I	CK14|EBS3|EBS4|K14|NFJ	17	17q21.2
RSAD2		91543	RSAD2	radical S-adenosyl methionine domain containing 2	2510004L01Rik|cig33|cig5|vig1	2	2p25.2
SEC14L2		23541	SEC14L2	SEC14-like 2 (S. cerevisiae)	C22orf6|SPF|TAP|TAP1	22	22q12.2
VAV2		7410	VAV2	vav 2 guanine nucleotide exchange factor	VAV-2	9	9q34.1
IFI27		3429	IFI27	interferon, alpha-inducible protein 27	FAM14D|ISG12|ISG12A|P27	14	14q32
CTSV		1515	CTSV	cathepsin V	CATL2|CTSL2|CTSU	9	9q22.2
CXCL11		6373	CXCL11	chemokine (C-X-C motif) ligand 11	H174|I-TAC|IP-9|IP9|SCYB11|SCYB9B|b-R1	4	4q21.2
GBP6		163351	GBP6	guanylate binding protein family, member 6	-	1	1p22.2
FSCN1		6624	FSCN1	fascin actin-bundling protein 1	FAN1|HSN|SNL|p55	7	7p22
CXCL5		6374	CXCL5	chemokine (C-X-C motif) ligand 5	ENA-78|SCYB5	4	4q13.3
CXCL10		3627	CXCL10	chemokine (C-X-C motif) ligand 10	C7|IFI10|INP10|IP-10|SCYB10|crg-2|gIP-10|mob-1	4	4q21
HEPHL1		341208	HEPHL1	hephaestin-like 1	-	11	11q21
FERMT1		55612	FERMT1	fermitin family member 1	C20orf42|DTGCU2|KIND1|UNC112A|URP1	20	20p12.3
LYNX1		66004	LYNX1	Ly6/neurotoxin 1	SLURP2	8	8q24.3
IGF2BP2		10644	IGF2BP2	insulin-like growth factor 2 mRNA binding protein 2	IMP-2|IMP2|VICKZ2	3	3q27.2
CASP14		23581	CASP14	caspase 14, apoptosis-related cysteine peptidase	-	19	19p13.1
LY6E		4061	LY6E	lymphocyte antigen 6 complex, locus E	RIG-E|RIGE|SCA-2|SCA2|TSA-1	8	8q24.3
DDX60L		91351	DDX60L	DEAD (Asp-Glu-Ala-Asp) box polypeptide 60-like	-	4	4q32.3
SLC16A3		9123	SLC16A3	solute carrier family 16 (monocarboxylate transporter), member 3	MCT 3|MCT 4|MCT-3|MCT-4|MCT3|MCT4	17	17q25
IFIT3		3437	IFIT3	interferon-induced protein with tetratricopeptide repeats 3	CIG-49|GARG-49|IFI60|IFIT4|IRG2|ISG60|P60|RIG-G|cig41	10	10q24
MMP1		4312	MMP1	matrix metallopeptidase 1	CLG|CLGN	11	11q22.3
TYMP		1890	TYMP	thymidine phosphorylase	ECGF|ECGF1|MEDPS1|MNGIE|MTDPS1|PDECGF|TP|hPD-ECGF	22	22q13.33
CALB1		793	CALB1	calbindin 1, 28kDa	CALB|D-28K	8	8q21.3
CA2		760	CA2	carbonic anhydrase II	CA-II|CAC|CAII|Car2|HEL-76	8	8q22
CTSC		1075	CTSC	cathepsin C	CPPI|DPP-I|DPP1|DPPI|HMS|JP|JPD|PALS|PDON1|PLS	11	11q14.2
LGALS7		3963	LGALS7	lectin, galactoside-binding, soluble, 7	GAL7|LGALS7A	19	19q13.2
AREG		374	AREG	amphiregulin	AR|AREGB|CRDGF|SDGF	4	4q13.3
CDCP1		64866	CDCP1	CUB domain containing protein 1	CD318|SIMA135|TRASK	3	3p21.31
MAGEB2		4113	MAGEB2	melanoma antigen family B2	CT3.2|DAM6|MAGE-XP-2	X	Xp21.3
CAMK2B		816	CAMK2B	calcium/calmodulin-dependent protein kinase II beta	CAM2|CAMK2|CAMKB	7	7p14.3-p14.1
ETV7		51513	ETV7	ets variant 7	TEL-2|TEL2|TELB	6	6p21
MROH6		642475	MROH6	maestro heat-like repeat family member 6	C8orf73	8	8q24.3
GBP5		115362	GBP5	guanylate binding protein 5	GBP-5	1	1p22.2
AJUBA		84962	AJUBA	ajuba LIM protein	JUB	14	14q11.2
SPECC1		92521	SPECC1	sperm antigen with calponin homology and coiled-coil domains 1	CYTSB|HCMOGT-1|HCMOGT1|NSP	17	17p11.2
DCUN1D5		84259	DCUN1D5	DCN1, defective in cullin neddylation 1, domain containing 5	SCCRO5	11	11q22.3
EPSTI1		94240	EPSTI1	epithelial stromal interaction 1 (breast)	BRESI1	13	13q13.3
TUBB6		84617	TUBB6	tubulin, beta 6 class V	HsT1601|TUBB-5	18	18p11.21
FGFBP1		9982	FGFBP1	fibroblast growth factor binding protein 1	FGF-BP|FGF-BP1|FGFBP|FGFBP-1|HBP17	4	4p15.32
CDC25B		994	CDC25B	cell division cycle 25B	-	20	20p13
TAP2		6891	TAP2	transporter 2, ATP-binding cassette, sub-family B (MDR/TAP)	ABC18|ABCB3|APT2|D6S217E|PSF-2|PSF2|RING11	6	6p21.3
TFAP2A		7020	TFAP2A	transcription factor AP-2 alpha (activating enhancer binding protein 2 alpha)	AP-2|AP-2alpha|AP2TF|BOFS|TFAP2	6	6p24
IFI44		10561	IFI44	interferon-induced protein 44	MTAP44|TLDC5|p44	1	1p31.1
IRF7		3665	IRF7	interferon regulatory factor 7	IMD39|IRF-7H|IRF7A|IRF7B|IRF7C|IRF7H	11	11p15.5
OAS2		4939	OAS2	2'-5'-oligoadenylate synthetase 2, 69/71kDa	-	12	12q24.2
COL27A1		85301	COL27A1	collagen, type XXVII, alpha 1	STLS	9	9q32
DNASE1L3		1776	DNASE1L3	deoxyribonuclease I-like 3	DHP2|DNAS1L3|LSD|SLEB16	3	3p14.3
TAP1		6890	TAP1	transporter 1, ATP-binding cassette, sub-family B (MDR/TAP)	ABC17|ABCB2|APT1|D6S114E|PSF-1|PSF1|RING4|TAP1*0102N|TAP1N	6	6p21.3
OAS1		4938	OAS1	2'-5'-oligoadenylate synthetase 1, 40/46kDa	IFI-4|OIAS|OIASI	12	12q24.2
SAA2		6289	SAA2	serum amyloid A2	-	11	11p15.1-p14
TEAD4		7004	TEAD4	TEA domain family member 4	EFTR-2|RTEF1|TCF13L1|TEF-3|TEF3|TEFR-1|hRTEF-1B	12	12p13.3-p13.2
ARNTL2		56938	ARNTL2	aryl hydrocarbon receptor nuclear translocator-like 2	BMAL2|CLIF|MOP9|PASD9|bHLHe6	12	12p12.2-p11.2
WARS		7453	WARS	tryptophanyl-tRNA synthetase	GAMMA-2|IFI53|IFP53	14	14q32.31
IFIT2		3433	IFIT2	interferon-induced protein with tetratricopeptide repeats 2	G10P2|GARG-39|IFI-54|IFI-54K|IFI54|IFIT-2|ISG-54 K|ISG-54K|ISG54|P54|cig42	10	10q23.31
ITGA3		3675	ITGA3	integrin, alpha 3 (antigen CD49C, alpha 3 subunit of VLA-3 receptor)	CD49C|GAP-B3|GAPB3|ILNEB|MSK18|VCA-2|VL3A|VLA3a	17	17q21.33
GNLY		10578	GNLY	granulysin	D2S69E|LAG-2|LAG2|NKG5|TLA519	2	2p11.2
IL36G		56300	IL36G	interleukin 36, gamma	IL-1F9|IL-1H1|IL-1RP2|IL1E|IL1F9|IL1H1|IL1RP2	2	2q12-q21
PLEK2		26499	PLEK2	pleckstrin 2	-	14	14q23.3
TLR2		7097	TLR2	toll-like receptor 2	CD282|TIL4	4	4q32
AIM2		9447	AIM2	absent in melanoma 2	PYHIN4	1	1q22
HLA-G		3135	HLA-G	major histocompatibility complex, class I, G	MHC-G	6	6p21.3
FJX1		24147	FJX1	four jointed box 1	-	11	11p13
ITGB4		3691	ITGB4	integrin, beta 4	CD104	17	17q25
IDO1		3620	IDO1	indoleamine 2,3-dioxygenase 1	IDO|IDO-1|INDO	8	8p12-p11
SOX9		6662	SOX9	SRY (sex determining region Y)-box 9	CMD1|CMPD1|SRA1|SRXX2|SRXY10	17	17q24.3
ZNF365		22891	ZNF365	zinc finger protein 365	Su48|UAN|ZNF365D	10	10q21.2
LY6K		54742	LY6K	lymphocyte antigen 6 complex, locus K	CT97|HSJ001348|URLC10|ly-6K	8	8q24.3
SERPINB7		8710	SERPINB7	serpin peptidase inhibitor, clade B (ovalbumin), member 7	MEGSIN|PPKN|TP55	18	18q21.33
IFI44L		10964	IFI44L	interferon-induced protein 44-like	C1orf29|GS3686	1	1p31.1
SPHK1		8877	SPHK1	sphingosine kinase 1	SPHK	17	17q25.2
MX1		4599	MX1	MX dynamin-like GTPase 1	IFI-78K|IFI78|MX|MxA	21	21q22.3
AHNAK2		113146	AHNAK2	AHNAK nucleoprotein 2	C14orf78	14	14q32.33
P2RY6		5031	P2RY6	pyrimidinergic receptor P2Y, G-protein coupled, 6	P2Y6	11	11q13.5
TREM1		54210	TREM1	triggering receptor expressed on myeloid cells 1	CD354|TREM-1	6	6p21.1
IL1RAP		3556	IL1RAP	interleukin 1 receptor accessory protein	C3orf13|IL-1RAcP|IL1R3	3	3q28
PMEPA1		56937	PMEPA1	prostate transmembrane protein, androgen induced 1	STAG1|TMEPAI	20	20q13.31-q13.33
ZBED2		79413	ZBED2	zinc finger, BED-type containing 2	-	3	3q13.2
XAF1		54739	XAF1	XIAP associated factor 1	BIRC4BP|HSXIAPAF1|XIAPAF1	17	17p13.1
SBSN		374897	SBSN	suprabasin	UNQ698	19	19q13.13
F3		2152	F3	coagulation factor III (thromboplastin, tissue factor)	CD142|TF|TFA	1	1p22-p21
UBD		10537	UBD	ubiquitin D	FAT10|GABBR1|UBD-3	6	6p21.3
PTHLH		5744	PTHLH	parathyroid hormone-like hormone	BDE2|HHM|PLP|PTHR|PTHRP	12	12p12.1-p11.2
PPP1R14C		81706	PPP1R14C	protein phosphatase 1, regulatory (inhibitor) subunit 14C	CPI17-like|KEPI|NY-BR-81	6	6q24.3-q25.3
BST2		684	BST2	bone marrow stromal cell antigen 2	CD317|TETHERIN	19	19p13.1
HES2		54626	HES2	hes family bHLH transcription factor 2	bHLHb40	1	1p36.31
SLC47A2		146802	SLC47A2	solute carrier family 47 (multidrug and toxin extrusion), member 2	MATE2|MATE2-B|MATE2-K|MATE2K	17	17p11.2
SLC38A5		92745	SLC38A5	solute carrier family 38, member 5	JM24|SN2|SNAT5|pp7194	X	Xp11.23
ITGB6		3694	ITGB6	integrin, beta 6	AI1H	2	2q24.2
TMEM45A		55076	TMEM45A	transmembrane protein 45A	DERP7	3	3q12.2
FLG		2312	FLG	filaggrin	ATOD2	1	1q21.3
ASPG		374569	ASPG	asparaginase	C14orf76|GPA/WT	14	14q32.33
S100A7A		338324	S100A7A	S100 calcium binding protein A7A	NICE-2|S100A15|S100A7L1|S100A7f	1	1q21.3
IFIT1		3434	IFIT1	interferon-induced protein with tetratricopeptide repeats 1	C56|G10P1|IFI-56|IFI-56K|IFI56|IFIT-1|IFNAI1|ISG56|P56|RNM561	10	10q23.31
CD274		29126	CD274	CD274 molecule	B7-H|B7H1|PD-L1|PDCD1L1|PDCD1LG1|PDL1	9	9p24
PDZK1IP1		10158	PDZK1IP1	PDZK1 interacting protein 1	DD96|MAP17|SPAP	1	1p33
IL32		9235	IL32	interleukin 32	IL-32alpha|IL-32beta|IL-32delta|IL-32gamma|NK4|TAIF|TAIFa|TAIFb|TAIFc|TAIFd	16	16p13.3
CCL20		6364	CCL20	chemokine (C-C motif) ligand 20	CKb4|Exodus|LARC|MIP-3-alpha|MIP-3a|MIP3A|SCYA20|ST38	2	2q36.3
SAA1		6288	SAA1	serum amyloid A1	PIG4|SAA|SAA2|TP53I4	11	11p15.1
KRT75		9119	KRT75	keratin 75, type II	K6HF|KB18|PFB	12	12q13
ABCA12		26154	ABCA12	ATP-binding cassette, sub-family A (ABC1), member 12	ARCI4A|ARCI4B|ICR2B|LI2	2	2q34

## Sheet: Cellular component
Analysis: Cellular component
Dataset name: brown module
Number of genes in the dataset: 143
Number of genes in the dataset (which are available in Cellular component database) :126
Number of genes in background: 14553
Is analysis quantitative: No
						Corrected p-values
Cellular component	No. of genes in the dataset	No. of genes in the background dataset	Percentage of genes	Fold enrichment	P-value (Hypergeometric test)	Bonferroni method	BH method	Q-value (Storey-Tibshirani method)	genes mapped (from input data set)
Plasma membrane	41	3479	32.5397	1.36139	0.0169512	1	0.901163	1	RHCG; TES; PLAU; ANXA1; CDH3; PARP14; EPHB2; ADAM8; SPRR1A; LAMC2; TMPRSS11D; MYO10; FSCN1; LY6E; SLC16A3; CALB1; CA2; LGALS7; AREG; CDCP1; CAMK2B; AJUBA; OAS2; TAP1; ITGA3; PLEK2; TLR2; HLA-G; ITGB4; LY6K; SPHK1; P2RY6; TREM1; IL1RAP; F3; BST2; SLC38A5; ITGB6; CD274; PDZK1IP1; ABCA12;
Integral to membrane	11	1702	8.73016	0.74709	0.884409	1	1	1	EPHB2; IFI27; TAP2; TAP1; ITGB4; ZNF365; LY6K; PMEPA1; F3; PPP1R14C; ABCA12;
Integral to plasma membrane	11	934	8.73016	1.36139	0.185373	1	1	1	RHCG; ADAM8; TMPRSS11D; LY6E; SLC16A3; TAP2; TAP1; TLR2; P2RY6; IL1RAP; BST2;
Golgi aparatus	6	897	4.7619	0.773793	0.796328	1	1	1	GALNT6; RSAD2; CA2; DNASE1L3; HLA-G; BST2;
Nucleus	39	5847	30.9524	0.770531	0.987539	1	1	1	HMGA2; PLAU; ANXA1; OAS3; SULT2B1; KRT14; SEC14L2; VAV2; IGF2BP2; CASP14; TYMP; CALB1; CA2; MAGEB2; ETV7; AJUBA; SPECC1; CDC25B; TAP2; TFAP2A; IRF7; OAS2; DNASE1L3; OAS1; TEAD4; ARNTL2; IFIT2; ITGB4; SOX9; LY6K; MX1; AHNAK2; ZBED2; XAF1; UBD; PTHLH; HES2; SLC47A2; FLG;
Perinuclear region of cytoplasm	1	119	0.793651	0.980135	0.646201	1	1	1	GALNT6;
Actin cytoskeleton	1	132	0.793651	0.883614	0.684329	1	1	1	FSCN1;
Nucleolus	5	1257	3.96825	0.460306	0.987085	1	1	1	KRT14; OAS2; SOX9; PTHLH; IFIT1;
Mitochondrion	8	1259	6.34921	0.73477	0.863005	1	1	1	MTHFD1L; SLC25A22; IFI6; ANXA1; CMPK2; IFI27; CTSC; WARS;
Cytosol	12	1178	9.52381	1.17745	0.321553	1	1	1	SULT2B1; KRT14; VAV2; FSCN1; FERMT1; CAMK2B; CDC25B; IRF7; TAP1; IDO1; SPHK1; MX1;
Membrane fraction	3	346	2.38095	1.00468	0.579489	1	1	1	SLC16A3; TAP2; SPHK1;
Cytoplasm	65	5684	51.5873	1.32091	0.00278444	1	0.272875	1	KLK13; TGM1; ISG15; FBXO6; PLAU; ANXA1; CDH3; KLK11; PARP14; APOBEC3A; EPHB2; OAS3; SPRR1A; LAMC2; TMPRSS11D; SULT2B1; SERPINA1; MYO10; KRT14; RSAD2; SEC14L2; VAV2; CXCL11; FSCN1; FERMT1; IGF2BP2; CASP14; IFIT3; TYMP; CALB1; CA2; CDCP1; CAMK2B; AJUBA; SPECC1; FGFBP1; CDC25B; TAP2; IFI44; IRF7; OAS2; TAP1; OAS1; ARNTL2; WARS; IFIT2; ITGA3; IL36G; TLR2; AIM2; IDO1; LY6K; SERPINB7; SPHK1; MX1; PMEPA…
Exosomes	31	2043	24.6032	1.75299	0.00105862	0.829961	0.118566	0.768772	KRT78; RHCG; TGM1; PLAU; ANXA1; EPHB2; LAMC2; TMPRSS11D; SERPINA1; RNASE7; KRT14; GBP6; FSCN1; CALB1; CA2; CTSC; LGALS7; TUBB6; SAA2; WARS; ITGA3; TLR2; HLA-G; ITGB4; MX1; SBSN; BST2; CD274; PDZK1IP1; SAA1; KRT75;
Lysosome	19	1620	15.0794	1.35523	0.104694	1	1	1	TGM1; ANXA1; EPHB2; SERPINA1; IFI27; CTSV; CASP14; SLC16A3; TYMP; CA2; CTSC; LGALS7; OAS2; ITGA3; ITGB4; SPHK1; IL1RAP; F3; CD274;
Endoplasmic reticulum	10	1104	7.93651	1.04715	0.488888	1	1	1	KLK13; OAS3; SERPINA1; RSAD2; IFI27; CXCL5; TAP2; OAS2; HLA-G; MX1;
Secretory granule	1	50	0.793651	2.33245	0.353073	1	1	1	GNLY;
Endosome	1	303	0.793651	0.384957	0.930237	1	1	1	IFI27;
Cell surface	3	205	2.38095	1.69566	0.26195	1	1	1	PLAU; AREG; TLR2;
Extracellular	37	1825	29.3651	2.34208	3.89382e-07	0.000305275	0.000305275	0.00197938	KLK13; TES; KLK12; MTHFD1L; TGM1; ISG15; COL7A1; PLAU; CDH3; KLK11; OAS3; APLN; INHBA; LAMC2; SERPINA1; RNASE7; CXCL11; CXCL5; CXCL10; CASP14; MMP1; TYMP; CA2; CTSC; LGALS7; FGFBP1; OAS2; COL27A1; OAS1; SAA2; GNLY; HLA-G; F3; PTHLH; IL32; CCL20; SAA1;
Extracellular region	13	442	10.3175	3.39933	0.000118574	0.0929621	0.0309874	0.200919	KLK13; KLK12; SLURP1; ANXA1; INHBA; LAMC2; TMPRSS11D; SERPINA1; RNASE7; CXCL11; CXCL10; MMP1; SAA1;
Integrin complex	3	22	2.38095	15.7941	0.000865265	0.678368	0.113061	0.73308	ITGA3; ITGB4; ITGB6;
Membrane	3	350	2.38095	0.993193	0.58733	1	1	1	SLC16A3; OAS2; ITGA3;
Extracellular space	12	404	9.52381	3.4332	0.000200031	0.156824	0.0347855	0.225546	ISG15; PLAU; SERPINA1; LGALS7; AREG; FGFBP1; GNLY; FJX1; F3; PTHLH; IL32; CCL20;
Extracellular matrix	1	120	0.793651	0.971968	0.649289	1	1	1	F3;
Nucleoplasm	3	449	2.38095	0.774209	0.750768	1	1	1	CAMK2B; CDC25B; IRF7;
Centrosome	4	656	3.1746	0.705963	0.825441	1	1	1	KRT14; AJUBA; CDC25B; ZNF365;
Soluble fraction	4	180	3.1746	2.57274	0.0711622	1	1	1	KLK12; WARS; SPHK1; IL1RAP;
Cytoskeleton	4	427	3.1746	1.08456	0.507998	1	1	1	TCHH; KRT14; IGF2BP2; FLG;
Apical plasma membrane	1	42	0.793651	2.77662	0.306315	1	1	1	RHCG;
Intracellular	1	151	0.793651	0.772438	0.732837	1	1	1	CDC25B;
Platelet alpha granule lumen	1	35	0.793651	3.33179	0.262661	1	1	1	SERPINA1;
Cytoplasmic membrane-bounded vesicle	1	19	0.793651	6.13602	0.152379	1	1	1	FLG;
Endosome membrane	1	27	0.793651	4.31862	0.209425	1	1	1	IRF7;
Apical part of cell	1	13	0.793651	8.96586	0.106931	1	1	1	CA2;
Microsome	2	156	1.5873	1.48796	0.392193	1	1	1	OAS3; OAS2;
Cell junction	1	38	0.793651	3.06882	0.281694	1	1	1	FERMT1;
Brush border	1	12	0.793651	9.71239	0.0991244	1	1	1	SLC47A2;
Basolateral plasma membrane	1	40	0.793651	2.91542	0.294111	1	1	1	RHCG;
Integral to endoplasmic reticulum membrane	2	31	1.5873	7.48587	0.0293616	1	1	1	TAP2; TAP1;
Mitochondrial inner membrane	1	58	0.793651	2.01079	0.396703	1	1	1	SLC25A22;
SCF ubiquitin ligase complex	1	15	0.793651	7.77121	0.122342	1	1	1	FBXO6;
Intermediate filament	2	36	1.5873	6.44645	0.0386862	1	1	1	KRT14; FLG;
Endocytic vesicle membrane	1	22	0.793651	5.29967	0.174234	1	1	1	CAMK2B;
Aggresome	1	6	0.793651	19.4086	0.0508451	1	1	1	UBD;
Others	1	51	0.793651	2.28672	0.358694	1	1	1	SERPINA1;
Cornified envelope	4	19	3.1746	24.3618	1.87751e-05	0.0147197	0.00735983	0.0477205	CNFN; TGM1; ANXA1; SPRR1A;
Activin A complex	1	1	0.793651	115.491	0.00865801	1	0.61708	1	INHBA;
Basement membrane	1	21	0.793651	5.55192	0.167012	1	1	1	COL7A1;
Toll-like receptor 1-Toll-like receptor 2 protein complex	1	2	0.793651	58.0327	0.0172416	1	0.901163	1	TLR2;
TAP complex	2	3	1.5873	77.1218	0.000221846	0.173928	0.0347855	0.225546	TAP2; TAP1;
Keratin filament	1	5	0.793651	23.2826	0.0425526	1	1	1	KRT14;
Collagen type VII	1	1	0.793651	115.491	0.00865801	1	0.61708	1	COL7A1;
Inhibin A complex	1	2	0.793651	58.0327	0.0172416	1	0.901163	1	INHBA;
Intrinsic to membrane	1	3	0.793651	38.7528	0.0257515	1	1	1	TGM1;
Cytoskeletal part	1	1	0.793651	115.491	0.00865801	1	0.61708	1	IGF2BP2;
Plasma membrane part	1	2	0.793651	58.0327	0.0172416	1	0.901163	1	BST2;

## Sheet: Molecular function
Analysis: Molecular function
Dataset name: brown module
Number of genes in the dataset: 143
Number of genes in the dataset (which are available in Molecular function database) :142
Number of genes in background: 18125
Is analysis quantitative: No
						Corrected p-values
Molecular function	No. of genes in the dataset	No. of genes in the background dataset	Percentage of genes	Fold enrichment	P-value (Hypergeometric test)	Bonferroni method	BH method	Q-value (Storey-Tibshirani method)	genes mapped (from input data set)
Molecular function unknown	35	5685	24.6479	0.785996	0.968079	1	1	1	CNFN; TES; SLURP1; RHBDF2; CRCT1; WDR66; KLHDC7B; DCBLD1; PARP14; CMPK2; RSAD2; IFI27; HEPHL1; LYNX1; LY6E; IFIT3; CDCP1; MAGEB2; SPECC1; DCUN1D5; EPSTI1; IFI44; AIM2; FJX1; ZNF365; LY6K; IFI44L; AHNAK2; PMEPA1; SBSN; PPP1R14C; BST2; TMEM45A; ASPG; PDZK1IP1;
Protease inhibitor activity	2	94	1.40845	2.72886	0.167947	1	1	1	SERPINA1; SERPINB7;
Cell adhesion molecule activity	5	356	3.52113	1.79612	0.148	1	1	1	CDH3; LGALS7; CDCP1; ITGB4; IL32;
Ligase activity	4	112	2.8169	4.56927	0.0116853	1	0.48271	1	OAS3; OAS2; OAS1; WARS;
Transaminase activity	1	23	0.704225	5.60227	0.165575	1	1	1	TGM1;
Transporter activity	7	576	4.92958	1.55327	0.166683	1	1	1	RHCG; TAP2; TAP1; SAA2; SLC38A5; SAA1; ABCA12;
Translation regulator activity	1	101	0.704225	1.27619	0.549144	1	1	1	IGF2BP2;
Catalytic activity	3	532	2.11268	0.722114	0.790952	1	1	1	MTHFD1L; CA2; IDO1;
Transferase activity	1	156	0.704225	0.826282	0.708376	1	1	1	GALNT6;
Serine-type peptidase activity	5	98	3.52113	6.52419	0.00104163	0.233325	0.116662	0.648804	KLK13; KLK12; PLAU; KLK11; TMPRSS11D;
Receptor binding	4	129	2.8169	3.96717	0.0187223	1	0.48271	1	APLN; INHBA; IL36G; CD274;
Structural molecule activity	6	269	4.22535	2.85145	0.0193946	1	0.48271	1	KRT78; SPRR1A; LAMC2; FSCN1; FERMT1; KRT75;
Structural constituent of cytoskeleton	2	137	1.40845	1.87242	0.291387	1	1	1	KRT14; TUBB6;
Cytoskeletal protein binding	2	218	1.40845	1.17674	0.511388	1	1	1	IFIT2; PLEK2;
Metallopeptidase activity	2	101	1.40845	2.53975	0.187561	1	1	1	ADAM8; MMP1;
Peptide hormone	1	45	0.704225	2.86399	0.298386	1	1	1	PTHLH;
G-protein coupled receptor activity	1	736	0.704225	0.175145	0.997288	1	1	1	P2RY6;
Protein serine/threonine kinase activity	1	301	0.704225	0.428252	0.908128	1	1	1	CAMK2B;
Transcription regulator activity	2	832	1.40845	0.308338	0.990284	1	1	1	SEC14L2; HES2;
Extracellular matrix structural constituent	2	166	1.40845	1.54533	0.374259	1	1	1	COL7A1; COL27A1;
Receptor activity	5	361	3.52113	1.77124	0.154137	1	1	1	ITGA3; TLR2; TREM1; IL1RAP; ITGB6;
Transcription factor activity	6	842	4.22535	0.910996	0.651143	1	1	1	HMGA2; ETV7; TFAP2A; TEAD4; ARNTL2; SOX9;
Defense/immunity protein activity	1	61	0.704225	2.1129	0.381578	1	1	1	GNLY;
Calcium ion binding	5	185	3.52113	3.45622	0.0153104	1	0.48271	1	TCHH; ANXA1; CALB1; FLG; S100A7A;
Transmembrane receptor protein tyrosine kinase activity	1	56	0.704225	2.30152	0.356692	1	1	1	EPHB2;
Ubiquitin-specific protease activity	3	377	2.11268	1.019	0.569459	1	1	1	FBXO6; XAF1; UBD;
Ribonuclease activity	1	48	0.704225	2.68503	0.314789	1	1	1	RNASE7;
Growth factor activity	2	110	1.40845	2.33197	0.213207	1	1	1	TYMP; AREG;
Protein binding	2	182	1.40845	1.40948	0.418366	1	1	1	AJUBA; IFIT1;
RNA binding	2	366	1.40845	0.70091	0.784439	1	1	1	APOBEC3A; IGF2BP2;
GTPase activity	3	222	2.11268	1.73043	0.252453	1	1	1	GBP6; GBP5; MX1;
DNA binding	3	654	2.11268	0.58741	0.890769	1	1	1	PARP12; IRF7; ZBED2;
Chaperone activity	1	126	0.704225	1.023	0.630084	1	1	1	FGFBP1;
Auxiliary transport protein activity	2	333	1.40845	0.770368	0.738393	1	1	1	SLC25A22; SLC16A3;
Motor activity	2	79	1.40845	3.24693	0.127384	1	1	1	MYO10; KLC3;
MHC class I receptor activity	1	37	0.704225	3.48307	0.252714	1	1	1	HLA-G;
MHC class II receptor activity	1	38	0.704225	3.39143	0.258581	1	1	1	HLA-G;
Cysteine-type peptidase activity	3	46	2.11268	8.34975	0.00558726	1	0.417182	1	CTSV; CASP14; CTSC;
Protein tyrosine/serine/threonine phosphatase activity	1	37	0.704225	3.48307	0.252714	1	1	1	CDC25B;
Guanyl-nucleotide exchange factor activity	1	112	0.704225	1.15086	0.586723	1	1	1	VAV2;
Lipid kinase activity	1	35	0.704225	3.68204	0.240843	1	1	1	SPHK1;
Cytokine activity	2	107	1.40845	2.39735	0.204615	1	1	1	ISG15; IFI6;
Deoxyribonuclease activity	1	17	0.704225	7.57838	0.125209	1	1	1	DNASE1L3;
Helicase activity	1	25	0.704225	5.15427	0.178616	1	1	1	DDX60L;
Cofactor binding	1	1	0.704225	127.632	0.00783448	1	0.438731	1	F3;
Chemokine activity	4	53	2.8169	9.65486	0.000785092	0.175861	0.116662	0.648804	CXCL11; CXCL5; CXCL10; CCL20;
Nucleic acid binding	1	9	0.704225	14.3072	0.0683552	1	1	1	IFIT1;
Sulfotransferase activity	1	53	0.704225	2.43177	0.341285	1	1	1	SULT2B1;
Antiporter activity	1	2	0.704225	64.1335	0.015608	1	0.48271	1	SLC47A2;

## Sheet: Biological process
Analysis: Biological process
Dataset name: brown module
Number of genes in the dataset: 143
Number of genes in the dataset (which are available in Biological process database) :142
Number of genes in background: 18124
Is analysis quantitative: No
						Corrected p-values
Biological process	No. of genes in the dataset	No. of genes in the background dataset	Percentage of genes	Fold enrichment	P-value (Hypergeometric test)	Bonferroni method	BH method	Q-value (Storey-Tibshirani method)	genes mapped (from input data set)
Biological_process unknown	24	4731	16.9014	0.6477	0.996656	1	1	1	CNFN; SLURP1; RHBDF2; CRCT1; WDR66; KLHDC7B; DCBLD1; PARP14; CMPK2; HEPHL1; LYNX1; SPECC1; DCUN1D5; EPSTI1; IFI44; FJX1; ZNF365; LY6K; IFI44L; ZBED2; SBSN; TMEM45A; ASPG; IFIT1;
Protein metabolism	17	1323	11.9718	1.64088	0.0298224	1	0.758342	1	KLK13; KLK12; FBXO6; GALNT6; PLAU; KLK11; ADAM8; TMPRSS11D; SERPINA1; CTSV; CASP14; MMP1; CTSC; WARS; SERPINB7; F3; UBD;
Metabolism	5	1683	3.52113	0.379915	0.997718	1	1	1	MTHFD1L; TGM1; SULT2B1; CA2; IDO1;
Energy pathways	3	1633	2.11268	0.235241	0.999836	1	1	1	TGM1; CA2; IDO1;
Cell growth and/or maintenance	16	1125	11.2676	1.81623	0.0150502	1	0.758342	1	KRT78; TES; COL7A1; SPRR1A; LAMC2; MYO10; KLC3; KRT14; FSCN1; FERMT1; LGALS7; TUBB6; COL27A1; IFIT2; PLEK2; KRT75;
Transport	9	1215	6.33803	0.946412	0.6178	1	1	1	RHCG; SLC25A22; SLC16A3; TAP2; TAP1; SAA2; AHNAK2; SLC38A5; ABCA12;
Cell communication	31	3713	21.831	1.06589	0.377361	1	1	1	ANXA1; CDH3; EPHB2; APLN; INHBA; VAV2; CXCL11; GBP6; CXCL5; TYMP; CALB1; AREG; CDCP1; CAMK2B; GBP5; AJUBA; FGFBP1; CDC25B; ARNTL2; ITGA3; IL36G; TLR2; ITGB4; MX1; P2RY6; PTHLH; PPP1R14C; ITGB6; FLG; S100A7A; PDZK1IP1;
Signal transduction	33	3934	23.2394	1.07089	0.359656	1	1	1	ANXA1; CDH3; EPHB2; APLN; INHBA; VAV2; CXCL11; GBP6; CXCL5; TYMP; CALB1; AREG; CDCP1; CAMK2B; GBP5; AJUBA; FGFBP1; CDC25B; ARNTL2; ITGA3; IL36G; TLR2; ITGB4; SPHK1; MX1; P2RY6; PMEPA1; PTHLH; PPP1R14C; ITGB6; FLG; S100A7A; PDZK1IP1;
Regulation of nucleobase, nucleoside, nucleotide and nucleic acid metabolism	11	2828	7.74648	0.496869	0.998323	1	1	1	PARP12; HMGA2; APOBEC3A; SEC14L2; IGF2BP2; ETV7; IRF7; DNASE1L3; TEAD4; SOX9; HES2;
RNA metabolism	1	26	0.704225	4.95583	0.185069	1	1	1	DDX60L;
Lipid transport	1	7	0.704225	18.3882	0.0535807	1	1	1	SAA1;
Immune response	21	576	14.7887	4.65513	4.41811e-09	7.86423e-07	7.86423e-07	4.72156e-06	ISG15; IFI6; OAS3; RNASE7; RSAD2; IFI27; CXCL10; LY6E; IFIT3; MAGEB2; OAS2; OAS1; GNLY; AIM2; HLA-G; TREM1; IL1RAP; BST2; CD274; IL32; CCL20;
Anti-apoptosis	2	32	1.40845	8.01393	0.0259316	1	0.758342	1	IFI6; P2RY6;
Ion transport	1	48	0.704225	2.68488	0.314803	1	1	1	SLC47A2;
Cell cycle	1	22	0.704225	5.85648	0.158987	1	1	1	AJUBA;
Apoptosis	2	220	1.40845	1.16597	0.516299	1	1	1	TFAP2A; XAF1;
Regulation of gene expression, epigenetic	1	66	0.704225	1.95275	0.405526	1	1	1	TFAP2A;
Cell-cell adhesion	1	12	0.704225	10.7328	0.0900977	1	1	1	CDCP1;
Cell adhesion	2	54	1.40845	4.7496	0.0669725	1	1	1	CDCP1; ITGB4;
Cell differentiation	1	29	0.704225	4.44333	0.204102	1	1	1	TFAP2A;
Cell migration	1	15	0.704225	8.58768	0.111333	1	1	1	ITGB4;
Wound healing	1	3	0.704225	42.8243	0.0233223	1	0.758342	1	ITGB4;
Regulation of translation	1	13	0.704225	9.90785	0.0972314	1	1	1	IGF2BP2;
Inflammatory response	1	14	0.704225	9.20065	0.10431	1	1	1	SAA1;
Development	1	6	0.704225	21.4478	0.0461045	1	1	1	TFAP2A;
Calcium-mediated signaling	1	9	0.704225	14.3065	0.0683589	1	1	1	TCHH;
Signal complex formation	1	3	0.704225	42.8243	0.0233223	1	0.758342	1	AJUBA;
Hormone secretion	1	2	0.704225	64.1299	0.0156089	1	0.758342	1	SLC47A2;

## Sheet: Biological pathway
Analysis: Biological pathway
Dataset name: brown module
Number of genes in the dataset: 143
Number of genes in the dataset (which are available in Biological pathway database) :67
Number of genes in background: 6290
Is analysis quantitative: No
						Corrected p-values
Biological pathway	No. of genes in the dataset	No. of genes in the background dataset	Percentage of genes	Fold enrichment	P-value (Hypergeometric test)	Bonferroni method	BH method	Q-value (Storey-Tibshirani method)	genes mapped (from input data set)
Developmental Biology	3	432	4.47761	0.65401	0.848669	1	1	1	EPHB2; MYO10; VAV2;
Axon guidance	3	219	4.47761	1.29007	0.414601	1	1	1	EPHB2; MYO10; VAV2;
Signal transduction by L1	1	35	1.49254	2.70795	0.313285	1	1	1	VAV2;
L1CAM interactions	2	79	2.98507	2.38795	0.205486	1	1	1	EPHB2; VAV2;
Platelet activation, signaling and aggregation	1	138	1.49254	0.686946	0.775585	1	1	1	VAV2;
Hemostasis	6	375	8.95522	1.50433	0.208147	1	1	1	PLAU; VAV2; SLC16A3; MMP1; TREM1; F3;
Cell surface interactions at the vascular wall	3	72	4.47761	3.92361	0.040916	1	1	1	SLC16A3; MMP1; TREM1;
Dissolution of Fibrin Clot	1	10	1.49254	9.47107	0.101624	1	1	1	PLAU;
Formation of Fibrin Clot (Clotting Cascade)	1	33	1.49254	2.87202	0.298338	1	1	1	F3;
Extrinsic Pathway	1	5	1.49254	18.9232	0.0521528	1	1	1	F3;
GPVI-mediated activation cascade	1	27	1.49254	3.51001	0.251545	1	1	1	VAV2;
Basigin interactions	2	9	2.98507	20.9403	0.00383454	1	0.799502	1	SLC16A3; MMP1;
Netrin-1 signaling	1	45	1.49254	2.10632	0.383444	1	1	1	MYO10;
Neurotransmitter Receptor Binding And Downstream Transmission In The Postsynaptic Cell	1	89	1.49254	1.06511	0.617055	1	1	1	CAMK2B;
Glutamate Binding, Activation of AMPA Receptors and Synaptic Plasticity	1	21	1.49254	4.51239	0.201682	1	1	1	CAMK2B;
Trafficking of AMPA receptors	1	21	1.49254	4.51239	0.201682	1	1	1	CAMK2B;
Activation of NMDA receptor upon glutamate binding and postsynaptic events	1	34	1.49254	2.78757	0.305851	1	1	1	CAMK2B;
Unblocking of NMDA receptor, glutamate binding and activation	1	11	1.49254	8.61085	0.111209	1	1	1	CAMK2B;
Post NMDA receptor activation events	1	34	1.49254	2.78757	0.305851	1	1	1	CAMK2B;
Neuronal System	1	188	1.49254	0.504257	0.870489	1	1	1	CAMK2B;
Transmission across Chemical Synapses	1	121	1.49254	0.783451	0.729741	1	1	1	CAMK2B;
CREB phosphorylation through the activation of Ras	1	28	1.49254	3.3847	0.259552	1	1	1	CAMK2B;
Ras activation uopn Ca2+ infux through NMDA receptor	1	17	1.49254	5.57351	0.166637	1	1	1	CAMK2B;
CREB phosphorylation through the activation of CaMKII	1	15	1.49254	6.31615	0.14855	1	1	1	CAMK2B;
Signal Transduction	10	1208	14.9254	0.777813	0.854304	1	1	1	ANXA1; APLN; CXCL11; CXCL10; ITGA3; ITGB4; P2RY6; PTHLH; ITGB6; CCL20;
Mitotic G2-G2/M phases	1	99	1.49254	0.957534	0.656504	1	1	1	CDC25B;
G2/M Transition	1	96	1.49254	0.987453	0.64511	1	1	1	CDC25B;
Cyclin A/B1 associated events during G2/M transition	1	14	1.49254	6.76698	0.139362	1	1	1	CDC25B;
Cyclin B2 mediated events	1	6	1.49254	15.7746	0.0622571	1	1	1	CDC25B;
Cell Cycle, Mitotic	1	317	1.49254	0.299061	0.9693	1	1	1	CDC25B;
Binding of RNA by Insulin-like Growth Factor-2 mRNA Binding Proteins (IGF2BPs/IMPs/VICKZs)	1	3	1.49254	31.4968	0.0316213	1	1	1	IGF2BP2;
Regulation of Insulin-like Growth Factor (IGF) Activity by Insulin-like Growth Factor Binding Proteins (IGFBPs)	1	14	1.49254	6.76698	0.139362	1	1	1	MMP1;
Diabetes pathways	2	216	2.98507	0.873442	0.676146	1	1	1	IGF2BP2; MMP1;
Chemokine receptors bind chemokines	3	42	4.47761	6.72551	0.00986076	1	1	1	CXCL11; CXCL10; CCL20;
Signaling by GPCR	7	800	10.4478	0.822497	0.76564	1	1	1	ANXA1; APLN; CXCL11; CXCL10; P2RY6; PTHLH; CCL20;
GPCR ligand binding	7	336	10.4478	1.95829	0.0651014	1	1	1	ANXA1; APLN; CXCL11; CXCL10; P2RY6; PTHLH; CCL20;
Class A/1 (Rhodopsin-like receptors)	6	274	8.95522	2.05883	0.0704495	1	1	1	ANXA1; APLN; CXCL11; CXCL10; P2RY6; CCL20;
Peptide ligand-binding receptors	5	167	7.46269	2.81583	0.0319921	1	1	1	ANXA1; APLN; CXCL11; CXCL10; CCL20;
GPCR downstream signaling	1	530	1.49254	0.178875	0.997342	1	1	1	P2RY6;
G alpha (q) signalling events	1	120	1.49254	0.789979	0.726774	1	1	1	P2RY6;
Formyl peptide receptors bind formyl peptides and many other ligands	1	5	1.49254	18.9232	0.0521528	1	1	1	ANXA1;
P2Y receptors	1	11	1.49254	8.61085	0.111209	1	1	1	P2RY6;
Nucleotide-like (purinergic) receptors	1	15	1.49254	6.31615	0.14855	1	1	1	P2RY6;
Class B/2 (Secretin family receptors)	1	47	1.49254	2.01671	0.396604	1	1	1	PTHLH;
Adaptive Immune System	4	237	5.97015	1.58814	0.245057	1	1	1	TAP2; TAP1; HLA-G; CD274;
tRNA Aminoacylation	1	42	1.49254	2.25673	0.363173	1	1	1	WARS;
Cytosolic tRNA aminoacylation	1	24	1.49254	3.94858	0.22701	1	1	1	WARS;
Immune System	19	522	28.3582	3.41834	1.15683e-06	0.00192959	0.000482397	0.00285806	ISG15; IFI6; OAS3; IFI27; IFIT3; TAP2; IRF7; OAS2; TAP1; OAS1; IFIT2; TLR2; AIM2; HLA-G; MX1; IL1RAP; XAF1; IFIT1; CD274;
Integrin cell surface interactions	3	72	4.47761	3.92361	0.040916	1	1	1	ITGA3; ITGB4; ITGB6;
Gene Expression	1	378	1.49254	0.250801	0.984626	1	1	1	WARS;
Pyrimidine salvage reactions	1	7	1.49254	13.5243	0.0722553	1	1	1	TYMP;
Pyrimidine catabolism	1	10	1.49254	9.47107	0.101624	1	1	1	TYMP;
Pyrimidine metabolism	1	22	1.49254	4.30738	0.210214	1	1	1	TYMP;
Amino acid and oligopeptide SLC transporters	1	48	1.49254	1.9747	0.403079	1	1	1	SLC38A5;
Sphingolipid metabolism	1	29	1.49254	3.26802	0.267474	1	1	1	SPHK1;
Metabolism	4	823	5.97015	0.457352	0.98178	1	1	1	INHBA; SULT2B1; TYMP; IDO1;
Metabolism of nucleotides	1	58	1.49254	1.63429	0.464185	1	1	1	TYMP;
Amine compound SLC transporters	1	29	1.49254	3.26802	0.267474	1	1	1	RHCG;
Association of TriC/CCT with target proteins during biosynthesis	1	9	1.49254	10.5222	0.0919378	1	1	1	SPHK1;
Post-chaperonin tubulin folding pathway	1	12	1.49254	7.89387	0.120693	1	1	1	TUBB6;
Chaperonin-mediated protein folding	1	16	1.49254	5.92164	0.157641	1	1	1	SPHK1;
Protein folding	2	28	2.98507	6.73589	0.0353622	1	1	1	TUBB6; SPHK1;
Metabolism of proteins	2	259	2.98507	0.728436	0.769872	1	1	1	TUBB6; SPHK1;
Cytosolic sulfonation of small molecules	1	7	1.49254	13.5243	0.0722553	1	1	1	SULT2B1;
Phase II conjugation	1	39	1.49254	2.43028	0.342245	1	1	1	SULT2B1;
Bile salt and organic anion SLC transporters	2	12	2.98507	15.7096	0.00688652	1	1	1	SLC16A3; SLC47A2;
Peptide hormone biosynthesis	1	15	1.49254	6.31615	0.14855	1	1	1	INHBA;
Glycoprotein hormones	1	13	1.49254	7.28712	0.130077	1	1	1	INHBA;
Tryptophan catabolism	1	11	1.49254	8.61085	0.111209	1	1	1	IDO1;
Biological oxidations	1	98	1.49254	0.967303	0.652746	1	1	1	SULT2B1;
Metabolism of amino acids and derivatives	2	188	2.98507	1.00352	0.600223	1	1	1	INHBA; IDO1;
BMAL1:CLOCK/NPAS2 Activates Gene Expression	1	23	1.49254	4.12018	0.218656	1	1	1	ARNTL2;
Circadian Clock	1	32	1.49254	2.96174	0.290744	1	1	1	ARNTL2;
Cell-cell junction organization	1	45	1.49254	2.10632	0.383444	1	1	1	CDH3;
Cell-Cell communication	3	117	4.47761	2.41466	0.128173	1	1	1	CDH3; LAMC2; ITGB4;
Cell junction organization	3	69	4.47761	4.09417	0.0367567	1	1	1	CDH3; LAMC2; ITGB4;
Transmembrane transport of small molecules	4	378	5.97015	0.995756	0.578894	1	1	1	RHCG; SLC16A3; SLC47A2; SLC38A5;
Transport of inorganic cations/anions and amino acids/oligopeptides	1	94	1.49254	1.00846	0.637307	1	1	1	SLC38A5;
SLC-mediated transmembrane transport	4	247	5.97015	1.52385	0.268605	1	1	1	RHCG; SLC16A3; SLC47A2; SLC38A5;
Type I hemidesmosome assembly	2	8	2.98507	23.5546	0.00300302	1	0.715578	1	LAMC2; ITGB4;
Adherens junctions interactions	1	27	1.49254	3.51001	0.251545	1	1	1	CDH3;
Proton-coupled monocarboxylate transport	1	4	1.49254	23.6422	0.0419412	1	1	1	SLC16A3;
Rhesus glycoproteins mediate ammonium transport.	1	3	1.49254	31.4968	0.0316213	1	1	1	RHCG;
Amino acid transport across the plasma membrane	1	31	1.49254	3.05725	0.28307	1	1	1	SLC38A5;
Transport of glucose and other sugars, bile salts and organic acids, metal ions and amine compounds	3	94	4.47761	3.00541	0.078146	1	1	1	RHCG; SLC16A3; SLC47A2;
Metabolism of lipids and lipoproteins	1	257	1.49254	0.368878	0.939801	1	1	1	SPHK1;
PD-1 signaling	1	12	1.49254	7.89387	0.120693	1	1	1	CD274;
Class I MHC mediated antigen processing & presentation	3	101	4.47761	2.79714	0.092286	1	1	1	TAP2; TAP1; HLA-G;
Costimulation by the CD28 family	1	52	1.49254	1.82283	0.428304	1	1	1	CD274;
TRIF mediated TLR3 signaling	1	56	1.49254	1.69265	0.452479	1	1	1	IRF7;
Toll Like Receptor 3 (TLR3) Cascade	1	56	1.49254	1.69265	0.452479	1	1	1	IRF7;
Viral dsRNA:TLR3:TRIF Complex Activates TBK1/IKK epsilon	1	6	1.49254	15.7746	0.0622571	1	1	1	IRF7;
Toll Like Receptor 7/8 (TLR7/8) Cascade	1	62	1.49254	1.52887	0.486864	1	1	1	IRF7;
MyD88 dependent cascade initiated on endosome	1	60	1.49254	1.57983	0.475645	1	1	1	IRF7;
Toll Like Receptor 9 (TLR9) Cascade	1	65	1.49254	1.45832	0.50325	1	1	1	IRF7;
TRAF6 mediated IRF7 activation in TLR7/8 or 9 signaling	1	8	1.49254	11.8359	0.0821485	1	1	1	IRF7;
Activated TLR4 signalling	1	72	1.49254	1.31656	0.539505	1	1	1	IRF7;
Toll Like Receptor 4 (TLR4) Cascade	1	76	1.49254	1.24728	0.559039	1	1	1	IRF7;
MyD88-independent cascade initiated on plasma membrane	1	58	1.49254	1.63429	0.464185	1	1	1	IRF7;
Activation of IRF3/IRF7 mediated by TBK1/IKK epsilon	1	9	1.49254	10.5222	0.0919378	1	1	1	IRF7;
Innate Immune System	4	183	5.97015	2.05675	0.130067	1	1	1	ISG15; IRF7; TLR2; AIM2;
Toll Receptor Cascades	2	90	2.98507	2.09612	0.248808	1	1	1	IRF7; TLR2;
Endosomal/Vacuolar pathway	1	9	1.49254	10.5222	0.0919378	1	1	1	HLA-G;
Immunoregulatory interactions between a Lymphoid and a non-Lymphoid cell	1	52	1.49254	1.82283	0.428304	1	1	1	HLA-G;
Antigen Presentation: Folding, assembly and peptide loading of class I MHC	3	23	4.47761	12.279	0.00175665	1	0.488349	1	TAP2; TAP1; HLA-G;
Antigen processing-Cross presentation	3	86	4.47761	3.28495	0.0632881	1	1	1	TAP2; TAP1; HLA-G;
ER-Phagosome pathway	3	80	4.47761	3.53129	0.0531151	1	1	1	TAP2; TAP1; HLA-G;
RIG-I/MDA5 mediated induction of IFN-alpha/beta pathways	2	67	2.98507	2.81558	0.159466	1	1	1	ISG15; IRF7;
TRAF3-dependent IRF activation pathway	1	10	1.49254	9.47107	0.101624	1	1	1	IRF7;
TRAF6 mediated IRF7 activation	1	25	1.49254	3.7907	0.235275	1	1	1	IRF7;
Cytokine Signaling in Immune system	14	193	20.8955	6.8135	9.60574e-09	1.60224e-05	5.34079e-06	3.16426e-05	ISG15; IFI6; OAS3; IFI27; IFIT3; IRF7; OAS2; OAS1; IFIT2; HLA-G; MX1; IL1RAP; XAF1; IFIT1;
Negative regulators of RIG-I/MDA5 signaling	1	28	1.49254	3.3847	0.259552	1	1	1	ISG15;
Interferon alpha/beta signaling	13	77	19.403	15.8578	7.2795e-13	1.21422e-09	1.21422e-09	7.19389e-09	ISG15; IFI6; OAS3; IFI27; IFIT3; IRF7; OAS2; OAS1; IFIT2; HLA-G; MX1; XAF1; IFIT1;
Interferon Signaling	13	98	19.403	12.46	1.79657e-11	2.99667e-08	1.49834e-08	8.87719e-08	ISG15; IFI6; OAS3; IFI27; IFIT3; IRF7; OAS2; OAS1; IFIT2; HLA-G; MX1; XAF1; IFIT1;
Interferon gamma signaling	5	47	7.46269	10.0037	0.000127957	0.213433	0.0426866	0.252905	OAS3; IRF7; OAS2; OAS1; HLA-G;
Interleukin-1 signaling	1	39	1.49254	2.43028	0.342245	1	1	1	IL1RAP;
Signaling by Interleukins	1	92	1.49254	1.03038	0.629336	1	1	1	IL1RAP;
Toll Like Receptor 2 (TLR2) Cascade	1	65	1.49254	1.45832	0.50325	1	1	1	TLR2;
Toll Like Receptor TLR1:TLR2 Cascade	1	64	1.49254	1.4811	0.497846	1	1	1	TLR2;
Toll Like Receptor TLR6:TLR2 Cascade	1	64	1.49254	1.4811	0.497846	1	1	1	TLR2;
Nucleotide-binding domain, leucine rich repeat containing receptor (NLR) signaling pathways	1	43	1.49254	2.20426	0.370002	1	1	1	AIM2;
The AIM2 inflammasome	1	3	1.49254	31.4968	0.0316213	1	1	1	AIM2;
Inflammasomes	1	17	1.49254	5.57351	0.166637	1	1	1	AIM2;
folate polyglutamylation	1	5	1.49254	18.9232	0.0521528	1	1	1	MTHFD1L;
folate transformations	1	9	1.49254	10.5222	0.0919378	1	1	1	MTHFD1L;
pyrimidine deoxyribonucleotides de novo biosynthesis	1	14	1.49254	6.76698	0.139362	1	1	1	CMPK2;
salvage pathways of pyrimidine deoxyribonucleotides	1	5	1.49254	18.9232	0.0521528	1	1	1	TYMP;
asparagine degradation I	1	2	1.49254	47.1669	0.0211919	1	1	1	ASPG;
tryptophan degradation XI (mammalian, via kynurenine)	1	8	1.49254	11.8359	0.0821485	1	1	1	IDO1;
Validated transcriptional targets of TAp63 isoforms	2	54	2.98507	3.49328	0.112449	1	1	1	ITGA3; ITGB4;
Beta2 integrin cell surface interactions	1	28	1.49254	3.3847	0.259552	1	1	1	PLAU;
CXCR3-mediated signaling events	2	37	2.98507	5.09787	0.0586301	1	1	1	CXCL11; CXCL10;
Osteopontin-mediated events	1	29	1.49254	3.26802	0.267474	1	1	1	PLAU;
Regulation of cytoplasmic and nuclear SMAD2/3 signaling	3	305	4.47761	0.926327	0.637899	1	1	1	CAMK2B; CDC25B; IRF7;
Validated targets of C-MYC transcriptional repression	1	63	1.49254	1.50461	0.492384	1	1	1	ITGB4;
Signaling events mediated by the Hedgehog family	1	65	1.49254	1.45832	0.50325	1	1	1	PTHLH;
EphrinA-EPHA pathway	1	43	1.49254	2.20426	0.370002	1	1	1	VAV2;
EPHA forward signaling	1	31	1.49254	3.05725	0.28307	1	1	1	VAV2;
Integrins in angiogenesis	1	64	1.49254	1.4811	0.497846	1	1	1	PLAU;
Syndecan-1-mediated signaling events	12	1297	17.9104	0.869183	0.754128	1	1	1	PLAU; PARP14; KRT14; VAV2; MMP1; CAMK2B; CDC25B; IRF7; TAP1; ITGA3; ITGB4; SPHK1;
Regulation of CDC42 activity	8	768	11.9403	0.978988	0.583353	1	1	1	PLAU; KRT14; VAV2; MMP1; CAMK2B; CDC25B; IRF7; ITGB4;
p38 signaling mediated by MAPKAP kinases	1	21	1.49254	4.51239	0.201682	1	1	1	CDC25B;
Glypican pathway	12	1335	17.9104	0.844443	0.790314	1	1	1	PLAU; PARP14; KRT14; VAV2; MMP1; CAMK2B; CDC25B; IRF7; TAP1; ITGA3; ITGB4; SPHK1;
GMCSF-mediated signaling events	12	1289	17.9104	0.874578	0.746036	1	1	1	PLAU; PARP14; KRT14; VAV2; MMP1; CAMK2B; CDC25B; IRF7; TAP1; ITGA3; ITGB4; SPHK1;
Validated transcriptional targets of deltaNp63 isoforms	3	64	4.47761	4.41398	0.0303398	1	1	1	KRT14; SEC14L2; ITGA3;
Insulin Pathway	12	1285	17.9104	0.8773	0.741928	1	1	1	PLAU; PARP14; KRT14; VAV2; MMP1; CAMK2B; CDC25B; IRF7; TAP1; ITGA3; ITGB4; SPHK1;
C-MYC pathway	1	149	1.49254	0.636235	0.801072	1	1	1	ITGB4;
Stabilization and expansion of the E-cadherin adherens junction	2	275	2.98507	0.686056	0.798327	1	1	1	PLAU; VAV2;
FOXA transcription factor networks	1	81	1.49254	1.17029	0.582312	1	1	1	SERPINA1;
Nectin adhesion pathway	12	1292	17.9104	0.872547	0.74909	1	1	1	PLAU; PARP14; KRT14; VAV2; MMP1; CAMK2B; CDC25B; IRF7; TAP1; ITGA3; ITGB4; SPHK1;
FGF signaling pathway	1	48	1.49254	1.9747	0.403079	1	1	1	PLAU;
TRAIL signaling pathway	13	1325	19.403	0.921658	0.678443	1	1	1	PLAU; PARP14; KRT14; VAV2; MMP1; CAMK2B; CDC25B; TFAP2A; IRF7; TAP1; ITGA3; ITGB4; SPHK1;
IGF1 pathway	12	1288	17.9104	0.875257	0.745013	1	1	1	PLAU; PARP14; KRT14; VAV2; MMP1; CAMK2B; CDC25B; IRF7; TAP1; ITGA3; ITGB4; SPHK1;
PLK1 signaling events	2	104	2.98507	1.81398	0.304322	1	1	1	AJUBA; CDC25B;
ATF-2 transcription factor network	1	59	1.49254	1.6066	0.469946	1	1	1	PLAU;
CDC42 signaling events	8	755	11.9403	0.995845	0.562969	1	1	1	PLAU; KRT14; VAV2; MMP1; CAMK2B; CDC25B; IRF7; ITGB4;
Signaling events mediated by Hepatocyte Growth Factor Receptor (c-Met)	12	1290	17.9104	0.8739	0.747056	1	1	1	PLAU; PARP14; KRT14; VAV2; MMP1; CAMK2B; CDC25B; IRF7; TAP1; ITGA3; ITGB4; SPHK1;
Glypican 1 network	12	1296	17.9104	0.869854	0.753126	1	1	1	PLAU; PARP14; KRT14; VAV2; MMP1; CAMK2B; CDC25B; IRF7; TAP1; ITGA3; ITGB4; SPHK1;
N-cadherin signaling events	1	251	1.49254	0.377696	0.935632	1	1	1	PLAU;
Fc-epsilon receptor I signaling in mast cells	1	61	1.49254	1.55393	0.481284	1	1	1	SPHK1;
PDGF receptor signaling network	12	1290	17.9104	0.8739	0.747056	1	1	1	PLAU; PARP14; KRT14; VAV2; MMP1; CAMK2B; CDC25B; IRF7; TAP1; ITGA3; ITGB4; SPHK1;
EphrinB-EPHB pathway	1	60	1.49254	1.57983	0.475645	1	1	1	EPHB2;
Integrin family cell surface interactions	15	1375	22.3881	1.02468	0.506333	1	1	1	COL7A1; PLAU; PARP14; LAMC2; KRT14; VAV2; MMP1; CAMK2B; CDC25B; IRF7; TAP1; ITGA3; ITGB4; SPHK1; ITGB6;
IL1-mediated signaling events	3	234	4.47761	1.20738	0.457301	1	1	1	CAMK2B; CDC25B; IL1RAP;
Caspase cascade in apoptosis	1	52	1.49254	1.82283	0.428304	1	1	1	TFAP2A;
Internalization of ErbB1	12	1285	17.9104	0.8773	0.741928	1	1	1	PLAU; PARP14; KRT14; VAV2; MMP1; CAMK2B; CDC25B; IRF7; TAP1; ITGA3; ITGB4; SPHK1;
TGF-beta receptor signaling	3	305	4.47761	0.926327	0.637899	1	1	1	CAMK2B; CDC25B; IRF7;
Posttranslational regulation of adherens junction stability and dissassembly	1	231	1.49254	0.410395	0.919572	1	1	1	PLAU;
BCR signaling pathway	1	67	1.49254	1.41479	0.513886	1	1	1	VAV2;
Signaling events mediated by TCPTP	1	92	1.49254	1.03038	0.629336	1	1	1	PARP14;
Signaling events mediated by VEGFR1 and VEGFR2	12	1293	17.9104	0.871872	0.750103	1	1	1	PLAU; PARP14; KRT14; VAV2; MMP1; CAMK2B; CDC25B; IRF7; TAP1; ITGA3; ITGB4; SPHK1;
Beta1 integrin cell surface interactions	14	1348	20.8955	0.975566	0.591024	1	1	1	COL7A1; PLAU; PARP14; LAMC2; KRT14; VAV2; MMP1; CAMK2B; CDC25B; IRF7; TAP1; ITGA3; ITGB4; SPHK1;
Urokinase-type plasminogen activator (uPA) and uPAR-mediated signaling	12	1285	17.9104	0.8773	0.741928	1	1	1	PLAU; PARP14; KRT14; VAV2; MMP1; CAMK2B; CDC25B; IRF7; TAP1; ITGA3; ITGB4; SPHK1;
Reelin signaling pathway	1	29	1.49254	3.26802	0.267474	1	1	1	ITGA3;
Signaling mediated by p38-alpha and p38-beta	1	50	1.49254	1.89573	0.415826	1	1	1	CDC25B;
Signaling by Aurora kinases	2	98	2.98507	1.92503	0.280551	1	1	1	AJUBA; CDC25B;
Polo-like kinase signaling events in the cell cycle	2	109	2.98507	1.73078	0.324038	1	1	1	AJUBA; CDC25B;
IFN-gamma pathway	12	1293	17.9104	0.871872	0.750103	1	1	1	PLAU; PARP14; KRT14; VAV2; MMP1; CAMK2B; CDC25B; IRF7; TAP1; ITGA3; ITGB4; SPHK1;
Regulation of RAC1 activity	2	205	2.98507	0.920307	0.647778	1	1	1	PLAU; VAV2;
PAR1-mediated thrombin signaling events	12	1296	17.9104	0.869854	0.753126	1	1	1	PLAU; PARP14; KRT14; VAV2; MMP1; CAMK2B; CDC25B; IRF7; TAP1; ITGA3; ITGB4; SPHK1;
Beta3 integrin cell surface interactions	2	43	2.98507	4.3867	0.0763559	1	1	1	PLAU; SPHK1;
Regulation of p38-alpha and p38-beta	1	164	1.49254	0.578046	0.831287	1	1	1	CDC25B;
PDGFR-beta signaling pathway	12	1285	17.9104	0.8773	0.741928	1	1	1	PLAU; PARP14; KRT14; VAV2; MMP1; CAMK2B; CDC25B; IRF7; TAP1; ITGA3; ITGB4; SPHK1;
p63 transcription factor network	4	105	5.97015	3.58447	0.0251745	1	1	1	KRT14; SEC14L2; ITGA3; ITGB4;
E-cadherin signaling in the nascent adherens junction	2	275	2.98507	0.686056	0.798327	1	1	1	PLAU; VAV2;
EPHB forward signaling	1	40	1.49254	2.36954	0.349295	1	1	1	EPHB2;
Integrin-linked kinase signaling	8	654	11.9403	1.14963	0.395713	1	1	1	PLAU; KRT14; MMP1; CAMK2B; CDC25B; IRF7; ITGB4; PPP1R14C;
Ephrin B reverse signaling	1	30	1.49254	3.15913	0.275313	1	1	1	EPHB2;
p38 MAPK signaling pathway	2	189	2.98507	0.998212	0.603147	1	1	1	CAMK2B; CDC25B;
EGF receptor (ErbB1) signaling pathway	12	1285	17.9104	0.8773	0.741928	1	1	1	PLAU; PARP14; KRT14; VAV2; MMP1; CAMK2B; CDC25B; IRF7; TAP1; ITGA3; ITGB4; SPHK1;
Thrombin/protease-activated receptor (PAR) pathway	12	1297	17.9104	0.869183	0.754128	1	1	1	PLAU; PARP14; KRT14; VAV2; MMP1; CAMK2B; CDC25B; IRF7; TAP1; ITGA3; ITGB4; SPHK1;
Class I PI3K signaling events	12	1285	17.9104	0.8773	0.741928	1	1	1	PLAU; PARP14; KRT14; VAV2; MMP1; CAMK2B; CDC25B; IRF7; TAP1; ITGA3; ITGB4; SPHK1;
Arf6 signaling events	12	1285	17.9104	0.8773	0.741928	1	1	1	PLAU; PARP14; KRT14; VAV2; MMP1; CAMK2B; CDC25B; IRF7; TAP1; ITGA3; ITGB4; SPHK1;
EPO signaling pathway	1	34	1.49254	2.78757	0.305851	1	1	1	VAV2;
Plasma membrane estrogen receptor signaling	12	1298	17.9104	0.868514	0.755129	1	1	1	PLAU; PARP14; KRT14; VAV2; MMP1; CAMK2B; CDC25B; IRF7; TAP1; ITGA3; ITGB4; SPHK1;
FAS (CD95) signaling pathway	1	130	1.49254	0.729216	0.755054	1	1	1	TFAP2A;
p73 transcription factor network	2	78	2.98507	2.41856	0.201587	1	1	1	SERPINA1; IL1RAP;
FOXM1 transcription factor network	1	42	1.49254	2.25673	0.363173	1	1	1	CDC25B;
IL3-mediated signaling events	12	1292	17.9104	0.872547	0.74909	1	1	1	PLAU; PARP14; KRT14; VAV2; MMP1; CAMK2B; CDC25B; IRF7; TAP1; ITGA3; ITGB4; SPHK1;
AP-1 transcription factor network	7	621	10.4478	1.05957	0.496899	1	1	1	PLAU; KRT14; MMP1; CAMK2B; CDC25B; IRF7; ITGB4;
amb2 Integrin signaling	1	40	1.49254	2.36954	0.349295	1	1	1	PLAU;
Glucocorticoid receptor signaling	2	85	2.98507	2.21941	0.229036	1	1	1	KRT14; MMP1;
mTOR signaling pathway	12	1285	17.9104	0.8773	0.741928	1	1	1	PLAU; PARP14; KRT14; VAV2; MMP1; CAMK2B; CDC25B; IRF7; TAP1; ITGA3; ITGB4; SPHK1;
RAC1 signaling pathway	2	205	2.98507	0.920307	0.647778	1	1	1	PLAU; VAV2;
ErbB receptor signaling network	13	1308	19.403	0.933637	0.658786	1	1	1	PLAU; PARP14; KRT14; VAV2; MMP1; AREG; CAMK2B; CDC25B; IRF7; TAP1; ITGA3; ITGB4; SPHK1;
Signaling events mediated by focal adhesion kinase	12	1285	17.9104	0.8773	0.741928	1	1	1	PLAU; PARP14; KRT14; VAV2; MMP1; CAMK2B; CDC25B; IRF7; TAP1; ITGA3; ITGB4; SPHK1;
VEGF and VEGFR signaling network	12	1301	17.9104	0.866511	0.758113	1	1	1	PLAU; PARP14; KRT14; VAV2; MMP1; CAMK2B; CDC25B; IRF7; TAP1; ITGA3; ITGB4; SPHK1;
Glucocorticoid receptor regulatory network	2	80	2.98507	2.35811	0.209392	1	1	1	KRT14; MMP1;
Alpha9 beta1 integrin signaling events	12	1302	17.9104	0.865846	0.759103	1	1	1	PLAU; PARP14; KRT14; VAV2; MMP1; CAMK2B; CDC25B; IRF7; TAP1; ITGA3; ITGB4; SPHK1;
Syndecan-2-mediated signaling events	2	77	2.98507	2.44997	0.197698	1	1	1	PLAU; EPHB2;
ALK1 pathway	4	324	5.97015	1.16171	0.455856	1	1	1	INHBA; CAMK2B; CDC25B; IRF7;
Arf6 downstream pathway	12	1285	17.9104	0.8773	0.741928	1	1	1	PLAU; PARP14; KRT14; VAV2; MMP1; CAMK2B; CDC25B; IRF7; TAP1; ITGA3; ITGB4; SPHK1;
IL4-mediated signaling events	1	62	1.49254	1.52887	0.486864	1	1	1	PARP14;
Validated transcriptional targets of AP1 family members Fra1 and Fra2	3	134	4.47761	2.10834	0.170836	1	1	1	PLAU; MMP1; ITGB4;
S1P1 pathway	12	1285	17.9104	0.8773	0.741928	1	1	1	PLAU; PARP14; KRT14; VAV2; MMP1; CAMK2B; CDC25B; IRF7; TAP1; ITGA3; ITGB4; SPHK1;
FOXA1 transcription factor network	1	44	1.49254	2.15418	0.376759	1	1	1	SERPINA1;
Netrin-mediated signaling events	1	32	1.49254	2.96174	0.290744	1	1	1	MYO10;
EPHA2 forward signaling	1	19	1.49254	4.98713	0.184345	1	1	1	VAV2;
ATM pathway	2	307	2.98507	0.614547	0.846183	1	1	1	PLAU; TAP1;
TNF receptor signaling pathway	3	299	4.47761	0.944914	0.624305	1	1	1	CAMK2B; CDC25B; TFAP2A;
p53 pathway	1	189	1.49254	0.501589	0.871911	1	1	1	TAP1;
ErbB1 downstream signaling	12	1285	17.9104	0.8773	0.741928	1	1	1	PLAU; PARP14; KRT14; VAV2; MMP1; CAMK2B; CDC25B; IRF7; TAP1; ITGA3; ITGB4; SPHK1;
EGFR-dependent Endothelin signaling events	12	1286	17.9104	0.876618	0.742959	1	1	1	PLAU; PARP14; KRT14; VAV2; MMP1; CAMK2B; CDC25B; IRF7; TAP1; ITGA3; ITGB4; SPHK1;
Alpha6 beta4 integrin-ligand interactions	2	11	2.98507	17.1364	0.00577832	1	1	1	LAMC2; ITGB4;
ATR signaling pathway	1	250	1.49254	0.379206	0.93491	1	1	1	TAP1;
Regulation of nuclear SMAD2/3 signaling	3	305	4.47761	0.926327	0.637899	1	1	1	CAMK2B; CDC25B; IRF7;
ALK1 signaling events	4	321	5.97015	1.17257	0.448665	1	1	1	INHBA; CAMK2B; CDC25B; IRF7;
Arf6 trafficking events	12	1285	17.9104	0.8773	0.741928	1	1	1	PLAU; PARP14; KRT14; VAV2; MMP1; CAMK2B; CDC25B; IRF7; TAP1; ITGA3; ITGB4; SPHK1;
E-cadherin signaling events	3	280	4.47761	1.00903	0.579086	1	1	1	PLAU; VAV2; AJUBA;
Endothelins	12	1304	17.9104	0.864518	0.761075	1	1	1	PLAU; PARP14; KRT14; VAV2; MMP1; CAMK2B; CDC25B; IRF7; TAP1; ITGA3; ITGB4; SPHK1;
Beta5 beta6 beta7 and beta8 integrin cell surface interactions	2	17	2.98507	11.0918	0.0137125	1	1	1	PLAU; ITGB6;
a6b1 and a6b4 Integrin signaling	1	35	1.49254	2.70795	0.313285	1	1	1	ITGB4;
E2F transcription factor network	1	73	1.49254	1.29853	0.544467	1	1	1	PLAU;
IL5-mediated signaling events	12	1289	17.9104	0.874578	0.746036	1	1	1	PLAU; PARP14; KRT14; VAV2; MMP1; CAMK2B; CDC25B; IRF7; TAP1; ITGA3; ITGB4; SPHK1;
IL23-mediated signaling events	1	66	1.49254	1.43623	0.508596	1	1	1	ITGA3;
Direct p53 effectors	1	138	1.49254	0.686946	0.775585	1	1	1	TAP1;
E-cadherin signaling in keratinocytes	1	21	1.49254	4.51239	0.201682	1	1	1	AJUBA;
Sphingosine 1-phosphate (S1P) pathway	12	1308	17.9104	0.861874	0.764988	1	1	1	PLAU; PARP14; KRT14; VAV2; MMP1; CAMK2B; CDC25B; IRF7; TAP1; ITGA3; ITGB4; SPHK1;
Proteoglycan syndecan-mediated signaling events	13	1342	19.403	0.909983	0.697496	1	1	1	PLAU; PARP14; EPHB2; KRT14; VAV2; MMP1; CAMK2B; CDC25B; IRF7; TAP1; ITGA3; ITGB4; SPHK1;
BMP receptor signaling	2	226	2.98507	0.834796	0.700332	1	1	1	CAMK2B; CDC25B;
Endogenous TLR signaling	3	57	4.47761	4.95595	0.0224526	1	1	1	SAA2; TLR2; SAA1;
Aurora A signaling	2	64	2.98507	2.94754	0.148294	1	1	1	AJUBA; CDC25B;
RhoA signaling pathway	2	205	2.98507	0.920307	0.647778	1	1	1	PLAU; VAV2;
Class I PI3K signaling events mediated by Akt	12	1285	17.9104	0.8773	0.741928	1	1	1	PLAU; PARP14; KRT14; VAV2; MMP1; CAMK2B; CDC25B; IRF7; TAP1; ITGA3; ITGB4; SPHK1;
LKB1 signaling events	12	1305	17.9104	0.863855	0.762057	1	1	1	PLAU; PARP14; KRT14; VAV2; MMP1; CAMK2B; CDC25B; IRF7; TAP1; ITGA3; ITGB4; SPHK1;
Regulation of RhoA activity	2	205	2.98507	0.920307	0.647778	1	1	1	PLAU; VAV2;
Wnt	2	82	2.98507	2.3006	0.21723	1	1	1	CAMK2B; TFAP2A;
KitReceptor	1	54	1.49254	1.75533	0.44052	1	1	1	VAV2;
Alpha6Beta4Integrin	1	48	1.49254	1.9747	0.403079	1	1	1	ITGB4;
Mesenchymal-to-epithelial transition	5	223	7.46269	2.10875	0.0880799	1	1	1	CDH3; AREG; OAS1; ITGB4; ITGB6;
Epithelial-to-mesenchymal transition	1	185	1.49254	0.512434	0.866129	1	1	1	TUBB6;

## Sheet: Protein domain
Analysis: Protein domain
Dataset name: brown module
Number of genes in the dataset: 143
Number of genes in the dataset (which are available in Protein domain database) :121
Number of genes in background: 14847
Is analysis quantitative: No
						Corrected p-values
Protein domain	No. of genes in the dataset	No. of genes in the background dataset	Percentage of genes	Fold enrichment	P-value (Hypergeometric test)	Bonferroni method	BH method	Q-value (Storey-Tibshirani method)	genes mapped (from input data set)
coiled coil region	14	2968	11.5702	0.579149	0.995129	1	1	1	KRT78; TCHH; LAMC2; KLC3; KRT14; GBP6; GBP5; SPECC1; EPSTI1; ZNF365; ZBED2; BST2; FLG; KRT75;
signal peptide	48	3668	39.6694	1.6059	0.000188601	0.182943	0.107408	0.667364	KLK13; KLK12; SLURP1; COL7A1; IFI6; CDH3; KLK11; DCBLD1; EPHB2; APLN; INHBA; ADAM8; LAMC2; SERPINA1; RNASE7; IFI27; CTSV; CXCL11; CXCL5; CXCL10; LYNX1; LY6E; MMP1; CTSC; AREG; CDCP1; FGFBP1; TAP2; COL27A1; SAA2; ITGA3; GNLY; TLR2; HLA-G; FJX1; ITGB4; LY6K; TREM1; IL1RAP; PMEPA1; SBSN; F3; PTHLH; ITGB6; CD274; PDZK1IP1; CCL20; SAA1;
transmembrane domain	35	4771	28.9256	0.900325	0.803312	1	1	1	RHCG; RHBDF2; SLC25A22; GALNT6; IFI6; CDH3; DCBLD1; EPHB2; ADAM8; TMPRSS11D; IFI27; HEPHL1; SLC16A3; AREG; CDCP1; EPSTI1; TAP2; TAP1; ITGA3; TLR2; HLA-G; LY6K; P2RY6; TREM1; IL1RAP; PMEPA1; F3; BST2; SLC47A2; SLC38A5; ITGB6; TMEM45A; CD274; PDZK1IP1; ABCA12;
TPR	4	93	3.30579	5.28972	0.00701832	1	0.718664	1	KLC3; IFIT3; IFIT2; IFIT1;
MyTH4	1	8	0.826446	15.4706	0.0633831	1	1	1	MYO10;
IG	3	340	2.47934	1.08616	0.52648	1	1	1	TREM1; IL1RAP; CD274;
ZnF_C2H2	1	799	0.826446	0.155091	0.998795	1	1	1	ZNF365;
CA	1	114	0.826446	1.08692	0.607989	1	1	1	CDH3;
EFh	1	144	0.826446	0.860491	0.693983	1	1	1	CALB1;
S_TKc	1	307	0.826446	0.403633	0.921023	1	1	1	CAMK2B;
ZnMc	1	29	0.826446	4.27161	0.211433	1	1	1	MMP1;
HX	1	23	0.826446	5.38546	0.171678	1	1	1	MMP1;
DEXDc	1	112	0.826446	1.10632	0.601471	1	1	1	DDX60L;
HELICc	1	111	0.826446	1.11629	0.598171	1	1	1	DDX60L;
AT_hook	1	28	0.826446	4.42411	0.204941	1	1	1	HMGA2;
RRM	1	221	0.826446	0.560696	0.83831	1	1	1	IGF2BP2;
PSI	2	44	1.65289	5.60354	0.0499046	1	1	1	ITGB4; ITGB6;
SH3	1	216	0.826446	0.573674	0.831454	1	1	1	VAV2;
CH	2	66	1.65289	3.73598	0.100975	1	1	1	VAV2; SPECC1;
LRR	1	233	0.826446	0.53182	0.853657	1	1	1	TLR2;
LRR_TYP	1	132	0.826446	0.938712	0.662096	1	1	1	TLR2;
LRRCT	1	90	0.826446	1.37673	0.522271	1	1	1	TLR2;
KH	1	40	0.826446	3.09721	0.279464	1	1	1	IGF2BP2;
IG_like	1	128	0.826446	0.968044	0.650752	1	1	1	CD274;
ANK	1	249	0.826446	0.497648	0.871894	1	1	1	ASPG;
FN3	3	187	2.47934	1.97478	0.195924	1	1	1	COL7A1; EPHB2; ITGB4;
PAS	1	32	0.826446	3.87127	0.230594	1	1	1	ARNTL2;
HLH	2	116	1.65289	2.12578	0.243979	1	1	1	ARNTL2; HES2;
WD40	1	269	0.826446	0.46065	0.891551	1	1	1	WDR66;
EGF	3	208	2.47934	1.77542	0.240576	1	1	1	PLAU; ADAM8; AREG;
EGF_like	2	87	1.65289	2.83429	0.158222	1	1	1	LAMC2; ITGB6;
VWA	3	84	2.47934	4.39596	0.0312183	1	1	1	COL7A1; ITGB4; ITGB6;
KR	1	16	0.826446	7.74012	0.12278	1	1	1	PLAU;
Tryp_SPc	5	115	4.13223	5.34466	0.00248863	1	0.344853	1	KLK13; KLK12; PLAU; KLK11; TMPRSS11D;
UBQ	2	45	1.65289	5.47904	0.0519541	1	1	1	ISG15; UBD;
ANX	1	13	0.826446	9.52493	0.100957	1	1	1	ANXA1;
AAA	3	145	2.47934	2.54675	0.114981	1	1	1	TAP2; TAP1; ABCA12;
FA58C	1	20	0.826446	6.19287	0.151062	1	1	1	DCBLD1;
IQ	1	84	0.826446	1.47505	0.498085	1	1	1	MYO10;
PDZ	1	150	0.826446	0.826074	0.708788	1	1	1	AHNAK2;
B41	2	51	1.65289	4.83458	0.0648545	1	1	1	MYO10; FERMT1;
PH	4	278	3.30579	1.76971	0.191671	1	1	1	MYO10; VAV2; FERMT1; PLEK2;
RHOD	1	22	0.826446	5.63014	0.164862	1	1	1	CDC25B;
Gal-bind_lectin	1	16	0.826446	7.74012	0.12278	1	1	1	LGALS7;
GLECT	1	16	0.826446	7.74012	0.12278	1	1	1	LGALS7;
Kelch	1	58	0.826446	2.13617	0.378452	1	1	1	KLHDC7B;
FBOX	1	52	0.826446	2.38261	0.347054	1	1	1	FBXO6;
PAC	1	26	0.826446	4.7643	0.191798	1	1	1	ARNTL2;
LIM	2	73	1.65289	3.37778	0.119353	1	1	1	TES; AJUBA;
SEC14	1	26	0.826446	4.7643	0.191798	1	1	1	SEC14L2;
PYRIN	1	22	0.826446	5.63014	0.164862	1	1	1	AIM2;
SH2	1	111	0.826446	1.11629	0.598171	1	1	1	VAV2;
TyrKc	1	88	0.826446	1.40801	0.51434	1	1	1	EPHB2;
CUB	1	49	0.826446	2.52845	0.330771	1	1	1	DCBLD1;
DEP	1	21	0.826446	5.89811	0.15799	1	1	1	PLEK2;
INB	2	8	1.65289	30.788	0.00178622	1	0.288773	1	ITGB4; ITGB6;
Integrin_B_tail	2	7	1.65289	35.18	0.00134684	1	0.261287	1	ITGB4; ITGB6;
Calx_beta	1	9	0.826446	13.7535	0.0710205	1	1	1	ITGB4;
TIR	2	19	1.65289	12.9727	0.0102885	1	0.831653	1	TLR2; IL1RAP;
DYNc	1	7	0.826446	17.6775	0.0556835	1	1	1	MX1;
GED	1	6	0.826446	20.6189	0.0479211	1	1	1	MX1;
SAM	1	92	0.826446	1.3468	0.530074	1	1	1	EPHB2;
IGc1	1	41	0.826446	3.02169	0.285352	1	1	1	HLA-G;
TGFB	1	38	0.826446	3.26018	0.267543	1	1	1	INHBA;
TSPN	1	26	0.826446	4.7643	0.191798	1	1	1	COL27A1;
ZnF_C3H1	1	44	0.826446	2.81571	0.302732	1	1	1	PARP12;
C1	1	67	0.826446	1.84927	0.422762	1	1	1	VAV2;
DAGKc	1	15	0.826446	8.25579	0.115565	1	1	1	SPHK1;
MYSc	1	38	0.826446	3.26018	0.267543	1	1	1	MYO10;
CASc	1	14	0.826446	8.84506	0.108291	1	1	1	CASP14;
RhoGEF	1	67	0.826446	1.84927	0.422762	1	1	1	VAV2;
Carb_anhydrase	1	17	0.826446	7.28509	0.129937	1	1	1	CA2;
SCY	4	44	3.30579	11.1792	0.00044292	0.429633	0.107408	0.667364	CXCL11; CXCL5; CXCL10; CCL20;
Tubulin	1	23	0.826446	5.38546	0.171678	1	1	1	TUBB6;
Tubulin_C	1	22	0.826446	5.63014	0.164862	1	1	1	TUBB6;
TEA	1	4	0.826446	30.9026	0.032206	1	1	1	TEAD4;
EGF_Lam	1	33	0.826446	3.75399	0.236878	1	1	1	LAMC2;
LU	3	17	2.47934	21.711	0.000330308	0.320398	0.107408	0.667364	SLURP1; LYNX1; LY6E;
SERPIN	2	35	1.65289	7.04404	0.0329015	1	1	1	SERPINA1; SERPINB7;
ETS	1	28	0.826446	4.42411	0.204941	1	1	1	ETV7;
Elp3	1	7	0.826446	17.6775	0.0556835	1	1	1	RSAD2;
DISIN	1	21	0.826446	5.89811	0.15799	1	1	1	ADAM8;
ACR	1	23	0.826446	5.38546	0.171678	1	1	1	ADAM8;
RNAse_Pc	1	9	0.826446	13.7535	0.0710205	1	1	1	RNASE7;
SAM_PNT	1	13	0.826446	9.52493	0.100957	1	1	1	ETV7;
HMG	1	51	0.826446	2.42931	0.34167	1	1	1	SOX9;
Pept_C1	2	13	1.65289	18.9556	0.00484501	1	0.587457	1	CTSV; CTSC;
CRAL_TRIO_N	1	12	0.826446	10.318	0.0935639	1	1	1	SEC14L2;
EPH_lbd	1	14	0.826446	8.84506	0.108291	1	1	1	EPHB2;
PYNP_C	1	1	0.826446	122.692	0.00814979	1	0.718664	1	TYMP;
ZnF_BED	1	9	0.826446	13.7535	0.0710205	1	1	1	ZBED2;
DNaseIc	1	4	0.826446	30.9026	0.032206	1	1	1	DNASE1L3;
RICIN	1	28	0.826446	4.42411	0.204941	1	1	1	GALNT6;
SEA	1	14	0.826446	8.84506	0.108291	1	1	1	TMPRSS11D;
COLFI	1	11	0.826446	11.2552	0.0861104	1	1	1	COL27A1;
TGc	1	11	0.826446	11.2552	0.0861104	1	1	1	TGM1;
SAA	2	4	1.65289	61.4992	0.000391036	0.379305	0.107408	0.667364	SAA2; SAA1;
Int_alpha	1	19	0.826446	6.51864	0.144077	1	1	1	ITGA3;
ORANGE	1	10	0.826446	12.3796	0.0785961	1	1	1	HES2;
A1pp	1	8	0.826446	15.4706	0.0633831	1	1	1	PARP14;
FBA	1	6	0.826446	20.6189	0.0479211	1	1	1	FBXO6;
SapB	1	6	0.826446	20.6189	0.0479211	1	1	1	GNLY;
WHEP-TRS	1	5	0.826446	24.7344	0.0400955	1	1	1	WARS;
Inhibitor_I29	1	7	0.826446	17.6775	0.0556835	1	1	1	CTSV;
LamB	1	7	0.826446	17.6775	0.0556835	1	1	1	LAMC2;
PTH	1	2	0.826446	61.6514	0.0162337	1	1	1	PTHLH;
IRF	1	9	0.826446	13.7535	0.0710205	1	1	1	IRF7;
IRF-3	1	7	0.826446	17.6775	0.0556835	1	1	1	IRF7;
IL1	1	10	0.826446	12.3796	0.0785961	1	1	1	IL36G;
Integrin_b_cyt	1	6	0.826446	20.6189	0.0479211	1	1	1	ITGB6;
Asparaginase	1	1	0.826446	122.692	0.00814979	1	0.718664	1	ASPG;

## Sheet: Site of expression
Analysis: Site of expression
Dataset name: brown module
Number of genes in the dataset: 143
Number of genes in the dataset (which are available in Site of expression database) :142
Number of genes in background: 18297
Is analysis quantitative: No
						Corrected p-values
Site of expression	No. of genes in the dataset	No. of genes in the background dataset	Percentage of genes	Fold enrichment	P-value (Hypergeometric test)	Bonferroni method	BH method	Q-value (Storey-Tibshirani method)	genes mapped (from input data set)
T cells	10	1726	7.04225	0.747226	0.872172	1	1	1	TES; MTHFD1L; ISG15; ANXA1; OAS3; OAS2; WARS; GNLY; HLA-G; MX1;
Monocyte	26	2842	18.3099	1.17917	0.208785	1	0.797521	1	TES; SLC25A22; ANXA1; EPHB2; OAS3; SERPINA1; KRT14; FSCN1; IGF2BP2; SLC16A3; TYMP; CA2; CTSC; LGALS7; CDCP1; CAMK2B; SPECC1; DCUN1D5; TAP2; OAS2; TAP1; WARS; GNLY; ITGB4; MX1; SBSN;
MDA468	9	760	6.33803	1.52745	0.137122	1	0.593261	1	ANXA1; CDH3; INHBA; CTSV; FSCN1; CASP14; CTSC; FGFBP1; WARS;
Small intestine	79	8360	55.6338	1.21769	0.0107588	1	0.104867	0.432958	KLK13; TES; KLK12; MTHFD1L; TCHH; TGM1; RHBDF2; ISG15; SLC25A22; PARP12; FBXO6; HMGA2; GALNT6; IFI6; PLAU; CDH3; PARP14; EPHB2; INHBA; SPRR1A; LAMC2; SULT2B1; SERPINA1; MYO10; RNASE7; VAV2; IFI27; CTSV; CXCL11; LYNX1; IGF2BP2; LY6E; SLC16A3; TYMP; CTSC; LGALS7; AREG; CDCP1; CAMK2B; ETV7; GBP5; AJUBA; SPECC1; EPSTI1; CDC25B; TAP2; IRF7; OAS2; DNASE1L3; TAP1; OAS1; PLEK2; AIM2; HLA-G; ITGB4; IDO1; …
Breast cancer	74	7467	52.1127	1.27704	0.0040995	1	0.0589216	0.243266	TES; MTHFD1L; TCHH; TGM1; RHBDF2; ISG15; SLC25A22; PARP12; HMGA2; GALNT6; IFI6; PLAU; KLHDC7B; ANXA1; CDH3; PARP14; EPHB2; INHBA; SPRR1A; LAMC2; SERPINA1; MYO10; KRT14; VAV2; CTSV; CXCL11; FSCN1; LYNX1; IGF2BP2; CASP14; LY6E; SLC16A3; TYMP; CA2; CTSC; LGALS7; AREG; CDCP1; CAMK2B; GBP5; AJUBA; SPECC1; EPSTI1; CDC25B; TAP2; TFAP2A; IFI44; IRF7; OAS2; DNASE1L3; TAP1; OAS1; IFIT2; PLEK2; AIM2; HLA-G;…
Thyroid cancer	71	7281	50	1.25658	0.00846963	1	0.0890274	0.367562	KLK13; TES; MTHFD1L; TCHH; TGM1; RHBDF2; ISG15; SLC25A22; PARP12; HMGA2; GALNT6; COL7A1; IFI6; PLAU; KLHDC7B; ANXA1; CDH3; PARP14; EPHB2; INHBA; SPRR1A; LAMC2; SERPINA1; MYO10; VAV2; IFI27; CTSV; CXCL11; LYNX1; IGF2BP2; CASP14; SLC16A3; TYMP; CTSC; LGALS7; AREG; CDCP1; CAMK2B; GBP5; AJUBA; SPECC1; EPSTI1; CDC25B; TAP2; TFAP2A; IRF7; OAS2; DNASE1L3; TAP1; OAS1; GNLY; PLEK2; AIM2; HLA-G; ITGB4; IDO…
Colon	82	8429	57.7465	1.25358	0.00331843	1	0.0502505	0.207466	KLK13; TES; KLK12; MTHFD1L; TCHH; TGM1; RHBDF2; ISG15; PARP12; HMGA2; GALNT6; IFI6; PLAU; KLHDC7B; ANXA1; CDH3; KLK11; PARP14; EPHB2; INHBA; SPRR1A; LAMC2; SULT2B1; SERPINA1; MYO10; RNASE7; VAV2; IFI27; CTSV; CXCL11; FERMT1; LYNX1; IGF2BP2; CASP14; SLC16A3; CA2; CTSC; AREG; CDCP1; ETV7; GBP5; AJUBA; SPECC1; EPSTI1; FGFBP1; CDC25B; IFI44; IRF7; OAS2; DNASE1L3; TAP1; OAS1; ARNTL2; PLEK2; AIM2; HLA-…
Parathyroid gland	59	5997	41.5493	1.2678	0.017183	1	0.138773	0.572944	KLK13; TES; KLK12; MTHFD1L; TCHH; TGM1; RHBDF2; ISG15; SLC25A22; PARP12; HMGA2; GALNT6; IFI6; CDH3; PARP14; EPHB2; INHBA; SPRR1A; LAMC2; SERPINA1; MYO10; RNASE7; CTSV; LYNX1; IGF2BP2; CASP14; SLC16A3; TYMP; AREG; CDCP1; CAMK2B; GBP5; AJUBA; SPECC1; EPSTI1; TFAP2A; IFI44; IRF7; OAS2; DNASE1L3; TAP1; OAS1; PLEK2; AIM2; IDO1; SOX9; SPHK1; MX1; AHNAK2; P2RY6; TREM1; ZBED2; F3; PTHLH; TMEM45A; FLG; CD…
Cervix, uterine	67	6391	47.1831	1.35093	0.00167507	1	0.0295928	0.122178	TES; MTHFD1L; TCHH; TGM1; RHBDF2; ISG15; SLC25A22; PARP12; HMGA2; GALNT6; IFI6; ANXA1; CDH3; KLK11; PARP14; EPHB2; INHBA; SPRR1A; LAMC2; SERPINA1; MYO10; RNASE7; KRT14; VAV2; IFI27; CTSV; CXCL11; GBP6; FSCN1; IGF2BP2; CASP14; SLC16A3; TYMP; CTSC; LGALS7; AREG; CDCP1; CAMK2B; GBP5; AJUBA; SPECC1; EPSTI1; FGFBP1; CDC25B; TFAP2A; IRF7; OAS2; DNASE1L3; TAP1; OAS1; PLEK2; AIM2; ITGB4; IDO1; SOX9; SPHK…
Spleen	73	7887	51.4085	1.1927	0.0278483	1	0.190446	0.786283	KLK13; TES; MTHFD1L; RHBDF2; ISG15; SLC25A22; PARP12; FBXO6; HMGA2; GALNT6; IFI6; PLAU; ANXA1; CDH3; KLK11; PARP14; EPHB2; INHBA; SPRR1A; LAMC2; SULT2B1; SERPINA1; MYO10; RNASE7; VAV2; IFI27; CTSV; CXCL11; FSCN1; CXCL10; FERMT1; IGF2BP2; SLC16A3; TYMP; CA2; CTSC; AREG; CDCP1; CAMK2B; ETV7; GBP5; SPECC1; EPSTI1; TAP2; IFI44; IRF7; OAS2; COL27A1; DNASE1L3; TAP1; OAS1; SAA2; GNLY; AIM2; HLA-G; IDO1;…
HUVEC	101	13061	71.1268	0.996435	0.568977	1	1	1	KLK13; RHCG; TES; SLURP1; TCHH; TGM1; WDR66; PARP12; FBXO6; GALNT6; COL7A1; PLAU; KLHDC7B; ANXA1; CDH3; DCBLD1; PARP14; EPHB2; OAS3; APLN; INHBA; ADAM8; LAMC2; TMPRSS11D; SULT2B1; CMPK2; SERPINA1; MYO10; RNASE7; KLC3; KRT14; RSAD2; VAV2; CTSV; CXCL11; GBP6; FSCN1; CXCL10; FERMT1; IGF2BP2; CASP14; DDX60L; SLC16A3; IFIT3; MMP1; TYMP; CTSC; LGALS7; AREG; CDCP1; MAGEB2; CAMK2B; ETV7; MROH6; GBP5; SPE…
Tonsils	80	7274	56.338	1.4172	4.47482e-05	0.0379465	0.00313147	0.0129287	KLK13; TES; KLK12; MTHFD1L; TCHH; TGM1; RHBDF2; ISG15; SLC25A22; PARP12; HMGA2; GALNT6; COL7A1; IFI6; PLAU; ANXA1; CDH3; PARP14; EPHB2; INHBA; SPRR1A; LAMC2; SERPINA1; MYO10; RNASE7; KRT14; VAV2; IFI27; CTSV; CXCL11; GBP6; FSCN1; LYNX1; IGF2BP2; CASP14; LY6E; SLC16A3; TYMP; CTSC; LGALS7; AREG; CDCP1; ETV7; GBP5; AJUBA; SPECC1; EPSTI1; FGFBP1; CDC25B; TAP2; TFAP2A; IRF7; OAS2; DNASE1L3; TAP1; OAS1…
Jurkat A3	31	4200	21.831	0.951289	0.657176	1	1	1	KRT78; TES; MTHFD1L; ISG15; SLC25A22; FBXO6; PARP14; OAS3; CMPK2; SERPINA1; KRT14; RSAD2; VAV2; IGF2BP2; DDX60L; SLC16A3; CA2; CTSC; LGALS7; DCUN1D5; TUBB6; TAP2; OAS2; COL27A1; TAP1; HLA-G; AHNAK2; F3; BST2; SLC38A5; FLG;
Rectum	71	7113	50	1.28626	0.0044492	1	0.0618512	0.255361	KLK13; TES; KLK12; MTHFD1L; TCHH; RHBDF2; ISG15; SLC25A22; PARP12; HMGA2; GALNT6; IFI6; PLAU; KLHDC7B; ANXA1; CDH3; PARP14; EPHB2; INHBA; SPRR1A; LAMC2; SERPINA1; MYO10; RNASE7; VAV2; IFI27; CTSV; CXCL11; LYNX1; IGF2BP2; CASP14; LY6E; SLC16A3; CA2; CTSC; AREG; CDCP1; ETV7; GBP5; AJUBA; SPECC1; EPSTI1; FGFBP1; CDC25B; TAP2; IFI44; IRF7; OAS2; DNASE1L3; TAP1; OAS1; PLEK2; AIM2; HLA-G; ITGB4; IDO1; …
Liver	99	11680	69.7183	1.09219	0.0829895	1	0.409158	1	KLK13; KRT78; RHCG; TES; KLK12; MTHFD1L; TCHH; TGM1; RHBDF2; ISG15; SLC25A22; PARP12; FBXO6; HMGA2; GALNT6; COL7A1; IFI6; KLHDC7B; ANXA1; CDH3; KLK11; PARP14; EPHB2; OAS3; INHBA; ADAM8; SPRR1A; LAMC2; SULT2B1; SERPINA1; MYO10; RNASE7; KRT14; SEC14L2; VAV2; IFI27; CTSV; CXCL11; GBP6; FSCN1; CXCL10; FERMT1; IGF2BP2; SLC16A3; IFIT3; TYMP; CA2; CTSC; AREG; CDCP1; CAMK2B; GBP5; AJUBA; SPECC1; EPSTI1; …
CD4	17	1901	11.9718	1.15287	0.305168	1	1	1	TES; ANXA1; PARP14; SERPINA1; KRT14; CASP14; TYMP; CA2; CTSC; LGALS7; TAP2; OAS2; TAP1; SAA2; WARS; MX1; SAA1;
Skeletal muscles	75	9060	52.8169	1.06672	0.240279	1	0.874493	1	RHCG; TES; MTHFD1L; TCHH; RHBDF2; ISG15; SLC25A22; FBXO6; HMGA2; GALNT6; COL7A1; ANXA1; KLK11; PARP14; EPHB2; OAS3; INHBA; SPRR1A; LAMC2; SULT2B1; SERPINA1; MYO10; RNASE7; SEC14L2; IFI27; CTSV; CXCL11; FSCN1; IGF2BP2; SLC16A3; IFIT3; TYMP; CA2; CTSC; LGALS7; AREG; CDCP1; CAMK2B; ETV7; GBP5; AJUBA; SPECC1; EPSTI1; TUBB6; FGFBP1; TAP2; IFI44; IRF7; OAS2; COL27A1; DNASE1L3; TAP1; OAS1; TEAD4; WARS; …
H293	45	6792	31.6901	0.853831	0.925194	1	1	1	KRT78; TES; MTHFD1L; ISG15; SLC25A22; PARP12; HMGA2; ANXA1; DCBLD1; PARP14; EPHB2; OAS3; LAMC2; CMPK2; SERPINA1; MYO10; KLC3; KRT14; SEC14L2; CTSV; FSCN1; CXCL5; LYNX1; IGF2BP2; CASP14; MMP1; CA2; CTSC; LGALS7; AREG; CAMK2B; AJUBA; SPECC1; DCUN1D5; TUBB6; TAP2; TFAP2A; TAP1; WARS; ITGA3; SERPINB7; IL1RAP; SBSN; PPP1R14C; FLG;
Prostate	83	7923	58.4507	1.3499	0.000190499	0.161543	0.00762586	0.0314844	KLK13; RHCG; TES; KLK12; MTHFD1L; TCHH; RHBDF2; ISG15; SLC25A22; PARP12; HMGA2; IFI6; PLAU; KLHDC7B; ANXA1; CDH3; KLK11; PARP14; EPHB2; INHBA; SPRR1A; LAMC2; SULT2B1; SERPINA1; MYO10; RNASE7; KRT14; SEC14L2; VAV2; CTSV; CXCL11; GBP6; FERMT1; CASP14; LY6E; SLC16A3; TYMP; CTSC; LGALS7; AREG; CDCP1; CAMK2B; ETV7; GBP5; AJUBA; SPECC1; EPSTI1; CDC25B; TAP2; IRF7; OAS2; DNASE1L3; TAP1; OAS1; ITGA3; PLE…
Jurkat	17	2869	11.9718	0.763895	0.913183	1	1	1	MTHFD1L; ISG15; SLC25A22; ANXA1; EPHB2; LAMC2; CASP14; CA2; CAMK2B; TAP2; TAP1; WARS; ITGA3; IL1RAP; F3; BST2; FLG;
Bone marrow	79	7808	55.6338	1.30378	0.00122114	1	0.0245676	0.101431	KLK13; TES; MTHFD1L; TCHH; TGM1; RHBDF2; ISG15; PARP12; HMGA2; GALNT6; COL7A1; PLAU; ANXA1; CDH3; DCBLD1; PARP14; EPHB2; INHBA; SPRR1A; LAMC2; SERPINA1; MYO10; RNASE7; SEC14L2; VAV2; IFI27; CTSV; CXCL11; FSCN1; CXCL5; CXCL10; LYNX1; IGF2BP2; LY6E; SLC16A3; MMP1; TYMP; CA2; CTSC; AREG; CDCP1; CAMK2B; ETV7; GBP5; AJUBA; SPECC1; EPSTI1; TUBB6; CDC25B; TAP2; IFI44; IRF7; OAS2; DNASE1L3; TAP1; OAS1; I…
Lateral ventricle	63	6620	44.3662	1.22634	0.0266966	1	0.18777	0.775233	KLK13; TES; MTHFD1L; TGM1; ISG15; SLC25A22; PARP12; HMGA2; GALNT6; IFI6; KLHDC7B; ANXA1; PARP14; EPHB2; INHBA; SPRR1A; LAMC2; SERPINA1; MYO10; RNASE7; VAV2; IFI27; CTSV; CXCL11; GBP6; FSCN1; LYNX1; IGF2BP2; LY6E; SLC16A3; TYMP; CALB1; CA2; CTSC; LGALS7; AREG; CAMK2B; ETV7; GBP5; SPECC1; EPSTI1; IFI44; IRF7; OAS2; DNASE1L3; TAP1; OAS1; AIM2; ITGB4; IDO1; SOX9; LY6K; SERPINB7; SPHK1; MX1; AHNAK2; P…
Colorectal cancer	73	7513	51.4085	1.25207	0.00790782	1	0.0859722	0.354948	KLK13; TES; MTHFD1L; TCHH; TGM1; RHBDF2; ISG15; SLC25A22; PARP12; HMGA2; GALNT6; IFI6; PLAU; KLHDC7B; ANXA1; CDH3; PARP14; EPHB2; INHBA; SPRR1A; LAMC2; SERPINA1; MYO10; KRT14; VAV2; IFI27; CTSV; CXCL11; FSCN1; LYNX1; IGF2BP2; CASP14; LY6E; SLC16A3; TYMP; CTSC; LGALS7; AREG; CDCP1; CAMK2B; GBP5; AJUBA; SPECC1; EPSTI1; FGFBP1; CDC25B; TAP2; IFI44; IRF7; OAS2; DNASE1L3; TAP1; OAS1; PLEK2; AIM2; HLA-…
Gall bladder	65	7295	45.7746	1.14819	0.0880895	1	0.431791	1	KLK13; TES; KLK12; MTHFD1L; TCHH; TGM1; RHBDF2; ISG15; SLC25A22; PARP12; HMGA2; GALNT6; IFI6; PLAU; KLHDC7B; ANXA1; CDH3; PARP14; EPHB2; INHBA; SPRR1A; LAMC2; MYO10; VAV2; CTSV; CXCL11; FSCN1; IGF2BP2; CASP14; LY6E; SLC16A3; CA2; CTSC; AREG; CDCP1; CAMK2B; GBP5; SPECC1; EPSTI1; CDC25B; IFI44; IRF7; OAS2; DNASE1L3; TAP1; OAS1; PLEK2; AIM2; ITGB4; IDO1; SOX9; LY6K; SPHK1; MX1; AHNAK2; P2RY6; TREM1;…
Plasma	108	11971	76.0563	1.1625	0.00402494	1	0.0588474	0.24296	KLK13; KRT78; RHCG; TES; KLK12; SLURP1; MTHFD1L; TCHH; TGM1; ISG15; WDR66; PARP12; FBXO6; COL7A1; IFI6; PLAU; KLHDC7B; ANXA1; CDH3; KLK11; DCBLD1; PARP14; OAS3; APLN; INHBA; ADAM8; SPRR1A; LAMC2; SULT2B1; SERPINA1; MYO10; RNASE7; KLC3; KRT14; SEC14L2; VAV2; IFI27; CTSV; FSCN1; CXCL5; CXCL10; FERMT1; LYNX1; IGF2BP2; CASP14; DDX60L; SLC16A3; IFIT3; MMP1; TYMP; CALB1; CA2; CTSC; LGALS7; AREG; CDCP1;…
Malignant carcinoid	65	7081	45.7746	1.18289	0.0503048	1	0.278814	1	KLK13; TES; MTHFD1L; TGM1; RHBDF2; ISG15; SLC25A22; PARP12; HMGA2; GALNT6; IFI6; PLAU; KLHDC7B; ANXA1; CDH3; PARP14; EPHB2; INHBA; SPRR1A; LAMC2; SERPINA1; MYO10; VAV2; CTSV; CXCL11; FSCN1; LYNX1; IGF2BP2; LY6E; SLC16A3; CALB1; CTSC; LGALS7; AREG; CDCP1; CAMK2B; GBP5; AJUBA; SPECC1; EPSTI1; FGFBP1; CDC25B; TFAP2A; IFI44; IRF7; OAS2; DNASE1L3; TAP1; OAS1; PLEK2; AIM2; ITGB4; IDO1; SPHK1; MX1; AHNA…
Ascites cancer cell	44	3509	30.9859	1.61595	0.000493774	0.41872	0.0135071	0.0557659	KRT78; TES; ISG15; GALNT6; COL7A1; PLAU; ANXA1; KLK11; PARP14; EPHB2; INHBA; LAMC2; CMPK2; SERPINA1; KRT14; CTSV; FSCN1; CXCL5; CXCL10; IGF2BP2; CASP14; SLC16A3; IFIT3; MMP1; TYMP; CALB1; CTSC; CDCP1; GBP5; SPECC1; FGFBP1; TAP2; OAS1; SAA2; WARS; ITGA3; TLR2; ITGB4; MX1; BST2; ITGB6; FLG; CCL20; SAA1;
Endometrial cancer	77	7460	54.2254	1.33005	0.000790415	0.670272	0.0186187	0.0768697	KLK13; TES; MTHFD1L; TCHH; TGM1; RHBDF2; ISG15; SLC25A22; PARP12; HMGA2; GALNT6; COL7A1; IFI6; PLAU; KLHDC7B; ANXA1; CDH3; PARP14; EPHB2; INHBA; SPRR1A; LAMC2; SERPINA1; MYO10; KRT14; VAV2; IFI27; CTSV; CXCL11; FSCN1; IGF2BP2; CASP14; LY6E; SLC16A3; TYMP; CA2; CTSC; LGALS7; AREG; CDCP1; CAMK2B; ETV7; GBP5; AJUBA; SPECC1; EPSTI1; FGFBP1; CDC25B; TAP2; TFAP2A; IFI44; IRF7; OAS2; DNASE1L3; TAP1; OAS…
Lung cancer	76	7435	53.5211	1.3172	0.00124576	1	0.0245676	0.101431	KLK13; TES; KLK12; MTHFD1L; TCHH; TGM1; RHBDF2; ISG15; SLC25A22; PARP12; HMGA2; GALNT6; IFI6; PLAU; KLHDC7B; ANXA1; CDH3; PARP14; EPHB2; INHBA; SPRR1A; LAMC2; SERPINA1; MYO10; RNASE7; KRT14; VAV2; IFI27; CTSV; CXCL11; GBP6; FSCN1; IGF2BP2; CASP14; LY6E; SLC16A3; TYMP; CTSC; LGALS7; AREG; CDCP1; CAMK2B; GBP5; AJUBA; SPECC1; EPSTI1; FGFBP1; CDC25B; TAP2; TFAP2A; IFI44; IRF7; OAS2; DNASE1L3; TAP1; O…
HCT116	20	2651	14.0845	0.972516	0.591143	1	1	1	TES; MTHFD1L; ISG15; SLC25A22; HMGA2; ANXA1; EPHB2; FSCN1; IGF2BP2; SLC16A3; TYMP; CA2; MAGEB2; CAMK2B; TUBB6; TAP1; WARS; ITGA3; ITGB4; AHNAK2;
PC3	24	1294	16.9014	2.39065	5.6351e-05	0.0477856	0.00341326	0.0140921	TES; ISG15; GALNT6; PLAU; ANXA1; CDH3; INHBA; ADAM8; LAMC2; SERPINA1; CTSV; FSCN1; CXCL5; MMP1; CTSC; AREG; CDCP1; TUBB6; FGFBP1; WARS; ITGA3; ITGB4; SERPINB7; PTHLH;
MicroProt	12	440	8.4507	3.51675	0.000167129	0.141726	0.00708628	0.0292567	KRT78; SLURP1; SERPINA1; KRT14; LYNX1; CASP14; CA2; LGALS7; CAMK2B; SAA2; ITGA3; SAA1;
Epididymis	69	7090	48.5915	1.25408	0.0104819	1	0.103357	0.426723	KLK13; TES; KLK12; MTHFD1L; TCHH; TGM1; RHBDF2; ISG15; SLC25A22; PARP12; HMGA2; GALNT6; IFI6; PLAU; KLHDC7B; ANXA1; CDH3; KLK11; PARP14; EPHB2; INHBA; SPRR1A; LAMC2; SERPINA1; MYO10; RNASE7; VAV2; IFI27; CTSV; CXCL11; LYNX1; LY6E; SLC16A3; TYMP; CA2; CTSC; LGALS7; AREG; CDCP1; CAMK2B; GBP5; SPECC1; EPSTI1; CDC25B; TFAP2A; IFI44; IRF7; OAS2; DNASE1L3; TAP1; OAS1; PLEK2; AIM2; ITGB4; IDO1; SOX9; SP…
Cerebellum	71	7633	50	1.19863	0.0277659	1	0.190446	0.786283	KLK13; TES; MTHFD1L; TCHH; TGM1; RHBDF2; ISG15; SLC25A22; PARP12; FBXO6; HMGA2; GALNT6; IFI6; KLHDC7B; ANXA1; KLK11; PARP14; EPHB2; INHBA; SPRR1A; LAMC2; MYO10; RNASE7; SEC14L2; VAV2; IFI27; CTSV; CXCL11; FSCN1; LYNX1; IGF2BP2; LY6E; SLC16A3; CALB1; CA2; CTSC; AREG; CDCP1; CAMK2B; ETV7; GBP5; SPECC1; EPSTI1; TFAP2A; IFI44; IRF7; OAS2; COL27A1; DNASE1L3; TAP1; OAS1; ARNTL2; PLEK2; AIM2; ITGB4; IDO…
Nasopharynx	66	6904	46.4789	1.23188	0.0200302	1	0.157209	0.649061	KLK13; TES; MTHFD1L; TCHH; TGM1; RHBDF2; ISG15; SLC25A22; PARP12; HMGA2; GALNT6; IFI6; PLAU; KLHDC7B; ANXA1; CDH3; PARP14; EPHB2; INHBA; SPRR1A; LAMC2; MYO10; KRT14; VAV2; IFI27; CTSV; CXCL11; FSCN1; IGF2BP2; CASP14; LY6E; SLC16A3; CTSC; AREG; CDCP1; CAMK2B; GBP5; AJUBA; SPECC1; EPSTI1; CDC25B; TFAP2A; IFI44; IRF7; OAS2; DNASE1L3; TAP1; OAS1; AIM2; ITGB4; IDO1; SOX9; SERPINB7; SPHK1; MX1; AHNAK2;…
global_SCX_fractionated	23	2476	16.1972	1.19736	0.206273	1	0.797521	1	TES; ISG15; PARP12; HMGA2; ANXA1; LAMC2; KLC3; KRT14; SEC14L2; FSCN1; CASP14; SLC16A3; CA2; CTSC; TUBB6; TAP1; WARS; ITGA3; ITGB4; SBSN; PPP1R14C; ITGB6; IFIT1;
Hippocampus	59	7355	41.5493	1.03372	0.401716	1	1	1	KLK13; MTHFD1L; TGM1; ISG15; SLC25A22; PARP12; FBXO6; HMGA2; GALNT6; IFI6; KLHDC7B; ANXA1; PARP14; EPHB2; INHBA; SPRR1A; LAMC2; MYO10; RNASE7; SEC14L2; CTSV; CXCL11; FSCN1; LYNX1; IGF2BP2; LY6E; SLC16A3; TYMP; CALB1; CA2; CTSC; LGALS7; AREG; CAMK2B; GBP5; AJUBA; SPECC1; EPSTI1; TFAP2A; IRF7; OAS2; COL27A1; DNASE1L3; TAP1; OAS1; ARNTL2; AIM2; ITGB4; IDO1; SOX9; SPHK1; MX1; AHNAK2; P2RY6; ZBED2; BS…
HeLa	46	5789	32.3944	1.02402	0.45443	1	1	1	KRT78; MTHFD1L; TGM1; RHBDF2; SLC25A22; COL7A1; KLHDC7B; ANXA1; PARP14; EPHB2; SPRR1A; LAMC2; SERPINA1; MYO10; KRT14; RSAD2; VAV2; IGF2BP2; CASP14; SLC16A3; MMP1; CTSC; LGALS7; MAGEB2; CAMK2B; AJUBA; SPECC1; DCUN1D5; TUBB6; TAP2; SAA2; WARS; ITGA3; TLR2; HLA-G; FJX1; ITGB4; SERPINB7; AHNAK2; BST2; SLC38A5; FLG; S100A7A; IFIT1; KRT75; ABCA12;
Malignant lymphoma	65	6586	45.7746	1.2718	0.0101554	1	0.101315	0.418291	KLK13; TES; MTHFD1L; TCHH; TGM1; RHBDF2; ISG15; SLC25A22; PARP12; HMGA2; GALNT6; COL7A1; PLAU; PARP14; EPHB2; INHBA; SPRR1A; LAMC2; SERPINA1; MYO10; VAV2; CTSV; CXCL11; FSCN1; IGF2BP2; CASP14; SLC16A3; TYMP; CALB1; CTSC; LGALS7; AREG; CDCP1; GBP5; AJUBA; SPECC1; EPSTI1; FGFBP1; CDC25B; TAP2; IFI44; IRF7; OAS2; DNASE1L3; TAP1; OAS1; IFIT2; GNLY; PLEK2; AIM2; HLA-G; ITGB4; IDO1; SPHK1; MX1; AHNAK2;…
Prostate cancer	71	7214	50	1.26825	0.00659224	1	0.0810176	0.334492	KLK13; TES; MTHFD1L; TCHH; RHBDF2; ISG15; SLC25A22; PARP12; HMGA2; GALNT6; COL7A1; IFI6; PLAU; KLHDC7B; ANXA1; CDH3; KLK11; PARP14; EPHB2; INHBA; SPRR1A; LAMC2; SERPINA1; MYO10; VAV2; IFI27; CTSV; CXCL11; FSCN1; LYNX1; IGF2BP2; CASP14; LY6E; SLC16A3; TYMP; CTSC; LGALS7; AREG; CDCP1; CAMK2B; GBP5; AJUBA; SPECC1; EPSTI1; CDC25B; TAP2; IRF7; OAS2; DNASE1L3; TAP1; OAS1; IFIT2; PLEK2; AIM2; HLA-G; ITG…
Skin	86	7292	60.5634	1.51972	4.59377e-07	0.000389552	6.49253e-05	0.000268053	CNFN; TES; MTHFD1L; TCHH; TGM1; RHBDF2; ISG15; SLC25A22; PARP12; HMGA2; COL7A1; IFI6; PLAU; ANXA1; CDH3; KLK11; PARP14; EPHB2; INHBA; SPRR1A; LAMC2; SULT2B1; SERPINA1; MYO10; RNASE7; KRT14; SEC14L2; VAV2; IFI27; CTSV; FSCN1; HEPHL1; FERMT1; LYNX1; IGF2BP2; CASP14; SLC16A3; MMP1; TYMP; CALB1; CA2; CTSC; LGALS7; AREG; CDCP1; CAMK2B; ETV7; GBP5; AJUBA; SPECC1; EPSTI1; FGFBP1; CDC25B; TFAP2A; IFI44; …
Placenta	106	10894	74.6479	1.25378	0.000110566	0.0937596	0.00493472	0.0203736	KLK13; RHCG; TES; KLK12; MTHFD1L; TCHH; TGM1; RHBDF2; ISG15; SLC25A22; PARP12; FBXO6; HMGA2; GALNT6; COL7A1; IFI6; PLAU; KLHDC7B; ANXA1; CDH3; KLK11; PARP14; EPHB2; OAS3; APLN; INHBA; ADAM8; SPRR1A; LAMC2; SULT2B1; SERPINA1; MYO10; KRT14; SEC14L2; VAV2; IFI27; CTSV; CXCL11; GBP6; FSCN1; FERMT1; LYNX1; IGF2BP2; CASP14; LY6E; SLC16A3; IFIT3; TYMP; CA2; CTSC; LGALS7; AREG; CDCP1; MAGEB2; CAMK2B; ETV…
Lung	96	9992	67.6056	1.23801	0.00105215	0.892224	0.02224	0.0918207	KLK13; TES; KLK12; MTHFD1L; TCHH; RHBDF2; ISG15; SLC25A22; PARP12; FBXO6; HMGA2; GALNT6; COL7A1; IFI6; PLAU; KLHDC7B; ANXA1; CDH3; KLK11; PARP14; EPHB2; APLN; INHBA; SPRR1A; LAMC2; TMPRSS11D; SULT2B1; SERPINA1; MYO10; RNASE7; SEC14L2; VAV2; CTSV; CXCL11; FSCN1; FERMT1; LYNX1; IGF2BP2; LY6E; SLC16A3; IFIT3; TYMP; CA2; CTSC; LGALS7; AREG; CDCP1; CAMK2B; ETV7; GBP5; AJUBA; SPECC1; EPSTI1; FGFBP1; TA…
Cerebral cortex	67	7099	47.1831	1.21619	0.0251579	1	0.180796	0.74644	KLK13; TES; MTHFD1L; TGM1; RHBDF2; ISG15; SLC25A22; PARP12; FBXO6; HMGA2; GALNT6; IFI6; KLHDC7B; ANXA1; PARP14; EPHB2; INHBA; SPRR1A; LAMC2; MYO10; RNASE7; SEC14L2; VAV2; IFI27; CTSV; CXCL11; GBP6; FSCN1; LYNX1; IGF2BP2; LY6E; SLC16A3; TYMP; CALB1; CA2; CTSC; LGALS7; AREG; CDCP1; CAMK2B; ETV7; AJUBA; SPECC1; EPSTI1; IFI44; IRF7; OAS2; DNASE1L3; TAP1; OAS1; ARNTL2; AIM2; ITGB4; IDO1; SOX9; LY6K; S…
Ovarian cancer	79	7644	55.6338	1.33175	0.000577691	0.489882	0.0153088	0.0632045	KLK13; TES; MTHFD1L; TCHH; TGM1; RHBDF2; ISG15; SLC25A22; PARP12; HMGA2; GALNT6; IFI6; PLAU; KLHDC7B; ANXA1; CDH3; KLK11; PARP14; EPHB2; INHBA; SPRR1A; LAMC2; SERPINA1; MYO10; KRT14; VAV2; IFI27; CTSV; CXCL11; GBP6; FSCN1; LYNX1; IGF2BP2; CASP14; LY6E; SLC16A3; TYMP; CA2; CTSC; LGALS7; AREG; CDCP1; CAMK2B; ETV7; GBP5; AJUBA; SPECC1; EPSTI1; FGFBP1; CDC25B; TAP2; TFAP2A; IFI44; IRF7; OAS2; DNASE1L…
Kidney	98	10256	69.0141	1.23127	0.0010225	0.867077	0.0222327	0.0917909	KLK13; RHCG; TES; MTHFD1L; TCHH; TGM1; RHBDF2; ISG15; SLC25A22; PARP12; FBXO6; HMGA2; GALNT6; COL7A1; IFI6; PLAU; KLHDC7B; ANXA1; CDH3; KLK11; PARP14; EPHB2; INHBA; SPRR1A; LAMC2; SERPINA1; MYO10; RNASE7; SEC14L2; VAV2; IFI27; CTSV; CXCL11; GBP6; FSCN1; FERMT1; LYNX1; IGF2BP2; LY6E; SLC16A3; IFIT3; TYMP; CALB1; CA2; CTSC; AREG; CDCP1; CAMK2B; ETV7; GBP5; AJUBA; SPECC1; EPSTI1; TUBB6; CDC25B; TAP2…
H1688	6	1007	4.22535	0.768957	0.800082	1	1	1	ISG15; KLK11; SERPINA1; MMP1; CTSC; WARS;
Sy5y	22	2490	15.493	1.13889	0.289343	1	0.981532	1	KRT78; TES; TGM1; ANXA1; EPHB2; SERPINA1; KLC3; KRT14; FSCN1; CASP14; TYMP; CTSC; LGALS7; SPECC1; DCUN1D5; TUBB6; TFAP2A; WARS; ITGA3; IL36G; SBSN; KRT75;
Duodenum	70	7275	49.2958	1.2399	0.0129726	1	0.118288	0.488367	KLK13; TES; KLK12; MTHFD1L; TCHH; TGM1; RHBDF2; ISG15; SLC25A22; PARP12; HMGA2; GALNT6; IFI6; PLAU; ANXA1; CDH3; PARP14; EPHB2; INHBA; SPRR1A; LAMC2; SERPINA1; MYO10; RNASE7; VAV2; IFI27; CTSV; CXCL11; LYNX1; IGF2BP2; CASP14; LY6E; SLC16A3; CA2; CTSC; AREG; CDCP1; ETV7; GBP5; AJUBA; SPECC1; EPSTI1; CDC25B; TAP2; IRF7; OAS2; DNASE1L3; TAP1; OAS1; PLEK2; AIM2; HLA-G; ITGB4; IDO1; SOX9; LY6K; SPHK1;…
Bronchus	63	6923	44.3662	1.17267	0.06476	1	0.352028	1	KLK13; TES; MTHFD1L; TCHH; TGM1; RHBDF2; ISG15; SLC25A22; PARP12; HMGA2; GALNT6; IFI6; KLHDC7B; ANXA1; CDH3; PARP14; EPHB2; INHBA; SPRR1A; LAMC2; SERPINA1; MYO10; RNASE7; KRT14; VAV2; CTSV; CXCL11; GBP6; FSCN1; IGF2BP2; SLC16A3; TYMP; CTSC; AREG; CDCP1; CAMK2B; AJUBA; SPECC1; EPSTI1; TFAP2A; IFI44; IRF7; OAS2; DNASE1L3; TAP1; OAS1; PLEK2; AIM2; HLA-G; ITGB4; IDO1; SOX9; SPHK1; MX1; AHNAK2; P2RY6;…
Brain	54	7290	38.0282	0.954569	0.700216	1	1	1	KLK13; KRT78; RHCG; TES; KLK12; MTHFD1L; TCHH; TGM1; SLC25A22; FBXO6; GALNT6; COL7A1; PLAU; ANXA1; KLK11; PARP14; EPHB2; APLN; INHBA; SULT2B1; SERPINA1; MYO10; KRT14; SEC14L2; VAV2; CXCL11; FSCN1; FERMT1; LYNX1; IFIT3; TYMP; CALB1; CA2; CTSC; AREG; CAMK2B; ETV7; TUBB6; COL27A1; TEAD4; ARNTL2; WARS; TLR2; HLA-G; ZNF365; SPHK1; MX1; P2RY6; XAF1; F3; SLC47A2; SLC38A5; SAA1; ABCA12;
Stomach	86	8044	60.5634	1.37765	4.8006e-05	0.0407091	0.00313147	0.0129287	KLK13; TES; KLK12; MTHFD1L; TCHH; TGM1; RHBDF2; ISG15; SLC25A22; PARP12; FBXO6; HMGA2; GALNT6; IFI6; PLAU; ANXA1; CDH3; KLK11; PARP14; EPHB2; APLN; INHBA; SPRR1A; LAMC2; SERPINA1; MYO10; RNASE7; SEC14L2; VAV2; IFI27; CTSV; CXCL11; FSCN1; LYNX1; IGF2BP2; CASP14; LY6E; SLC16A3; CALB1; CA2; CTSC; LGALS7; AREG; CDCP1; CAMK2B; ETV7; GBP5; AJUBA; SPECC1; EPSTI1; CDC25B; TFAP2A; IRF7; OAS2; DNASE1L3; TA…
Pancreas	86	9936	60.5634	1.11532	0.0775238	1	0.396025	1	KLK13; RHCG; TES; KLK12; MTHFD1L; TCHH; TGM1; RHBDF2; ISG15; SLC25A22; PARP12; FBXO6; HMGA2; GALNT6; IFI6; PLAU; KLHDC7B; ANXA1; CDH3; KLK11; PARP14; EPHB2; INHBA; SPRR1A; LAMC2; TMPRSS11D; SERPINA1; MYO10; RNASE7; KRT14; SEC14L2; VAV2; IFI27; CTSV; CXCL11; FERMT1; LYNX1; IGF2BP2; LY6E; SLC16A3; IFIT3; TYMP; CALB1; CA2; CTSC; LGALS7; AREG; CDCP1; CAMK2B; GBP5; AJUBA; SPECC1; EPSTI1; IFI44; IRF7; …
Lymph nodes	69	6700	48.5915	1.32708	0.00223092	1	0.0378363	0.156212	KLK13; TES; MTHFD1L; TGM1; RHBDF2; ISG15; SLC25A22; PARP12; HMGA2; GALNT6; COL7A1; IFI6; PLAU; ANXA1; CDH3; PARP14; EPHB2; INHBA; SPRR1A; LAMC2; SERPINA1; MYO10; VAV2; IFI27; CTSV; CXCL11; FSCN1; LYNX1; IGF2BP2; CASP14; LY6E; SLC16A3; TYMP; CALB1; CTSC; LGALS7; AREG; GBP5; AJUBA; SPECC1; EPSTI1; FGFBP1; CDC25B; TAP2; IRF7; OAS2; DNASE1L3; TAP1; OAS1; IFIT2; GNLY; AIM2; HLA-G; ITGB4; IDO1; SOX9; S…
H358	20	1489	14.0845	1.73145	0.0111022	1	0.106985	0.441702	TES; ISG15; HMGA2; GALNT6; PLAU; ANXA1; CDH3; ADAM8; LAMC2; CTSV; FSCN1; SLC16A3; MMP1; CTSC; AREG; TUBB6; FGFBP1; WARS; ITGA3; ITGB4;
Fallopian tubes	63	6677	44.3662	1.21587	0.0319346	1	0.208144	0.85935	KLK13; TES; MTHFD1L; TCHH; RHBDF2; ISG15; SLC25A22; PARP12; HMGA2; GALNT6; COL7A1; IFI6; PLAU; KLHDC7B; ANXA1; CDH3; PARP14; EPHB2; INHBA; SPRR1A; LAMC2; SERPINA1; MYO10; VAV2; CTSV; CXCL11; FSCN1; IGF2BP2; SLC16A3; CTSC; LGALS7; AREG; CDCP1; CAMK2B; GBP5; AJUBA; SPECC1; EPSTI1; CDC25B; TFAP2A; IRF7; OAS2; TAP1; OAS1; PLEK2; AIM2; HLA-G; ITGB4; IDO1; SOX9; SPHK1; MX1; AHNAK2; P2RY6; TREM1; ZBED2;…
Head & neck cancer	74	7062	52.1127	1.35028	0.000704758	0.597635	0.0175775	0.0725711	KLK13; TES; MTHFD1L; TCHH; TGM1; RHBDF2; ISG15; SLC25A22; PARP12; HMGA2; GALNT6; COL7A1; IFI6; PLAU; KLHDC7B; ANXA1; CDH3; PARP14; EPHB2; INHBA; SPRR1A; LAMC2; SERPINA1; MYO10; RNASE7; KRT14; VAV2; CTSV; CXCL11; GBP6; FSCN1; LYNX1; IGF2BP2; CASP14; LY6E; SLC16A3; TYMP; CALB1; CA2; LGALS7; AREG; CDCP1; GBP5; AJUBA; SPECC1; EPSTI1; CDC25B; TAP2; TFAP2A; IRF7; OAS2; DNASE1L3; TAP1; OAS1; IFIT2; PLEK…
Pancreatic cancer	85	8316	59.8592	1.31709	0.000374044	0.317189	0.0109376	0.0451572	KLK13; TES; MTHFD1L; TCHH; TGM1; RHBDF2; ISG15; SLC25A22; PARP12; FBXO6; HMGA2; GALNT6; COL7A1; IFI6; PLAU; KLHDC7B; ANXA1; CDH3; KLK11; PARP14; EPHB2; INHBA; SPRR1A; LAMC2; SERPINA1; MYO10; RNASE7; KRT14; VAV2; IFI27; CTSV; CXCL11; FSCN1; LYNX1; IGF2BP2; CASP14; LY6E; SLC16A3; TYMP; CA2; CTSC; LGALS7; AREG; CDCP1; CAMK2B; ETV7; GBP5; AJUBA; SPECC1; EPSTI1; TUBB6; FGFBP1; TAP2; IFI44; IRF7; OAS2;…
BT474	2	558	1.40845	0.464104	0.933466	1	1	1	SERPINA1; KRT14;
Seminal vesicle	66	6620	46.4789	1.28473	0.00726298	1	0.08547	0.352874	KLK13; TES; MTHFD1L; TCHH; TGM1; ISG15; SLC25A22; PARP12; HMGA2; GALNT6; IFI6; KLHDC7B; ANXA1; CDH3; PARP14; EPHB2; INHBA; SPRR1A; LAMC2; SERPINA1; MYO10; RNASE7; VAV2; CTSV; CXCL11; GBP6; IGF2BP2; CASP14; SLC16A3; TYMP; CA2; CTSC; LGALS7; AREG; CDCP1; CAMK2B; GBP5; AJUBA; EPSTI1; IFI44; IRF7; OAS2; DNASE1L3; TAP1; OAS1; IFIT2; PLEK2; AIM2; HLA-G; ITGB4; IDO1; SOX9; SPHK1; MX1; AHNAK2; P2RY6; TRE…
Urinary bladder	66	7054	46.4789	1.20569	0.0322582	1	0.208144	0.85935	KLK13; TES; MTHFD1L; TCHH; RHBDF2; ISG15; SLC25A22; PARP12; HMGA2; GALNT6; IFI6; PLAU; KLHDC7B; ANXA1; CDH3; PARP14; EPHB2; INHBA; SPRR1A; LAMC2; SERPINA1; MYO10; RNASE7; VAV2; CTSV; CXCL11; GBP6; FSCN1; IGF2BP2; LY6E; SLC16A3; TYMP; CTSC; AREG; CDCP1; GBP5; AJUBA; SPECC1; EPSTI1; CDC25B; TAP2; IRF7; OAS2; DNASE1L3; TAP1; OAS1; PLEK2; AIM2; ITGB4; IDO1; SOX9; LY6K; SPHK1; MX1; AHNAK2; P2RY6; TREM…
K-562	17	2513	11.9718	0.87211	0.764663	1	1	1	MTHFD1L; SLC25A22; FBXO6; COL7A1; ANXA1; EPHB2; FSCN1; CALB1; CTSC; CDCP1; MAGEB2; CAMK2B; EPSTI1; TUBB6; TAP2; WARS; FLG;
Salivary glands	67	6607	47.1831	1.30676	0.00424	1	0.0599253	0.24741	KLK13; TES; KLK12; MTHFD1L; TCHH; RHBDF2; ISG15; PARP12; HMGA2; GALNT6; IFI6; KLHDC7B; ANXA1; CDH3; KLK11; PARP14; EPHB2; INHBA; SPRR1A; LAMC2; MYO10; RNASE7; KRT14; VAV2; CTSV; CXCL11; FSCN1; CXCL10; IGF2BP2; LY6E; SLC16A3; TYMP; CA2; CTSC; LGALS7; AREG; CDCP1; GBP5; AJUBA; SPECC1; EPSTI1; TFAP2A; IFI44; IRF7; OAS2; DNASE1L3; TAP1; OAS1; ITGA3; PLEK2; AIM2; IDO1; SOX9; SPHK1; MX1; AHNAK2; P2RY6;…
Testis	94	10269	66.1972	1.17952	0.00899823	1	0.0908393	0.375042	KLK13; RHCG; TES; MTHFD1L; TCHH; TGM1; RHBDF2; ISG15; SLC25A22; PARP12; FBXO6; HMGA2; GALNT6; COL7A1; IFI6; PLAU; KLHDC7B; ANXA1; CDH3; KLK11; PARP14; EPHB2; APLN; INHBA; SPRR1A; LAMC2; SULT2B1; SERPINA1; MYO10; RNASE7; KRT14; VAV2; CTSV; CXCL11; GBP6; FSCN1; HEPHL1; FERMT1; LYNX1; IGF2BP2; CASP14; LY6E; SLC16A3; CALB1; CA2; CTSC; LGALS7; AREG; CDCP1; MAGEB2; CAMK2B; ETV7; GBP5; AJUBA; SPECC1; EP…
MDA231	4	336	2.8169	1.53764	0.264506	1	0.927379	1	PLAU; LAMC2; WARS; ITGA3;
Urothelial cancer	79	7521	55.6338	1.35353	0.000319112	0.270607	0.0100225	0.0413792	KLK13; TES; MTHFD1L; TCHH; TGM1; RHBDF2; ISG15; SLC25A22; PARP12; HMGA2; GALNT6; COL7A1; IFI6; PLAU; KLHDC7B; ANXA1; CDH3; PARP14; EPHB2; INHBA; SPRR1A; LAMC2; SERPINA1; MYO10; RNASE7; KRT14; VAV2; CTSV; CXCL11; GBP6; FSCN1; LYNX1; IGF2BP2; CASP14; LY6E; SLC16A3; TYMP; CA2; CTSC; LGALS7; AREG; CDCP1; CAMK2B; ETV7; GBP5; AJUBA; SPECC1; EPSTI1; FGFBP1; CDC25B; TAP2; TFAP2A; IRF7; OAS2; DNASE1L3; TA…
R	10	1948	7.04225	0.66207	0.944696	1	1	1	TES; MTHFD1L; ANXA1; FSCN1; IGF2BP2; CTSC; MAGEB2; DCUN1D5; TUBB6; WARS;
Soft tissue	60	6969	42.2535	1.10947	0.173563	1	0.700865	1	TES; MTHFD1L; TCHH; RHBDF2; ISG15; SLC25A22; HMGA2; GALNT6; COL7A1; IFI6; PLAU; ANXA1; PARP14; EPHB2; INHBA; SPRR1A; LAMC2; SERPINA1; MYO10; CTSV; CXCL11; FSCN1; LYNX1; IGF2BP2; CASP14; LY6E; SLC16A3; TYMP; LGALS7; AREG; CDCP1; GBP5; AJUBA; SPECC1; EPSTI1; TAP2; IFI44; IRF7; OAS2; DNASE1L3; TAP1; OAS1; AIM2; ITGB4; IDO1; SOX9; LY6K; SPHK1; MX1; AHNAK2; P2RY6; TREM1; ZBED2; F3; BST2; TMEM45A; FLG;…
Testis cancer	73	7248	51.4085	1.29785	0.00279696	1	0.045612	0.188315	KLK13; TES; MTHFD1L; TGM1; RHBDF2; ISG15; SLC25A22; PARP12; HMGA2; GALNT6; COL7A1; IFI6; PLAU; KLHDC7B; ANXA1; CDH3; PARP14; EPHB2; INHBA; SPRR1A; LAMC2; SERPINA1; MYO10; VAV2; IFI27; CTSV; CXCL11; FSCN1; LYNX1; IGF2BP2; CASP14; LY6E; SLC16A3; TYMP; CALB1; CA2; CTSC; LGALS7; AREG; CDCP1; CAMK2B; GBP5; AJUBA; SPECC1; EPSTI1; CDC25B; TAP2; IFI44; IRF7; OAS2; DNASE1L3; TAP1; OAS1; IFIT2; PLEK2; AIM2…
Neutrophil	16	2031	11.2676	1.01564	0.514301	1	1	1	ISG15; ANXA1; OAS3; SERPINA1; KRT14; FSCN1; TYMP; CA2; CTSC; TUBB6; TAP2; OAS2; WARS; ITGA3; ITGB4; MX1;
CD8	31	3327	21.831	1.20091	0.153394	1	0.653657	1	TES; MTHFD1L; SLC25A22; ANXA1; PARP14; OAS3; CMPK2; SERPINA1; KRT14; FSCN1; LYNX1; IGF2BP2; IFIT3; TYMP; CALB1; CA2; CTSC; MAGEB2; CAMK2B; TUBB6; TAP2; OAS2; TAP1; SAA2; WARS; IFIT2; GNLY; MX1; IFIT1; SAA1; KRT75;
Stomach cancer	72	7399	50.7042	1.25395	0.00824936	1	0.0885501	0.365591	KLK13; TES; MTHFD1L; TCHH; TGM1; RHBDF2; ISG15; SLC25A22; PARP12; HMGA2; GALNT6; IFI6; PLAU; KLHDC7B; ANXA1; CDH3; PARP14; EPHB2; INHBA; SPRR1A; LAMC2; SERPINA1; MYO10; RNASE7; KRT14; VAV2; IFI27; CTSV; CXCL11; FSCN1; IGF2BP2; CASP14; LY6E; SLC16A3; TYMP; CA2; CTSC; AREG; CDCP1; CAMK2B; ETV7; GBP5; AJUBA; SPECC1; EPSTI1; FGFBP1; CDC25B; TAP2; IRF7; OAS2; DNASE1L3; TAP1; OAS1; IFIT2; PLEK2; AIM2; …
Skin cancer	77	7029	54.2254	1.41161	9.03044e-05	0.0765781	0.0045046	0.0185978	KLK13; TES; MTHFD1L; TCHH; TGM1; RHBDF2; ISG15; SLC25A22; PARP12; HMGA2; GALNT6; IFI6; PLAU; ANXA1; CDH3; KLK11; PARP14; EPHB2; INHBA; SPRR1A; LAMC2; SERPINA1; MYO10; RNASE7; KRT14; VAV2; CTSV; CXCL11; GBP6; FSCN1; LYNX1; IGF2BP2; CASP14; LY6E; SLC16A3; TYMP; CA2; CTSC; LGALS7; AREG; CDCP1; GBP5; AJUBA; SPECC1; EPSTI1; FGFBP1; CDC25B; TAP2; TFAP2A; IFI44; IRF7; OAS2; DNASE1L3; TAP1; OAS1; IFIT2; …
Adrenal glands	72	7554	50.7042	1.22822	0.0142869	1	0.1249	0.515666	KLK13; TES; KLK12; MTHFD1L; TCHH; TGM1; RHBDF2; ISG15; SLC25A22; PARP12; FBXO6; HMGA2; GALNT6; IFI6; ANXA1; CDH3; PARP14; EPHB2; INHBA; SPRR1A; LAMC2; MYO10; RNASE7; KRT14; VAV2; IFI27; CTSV; CXCL11; GBP6; FSCN1; LYNX1; IGF2BP2; CASP14; LY6E; SLC16A3; CTSC; LGALS7; AREG; CDCP1; CAMK2B; GBP5; AJUBA; SPECC1; EPSTI1; FGFBP1; TAP2; IFI44; IRF7; OAS2; DNASE1L3; TAP1; OAS1; PLEK2; AIM2; HLA-G; ITGB4; I…
TOV112D	13	1276	9.15493	1.31366	0.191359	1	0.764868	1	TES; COL7A1; PLAU; ANXA1; LAMC2; SERPINA1; KRT14; FSCN1; CXCL5; CTSC; LGALS7; TUBB6; WARS;
LNCaP	10	1455	7.04225	0.886399	0.701022	1	1	1	MTHFD1L; COL7A1; SERPINA1; CTSV; LYNX1; TYMP; CDCP1; TUBB6; WARS; CCL20;
Corpus, uterine	70	6997	49.2958	1.28917	0.00459597	1	0.062861	0.25953	KLK13; TES; MTHFD1L; TCHH; RHBDF2; ISG15; SLC25A22; PARP12; HMGA2; GALNT6; COL7A1; IFI6; PLAU; KLHDC7B; ANXA1; CDH3; PARP14; EPHB2; INHBA; SPRR1A; LAMC2; SERPINA1; MYO10; RNASE7; VAV2; IFI27; CTSV; CXCL11; FSCN1; IGF2BP2; SLC16A3; TYMP; CTSC; LGALS7; AREG; CDCP1; CAMK2B; GBP5; AJUBA; SPECC1; EPSTI1; CDC25B; TAP2; TFAP2A; IFI44; IRF7; OAS2; DNASE1L3; TAP1; OAS1; GNLY; PLEK2; AIM2; HLA-G; ITGB4; ID…
Appendix	68	7004	47.8873	1.25109	0.0120273	1	0.112078	0.462731	KLK13; TES; MTHFD1L; TCHH; RHBDF2; ISG15; SLC25A22; PARP12; HMGA2; GALNT6; IFI6; PLAU; ANXA1; CDH3; PARP14; EPHB2; INHBA; SPRR1A; LAMC2; SERPINA1; MYO10; KRT14; VAV2; IFI27; CTSV; CXCL11; FSCN1; LYNX1; IGF2BP2; CASP14; SLC16A3; TYMP; CALB1; CA2; CTSC; AREG; CDCP1; CAMK2B; GBP5; AJUBA; SPECC1; EPSTI1; FGFBP1; CDC25B; TAP2; IFI44; IRF7; OAS2; DNASE1L3; TAP1; OAS1; PLEK2; AIM2; HLA-G; ITGB4; SOX9; S…
Erythrocytes	14	1539	9.85915	1.17289	0.307024	1	1	1	TES; PARP12; ANXA1; KLC3; SEC14L2; GBP6; FSCN1; DDX60L; CA2; LGALS7; WARS; PLEK2; SBSN; FLG;
HTB75	17	1277	11.9718	1.71621	0.0203927	1	0.157209	0.649061	TES; ISG15; ANXA1; CDH3; ADAM8; LAMC2; SERPINA1; CTSV; FSCN1; TYMP; CTSC; TUBB6; FGFBP1; SAA2; WARS; ITGA3; SAA1;
Smooth muscle cells	39	5124	27.4648	0.980906	0.588863	1	1	1	TES; MTHFD1L; ISG15; HMGA2; GALNT6; COL7A1; PLAU; KLHDC7B; PARP14; EPHB2; INHBA; SPRR1A; SERPINA1; MYO10; RNASE7; CTSV; CXCL11; IGF2BP2; SLC16A3; AREG; CDCP1; GBP5; SPECC1; EPSTI1; IRF7; OAS2; DNASE1L3; TAP1; OAS1; SAA2; AIM2; IDO1; SPHK1; MX1; AHNAK2; TREM1; BST2; FLG; PDZK1IP1;
Thymocyte	1	48	0.704225	2.71051	0.312337	1	1	1	LY6E;
Gastric juice	6	243	4.22535	3.18648	0.0118161	1	0.111334	0.459659	TGM1; ANXA1; TMPRSS11D; SERPINA1; KRT14; CA2;
Urine	46	3267	32.3944	1.81453	1.93763e-05	0.0164311	0.00164311	0.00678382	KLK13; KRT78; RHCG; CNFN; KLK12; SLURP1; TGM1; RHBDF2; COL7A1; PLAU; ANXA1; CDH3; KLK11; EPHB2; INHBA; SPRR1A; LAMC2; TMPRSS11D; SULT2B1; SERPINA1; RNASE7; KRT14; CTSV; GBP6; LYNX1; CASP14; IFIT3; MMP1; TYMP; CALB1; CA2; CTSC; LGALS7; TUBB6; SAA2; ITGA3; IL36G; HLA-G; IL1RAP; SBSN; BST2; ITGB6; FLG; PDZK1IP1; SAA1; KRT75;
Heart	38	5507	26.7606	0.88929	0.831836	1	1	1	KLK13; RHCG; TES; MTHFD1L; SLC25A22; CRCT1; FBXO6; CDH3; KLK11; PARP14; APLN; LAMC2; SULT2B1; MYO10; RNASE7; SEC14L2; CXCL11; FERMT1; IGF2BP2; SLC16A3; CTSC; ETV7; COL27A1; TEAD4; ARNTL2; TLR2; HLA-G; SOX9; ZNF365; SPHK1; P2RY6; IL1RAP; PMEPA1; XAF1; F3; SLC47A2; CD274; IL32;
Amygdala	8	1204	5.6338	0.857163	0.724439	1	1	1	FBXO6; PARP14; APLN; MYO10; SEC14L2; COL27A1; ARNTL2; P2RY6;
Red blood cells	1	166	0.704225	0.783878	0.727254	1	1	1	CA2;
Thyroid gland	68	7306	47.8873	1.19937	0.0323998	1	0.208144	0.85935	KLK13; TES; KLK12; MTHFD1L; TCHH; TGM1; RHBDF2; ISG15; SLC25A22; PARP12; HMGA2; GALNT6; IFI6; PLAU; KLHDC7B; ANXA1; CDH3; KLK11; PARP14; EPHB2; INHBA; SPRR1A; LAMC2; MYO10; RNASE7; VAV2; IFI27; CTSV; CXCL11; LYNX1; IGF2BP2; SLC16A3; CTSC; LGALS7; AREG; CDCP1; CAMK2B; GBP5; AJUBA; SPECC1; EPSTI1; IFI44; IRF7; OAS2; DNASE1L3; TAP1; OAS1; PLEK2; AIM2; ITGB4; IDO1; SOX9; SPHK1; MX1; AHNAK2; P2RY6; TR…
H460	6	736	4.22535	1.05209	0.50992	1	1	1	ANXA1; FSCN1; CXCL5; MMP1; CTSC; WARS;
Heart muscle	54	6191	38.0282	1.12402	0.165651	1	0.688588	1	KLK13; TES; TCHH; RHBDF2; ISG15; HMGA2; GALNT6; IFI6; ANXA1; CDH3; PARP14; EPHB2; INHBA; SPRR1A; LAMC2; MYO10; RNASE7; CTSV; CXCL11; GBP6; IGF2BP2; LY6E; SLC16A3; LGALS7; AREG; CDCP1; CAMK2B; GBP5; AJUBA; SPECC1; EPSTI1; TFAP2A; IFI44; IRF7; OAS2; DNASE1L3; TAP1; OAS1; AIM2; HLA-G; ITGB4; IDO1; SOX9; LY6K; SERPINB7; SPHK1; MX1; AHNAK2; P2RY6; TREM1; BST2; TMEM45A; CD274; KRT75;
B Cell	21	2254	14.7887	1.20097	0.216515	1	0.816019	1	TES; ISG15; ANXA1; SERPINA1; KRT14; CASP14; IFIT3; TYMP; CA2; CTSC; LGALS7; AJUBA; TUBB6; TAP2; OAS2; TAP1; WARS; ITGA3; HLA-G; MX1; IFIT1;
Spinal cord	12	1465	8.4507	1.05624	0.466709	1	1	1	TES; FBXO6; KLK11; PARP14; MYO10; SEC14L2; EPSTI1; TFAP2A; COL27A1; ARNTL2; P2RY6; SLC38A5;
Malignant glioma	73	7169	51.4085	1.31215	0.00200157	1	0.0346395	0.143014	KLK13; TES; MTHFD1L; TCHH; TGM1; RHBDF2; ISG15; SLC25A22; PARP12; HMGA2; GALNT6; COL7A1; IFI6; PLAU; KLHDC7B; ANXA1; PARP14; EPHB2; INHBA; SPRR1A; LAMC2; SERPINA1; MYO10; RNASE7; VAV2; CTSV; CXCL11; FSCN1; LYNX1; IGF2BP2; CASP14; LY6E; SLC16A3; TYMP; CALB1; CA2; CTSC; LGALS7; AREG; CDCP1; CAMK2B; GBP5; AJUBA; SPECC1; EPSTI1; CDC25B; TAP2; TFAP2A; IFI44; IRF7; OAS2; DNASE1L3; TAP1; OAS1; IFIT2; PL…
Cervical cancer	78	7426	54.9296	1.35349	0.00037038	0.314083	0.0109376	0.0451572	KLK13; TES; MTHFD1L; TCHH; TGM1; RHBDF2; ISG15; SLC25A22; PARP12; HMGA2; GALNT6; IFI6; PLAU; KLHDC7B; ANXA1; CDH3; PARP14; EPHB2; INHBA; SPRR1A; LAMC2; SERPINA1; MYO10; RNASE7; KRT14; VAV2; IFI27; CTSV; CXCL11; GBP6; FSCN1; IGF2BP2; CASP14; LY6E; SLC16A3; TYMP; CA2; CTSC; LGALS7; AREG; CDCP1; CAMK2B; ETV7; GBP5; AJUBA; SPECC1; EPSTI1; FGFBP1; CDC25B; TAP2; TFAP2A; IFI44; IRF7; OAS2; DNASE1L3; TAP…
Malignant melanoma	77	7459	54.2254	1.33023	0.000786768	0.667179	0.0186187	0.0768697	KLK13; TES; MTHFD1L; TCHH; TGM1; RHBDF2; ISG15; SLC25A22; PARP12; HMGA2; GALNT6; COL7A1; IFI6; PLAU; KLHDC7B; ANXA1; CDH3; PARP14; EPHB2; INHBA; SPRR1A; LAMC2; SERPINA1; MYO10; RNASE7; VAV2; CTSV; CXCL11; FSCN1; LYNX1; IGF2BP2; CASP14; LY6E; SLC16A3; TYMP; CALB1; CTSC; LGALS7; AREG; CDCP1; CAMK2B; ETV7; GBP5; AJUBA; SPECC1; EPSTI1; CDC25B; TAP2; TFAP2A; IFI44; IRF7; OAS2; DNASE1L3; TAP1; OAS1; IF…
Oesophagus	13	921	9.15493	1.82001	0.0270188	1	0.187803	0.77537	CDH3; SPRR1A; LAMC2; KRT14; LYNX1; TYMP; CDC25B; SAA2; IL36G; PLEK2; SBSN; UBD; PTHLH;
Embryonal carcinoma cells	7	1232	4.92958	0.733103	0.849881	1	1	1	MTHFD1L; RHBDF2; SLC25A22; KRT14; CDCP1; SPECC1; BST2;
ES2	28	3527	19.7183	1.02322	0.480525	1	1	1	MTHFD1L; SLC25A22; HMGA2; GALNT6; COL7A1; PLAU; ANXA1; EPHB2; INHBA; SERPINA1; KRT14; FSCN1; CXCL5; IGF2BP2; MMP1; TYMP; CTSC; CAMK2B; AJUBA; DCUN1D5; TUBB6; WARS; ITGA3; FJX1; ITGB4; SERPINB7; SBSN; CD274;
Ovary	72	8592	50.7042	1.07984	0.207862	1	0.797521	1	KLK13; TES; MTHFD1L; TCHH; RHBDF2; ISG15; SLC25A22; PARP12; HMGA2; COL7A1; IFI6; PLAU; ANXA1; CDH3; PARP14; EPHB2; OAS3; INHBA; SPRR1A; LAMC2; SULT2B1; SERPINA1; MYO10; KRT14; VAV2; CTSV; CXCL11; FSCN1; FERMT1; LYNX1; IGF2BP2; SLC16A3; TYMP; CA2; CTSC; AREG; CAMK2B; ETV7; GBP5; SPECC1; EPSTI1; TUBB6; IRF7; OAS2; COL27A1; DNASE1L3; TAP1; OAS1; WARS; IFIT2; ITGA3; PLEK2; HLA-G; ITGB4; IDO1; ZNF365;…
Liver cancer	81	7697	57.0423	1.35606	0.000218744	0.185495	0.00772897	0.0319101	KLK13; TES; KLK12; MTHFD1L; TCHH; TGM1; RHBDF2; ISG15; SLC25A22; PARP12; HMGA2; GALNT6; IFI6; PLAU; KLHDC7B; ANXA1; CDH3; KLK11; PARP14; EPHB2; INHBA; SPRR1A; LAMC2; SERPINA1; MYO10; KRT14; VAV2; IFI27; CTSV; CXCL11; GBP6; FSCN1; LYNX1; IGF2BP2; CASP14; SLC16A3; TYMP; CALB1; CA2; CTSC; LGALS7; AREG; CDCP1; CAMK2B; GBP5; AJUBA; SPECC1; EPSTI1; FGFBP1; CDC25B; TAP2; TFAP2A; IFI44; IRF7; OAS2; DNASE…
Dendritic cells	24	1954	16.9014	1.58317	0.0154926	1	0.127551	0.52661	ISG15; FBXO6; ANXA1; FSCN1; CXCL10; CASP14; SLC16A3; IFIT3; TYMP; CA2; CTSC; LGALS7; GBP5; TUBB6; TAP2; TAP1; WARS; IFIT2; ITGA3; HLA-G; MX1; IFIT1; CD274; CCL20;
OVCAR3	33	3714	23.2394	1.14515	0.218181	1	0.817751	1	KRT78; TES; MTHFD1L; TCHH; RHBDF2; WDR66; PLAU; ANXA1; KLK11; LAMC2; SULT2B1; SERPINA1; KLC3; KRT14; CTSV; FSCN1; IGF2BP2; SLC16A3; IFIT3; TYMP; CA2; CTSC; LGALS7; SPECC1; TUBB6; FGFBP1; WARS; ITGA3; ITGB4; ZBED2; SBSN; F3; FLG;
Huh7	26	2976	18.3099	1.12607	0.285624	1	0.976651	1	TES; SLC25A22; CRCT1; PARP14; OAS3; MYO10; VAV2; CTSV; FSCN1; FERMT1; IGF2BP2; IFIT3; CALB1; CTSC; ETV7; AJUBA; FGFBP1; TFAP2A; WARS; GNLY; TLR2; SPHK1; MX1; ITGB6; IFIT1; CD274;
Serum	53	7685	37.3239	0.88874	0.889082	1	1	1	KLK13; KRT78; TES; MTHFD1L; TCHH; TGM1; FBXO6; COL7A1; PLAU; ANXA1; CDH3; PARP14; APOBEC3A; LAMC2; SERPINA1; MYO10; KRT14; CXCL11; FSCN1; CXCL10; FERMT1; IGF2BP2; CASP14; TYMP; CALB1; CA2; CTSC; LGALS7; CDCP1; MAGEB2; DCUN1D5; EPSTI1; TUBB6; OAS2; TAP1; SAA2; WARS; ITGA3; IL36G; HLA-G; FJX1; SPHK1; AHNAK2; IL1RAP; PMEPA1; XAF1; SBSN; ITGB6; TMEM45A; PDZK1IP1; CCL20; SAA1; KRT75;
Lens	14	1037	9.85915	1.74067	0.0307773	1	0.2039	0.841827	TES; PARP12; ANXA1; CTSV; FSCN1; IFIT3; CA2; TUBB6; TAP2; WARS; IFIT2; IDO1; MX1; IFIT1;
Breast	62	6413	43.662	1.24584	0.0203001	1	0.157209	0.649061	KLK13; TES; MTHFD1L; TCHH; RHBDF2; SLC25A22; PARP12; HMGA2; GALNT6; IFI6; PLAU; KLHDC7B; ANXA1; CDH3; PARP14; EPHB2; SPRR1A; LAMC2; SERPINA1; MYO10; RNASE7; KRT14; VAV2; CTSV; CXCL11; FSCN1; IGF2BP2; LY6E; SLC16A3; TYMP; CA2; CTSC; AREG; CDCP1; CAMK2B; GBP5; AJUBA; SPECC1; EPSTI1; TFAP2A; IRF7; OAS2; DNASE1L3; TAP1; OAS1; PLEK2; AIM2; ITGB4; IDO1; SOX9; SPHK1; MX1; AHNAK2; P2RY6; ZBED2; F3; BST2;…
Hair	11	817	7.74648	1.73629	0.0533889	1	0.293986	1	TCHH; TGM1; ANXA1; CDH3; KRT14; FSCN1; CA2; LGALS7; SPECC1; TUBB6; WARS;
H520	7	843	4.92958	1.07139	0.482454	1	1	1	GALNT6; CDH3; FSCN1; CTSC; TUBB6; FGFBP1; WARS;
Nipple aspirate fluid	22	754	15.493	3.76101	8.38855e-08	7.11349e-05	1.63317e-05	6.74278e-05	HMGA2; COL7A1; PLAU; ANXA1; CDH3; KLK11; SPRR1A; LAMC2; SERPINA1; KRT14; CTSV; FSCN1; LYNX1; CASP14; MMP1; TYMP; CA2; FGFBP1; TLR2; S100A7A; KRT75; ABCA12;
Uterus	19	917	13.3803	2.67097	8.82407e-05	0.0748281	0.0045046	0.0185978	KLK13; CNFN; KLK12; MTHFD1L; KLK11; APLN; SULT2B1; SERPINA1; MYO10; RNASE7; LYNX1; EPSTI1; IRF7; ITGA3; IL1RAP; PMEPA1; SBSN; SLC47A2; ITGB6;
Tracheobronchial cells	1	47	0.704225	2.76817	0.306944	1	1	1	ANXA1;
T24	1	123	0.704225	1.05789	0.617692	1	1	1	FSCN1;
CPE_SCX_fractionated	22	2331	15.493	1.21657	0.192119	1	0.764868	1	TES; RHBDF2; GALNT6; ANXA1; EPHB2; OAS3; LAMC2; KRT14; SEC14L2; FSCN1; IGF2BP2; CASP14; CTSC; LGALS7; AJUBA; TUBB6; FGFBP1; WARS; ITGA3; ITGB4; PPP1R14C; ITGB6;
CRC	42	4247	29.5775	1.27447	0.0469419	1	0.267498	1	KRT78; TES; MTHFD1L; ISG15; SLC25A22; WDR66; GALNT6; COL7A1; PLAU; ANXA1; CDH3; KLK11; DCBLD1; EPHB2; LAMC2; SERPINA1; KRT14; VAV2; CTSV; FSCN1; CXCL5; IGF2BP2; MMP1; TYMP; CA2; CTSC; AREG; CDCP1; TUBB6; FGFBP1; COL27A1; TEAD4; WARS; ITGA3; HLA-G; ITGB4; SERPINB7; IL1RAP; SBSN; BST2; PDZK1IP1; KRT75;
Preadipocytes	6	510	4.22535	1.5183	0.20539	1	0.797521	1	ANXA1; KRT14; CXCL5; TLR2; F3; SAA1;
Fetal hepatocytes	31	3784	21.831	1.05587	0.399572	1	1	1	KRT78; TES; MTHFD1L; ISG15; KLHDC7B; KLK11; OAS3; LAMC2; MYO10; VAV2; FSCN1; CXCL5; FERMT1; IFIT3; CTSC; CAMK2B; GBP5; SPECC1; FGFBP1; IFI44; OAS2; DNASE1L3; WARS; IFIT2; ITGA3; TLR2; MX1; BST2; SLC47A2; IFIT1; IL32;
Amniotic fluid	4	566	2.8169	0.912812	0.644033	1	1	1	ANXA1; LAMC2; SERPINA1; IL1RAP;
Vulva/anal skin	70	6377	49.2958	1.4145	0.000266072	0.225629	0.00867805	0.0358285	KLK13; TES; KLK12; MTHFD1L; TCHH; TGM1; RHBDF2; ISG15; SLC25A22; PARP12; HMGA2; GALNT6; IFI6; ANXA1; CDH3; KLK11; PARP14; EPHB2; INHBA; SPRR1A; LAMC2; MYO10; RNASE7; KRT14; VAV2; IFI27; CTSV; GBP6; FSCN1; LYNX1; IGF2BP2; CASP14; SLC16A3; TYMP; CALB1; CTSC; LGALS7; AREG; CDCP1; ETV7; GBP5; AJUBA; SPECC1; EPSTI1; FGFBP1; CDC25B; TAP2; TFAP2A; IRF7; OAS2; DNASE1L3; TAP1; OAS1; PLEK2; AIM2; ITGB4; ID…
	16	1183	11.2676	1.74367	0.0212441	1	0.162298	0.670067	TGM1; ISG15; SLC25A22; ANXA1; EPHB2; SERPINA1; CASP14; SLC16A3; CA2; CAMK2B; TAP2; WARS; ITGA3; ITGB4; BST2; FLG;
HH4	27	2684	19.0141	1.29659	0.0915566	1	0.443657	1	TES; SLC25A22; COL7A1; PLAU; KLHDC7B; ANXA1; KLK11; LAMC2; SERPINA1; SEC14L2; VAV2; FSCN1; CXCL5; IGF2BP2; LY6E; CTSC; AREG; CDCP1; CAMK2B; GBP5; TAP2; ITGA3; ITGB4; IFI44L; SPHK1; MX1; ITGB6;
Ramos	12	1566	8.4507	0.98812	0.562195	1	1	1	RHBDF2; SLC25A22; ANXA1; CASP14; SLC16A3; LGALS7; CAMK2B; TAP2; TAP1; BST2; FLG; S100A7A;
Leukocytes	28	2845	19.7183	1.2685	0.106117	1	0.499927	1	TES; MTHFD1L; FBXO6; ANXA1; ADAM8; SULT2B1; SERPINA1; MYO10; VAV2; CXCL11; SLC16A3; TYMP; CA2; CTSC; CDCP1; CAMK2B; ETV7; GBP5; IRF7; TAP1; WARS; AIM2; HLA-G; SPHK1; P2RY6; IL1RAP; XAF1; CCL20;
Renal cancer	73	7121	51.4085	1.321	0.00162407	1	0.0293023	0.120978	TES; MTHFD1L; TCHH; RHBDF2; ISG15; SLC25A22; PARP12; HMGA2; GALNT6; COL7A1; IFI6; PLAU; KLHDC7B; ANXA1; CDH3; PARP14; EPHB2; INHBA; SPRR1A; LAMC2; SERPINA1; MYO10; RNASE7; VAV2; CTSV; CXCL11; GBP6; FSCN1; IGF2BP2; CASP14; LY6E; SLC16A3; TYMP; CA2; CTSC; LGALS7; AREG; CDCP1; CAMK2B; GBP5; AJUBA; SPECC1; EPSTI1; CDC25B; TAP2; TFAP2A; IFI44; IRF7; OAS2; DNASE1L3; TAP1; OAS1; PLEK2; AIM2; HLA-G; ITGB…
Aorta	7	530	4.92958	1.7041	0.118918	1	0.533558	1	TES; PLAU; SERPINA1; MYO10; CXCL10; SAA2; UBD;
Thyroid	6	889	4.22535	0.871022	0.693446	1	1	1	KLK13; TES; KLHDC7B; CDH3; LAMC2; PLEK2;
hupo46_reference_cam	7	1042	4.92958	0.866777	0.705399	1	1	1	SERPINA1; FSCN1; LYNX1; CALB1; CAMK2B; SAA2; SAA1;
Substantia nigra	8	1146	5.6338	0.900545	0.671782	1	1	1	FBXO6; PARP14; APLN; MYO10; SEC14L2; COL27A1; ARNTL2; P2RY6;
Vagina	64	5307	45.0704	1.55403	3.30716e-05	0.0280447	0.00254952	0.010526	KLK13; TES; KLK12; MTHFD1L; TCHH; TGM1; ISG15; SLC25A22; PARP12; HMGA2; GALNT6; IFI6; ANXA1; CDH3; PARP14; EPHB2; INHBA; SPRR1A; LAMC2; MYO10; RNASE7; KRT14; VAV2; IFI27; GBP6; FSCN1; CASP14; SLC16A3; TYMP; CTSC; LGALS7; AREG; CDCP1; CAMK2B; GBP5; AJUBA; EPSTI1; FGFBP1; CDC25B; TFAP2A; IFI44; IRF7; OAS2; DNASE1L3; TAP1; OAS1; AIM2; ITGB4; IDO1; SERPINB7; SPHK1; MX1; AHNAK2; P2RY6; TREM1; ZBED2; F…
Monocytes	18	745	12.6761	3.11468	1.89539e-05	0.0160729	0.00164311	0.00678382	ISG15; PLAU; ANXA1; ADAM8; SERPINA1; CXCL11; FSCN1; CXCL5; CXCL10; CA2; CTSC; SAA2; ITGA3; TLR2; HLA-G; TREM1; F3; CCL20;
MDA-MB-468	4	770	2.8169	0.670979	0.853388	1	1	1	ANXA1; CASP14; WARS; S100A7A;
Platelets	19	2168	13.3803	1.12975	0.321791	1	1	1	ISG15; ANXA1; SPRR1A; SULT2B1; SERPINA1; KRT14; CXCL5; SLC16A3; TYMP; CA2; CTSC; TUBB6; WARS; ITGA3; HLA-G; SBSN; ITGB6; PDZK1IP1; KRT75;
HL60	11	545	7.74648	2.60282	0.00352645	1	0.0524637	0.216604	RHBDF2; PLAU; KRT14; SLC16A3; TUBB6; TLR2; IL1RAP; F3; BST2; SLC38A5; KRT75;
TOV21G	12	904	8.4507	1.71171	0.048835	1	0.274252	1	PLAU; ANXA1; CDH3; LAMC2; SERPINA1; KRT14; CTSV; FSCN1; CXCL5; CTSC; LGALS7; WARS;
Oral mucosa	70	5861	49.2958	1.53904	1.32558e-05	0.0112409	0.00140511	0.0058012	KLK13; TES; KLK12; MTHFD1L; TCHH; TGM1; RHBDF2; ISG15; SLC25A22; PARP12; HMGA2; GALNT6; IFI6; PLAU; KLHDC7B; ANXA1; CDH3; PARP14; EPHB2; INHBA; SPRR1A; LAMC2; MYO10; RNASE7; KRT14; VAV2; IFI27; CTSV; CXCL11; GBP6; FSCN1; LYNX1; IGF2BP2; CASP14; SLC16A3; TYMP; CTSC; LGALS7; AREG; CDCP1; CAMK2B; GBP5; AJUBA; SPECC1; EPSTI1; FGFBP1; CDC25B; TAP2; TFAP2A; IFI44; IRF7; OAS2; DNASE1L3; TAP1; OAS1; PLEK…
Esophagus	63	6034	44.3662	1.34544	0.00294656	1	0.0469093	0.193671	KLK13; TES; MTHFD1L; TCHH; TGM1; RHBDF2; ISG15; SLC25A22; PARP12; HMGA2; GALNT6; IFI6; ANXA1; CDH3; PARP14; EPHB2; SPRR1A; LAMC2; MYO10; RNASE7; KRT14; VAV2; IFI27; CTSV; GBP6; FSCN1; LYNX1; CASP14; SLC16A3; TYMP; CTSC; LGALS7; AREG; CDCP1; CAMK2B; GBP5; AJUBA; SPECC1; EPSTI1; FGFBP1; CDC25B; TFAP2A; IRF7; OAS2; DNASE1L3; TAP1; OAS1; SAA2; PLEK2; AIM2; IDO1; SPHK1; MX1; AHNAK2; P2RY6; TREM1; ZBED…
Corpus callosum	3	988	2.11268	0.392524	0.984537	1	1	1	FBXO6; PARP14; COL27A1;
NB4	14	711	9.85915	2.53877	0.00128387	1	0.0247438	0.102158	RHBDF2; PLAU; EPHB2; OAS3; FSCN1; LY6E; CTSC; TUBB6; OAS1; TLR2; TREM1; IL1RAP; F3; BST2;
Mammary gland	22	760	15.493	3.73132	9.62957e-08	8.16587e-05	1.63317e-05	6.74278e-05	KLK13; TES; KLK12; TGM1; PLAU; CDH3; KLK11; APLN; ADAM8; LAMC2; SERPINA1; MYO10; SEC14L2; CASP14; AREG; CAMK2B; EPSTI1; SAA2; ITGA3; IL1RAP; PTHLH; SAA1;
19_proteinag	4	98	2.8169	5.27151	0.00715259	1	0.08547	0.352874	SERPINA1; KRT14; SAA2; SAA1;
031003_BALF2	14	1102	9.85915	1.638	0.0473169	1	0.267498	1	TES; ISG15; ANXA1; SERPINA1; FSCN1; IFIT3; CTSC; CAMK2B; SAA2; WARS; IFIT2; MX1; IFIT1; SAA1;
Tears	5	510	3.52113	1.26567	0.362779	1	1	1	ANXA1; SERPINA1; TYMP; CA2; F3;
Cellzome_Abl_inhibitors_NatureBiotechnology_exp144	2	186	1.40845	1.39226	0.424445	1	1	1	SLC16A3; TAP2;
CaOV3	37	3355	26.0563	1.4213	0.0139344	1	0.124179	0.512691	KRT78; TES; RHBDF2; ISG15; PLAU; ANXA1; PARP14; EPHB2; ADAM8; LAMC2; SULT2B1; SERPINA1; KLC3; KRT14; CTSV; FSCN1; IGF2BP2; SLC16A3; IFIT3; TYMP; CA2; CTSC; LGALS7; CDCP1; CAMK2B; TUBB6; FGFBP1; SAA2; WARS; ITGA3; ITGB4; MX1; SBSN; F3; BST2; IFIT1; SAA1;
Cerebrospinal fluid	11	1059	7.74648	1.33952	0.200003	1	0.785196	1	GALNT6; ANXA1; KLK11; SERPINA1; KRT14; CXCL10; LYNX1; CALB1; CA2; SAA2; SAA1;
Melanoma	18	1826	12.6761	1.27078	0.173176	1	0.700865	1	ISG15; ANXA1; SERPINA1; KRT14; VAV2; FSCN1; IGF2BP2; CASP14; MMP1; TYMP; CA2; CTSC; LGALS7; TAP1; WARS; MX1; AHNAK2; FLG;
hupo1_b1-hep_cam	1	80	0.704225	1.62644	0.464548	1	1	1	SERPINA1;
Subthalamic nucleus	2	882	1.40845	0.293619	0.992796	1	1	1	PARP14; COL27A1;
Melanocytes	1	71	0.704225	1.83258	0.425488	1	1	1	CDH3;
Dentin	2	246	1.40845	1.0527	0.571586	1	1	1	SERPINA1; SBSN;
J82	2	216	1.40845	1.1989	0.501448	1	1	1	ISG15; ANXA1;
15_clinprot_c3	7	749	4.92958	1.20585	0.362866	1	1	1	SERPINA1; KRT14; FSCN1; CTSC; TUBB6; SAA2; SAA1;
Ubiquitous	7	1052	4.92958	0.858538	0.714785	1	1	1	TES; MYO10; VAV2; ETV7; XAF1; SLC47A2; IL32;
Cortex	5	683	3.52113	0.945087	0.615478	1	1	1	SLC25A22; SERPINA1; FSCN1; CA2; CAMK2B;
N06cs122	2	123	1.40845	2.10531	0.247404	1	0.881507	1	ANXA1; MX1;
17_wcx	8	1438	5.6338	0.717682	0.878002	1	1	1	TES; SERPINA1; KRT14; TAP2; SAA2; WARS; MX1; SAA1;
hupo1_b2-edta_cam	3	316	2.11268	1.22723	0.445388	1	1	1	SERPINA1; SAA2; SAA1;
H23	10	896	7.04225	1.4394	0.158823	1	0.67341	1	GALNT6; PLAU; ANXA1; CDH3; CTSV; FSCN1; CA2; CTSC; TUBB6; WARS;
YTS	14	1888	9.85915	0.956082	0.61253	1	1	1	MTHFD1L; PARP14; TYMP; CTSC; GBP5; TAP2; OAS2; TAP1; WARS; HLA-G; IL1RAP; BST2; SLC38A5; IL32;
hupo1_b2-hep_cam	6	848	4.22535	0.913134	0.648885	1	1	1	SLC25A22; SERPINA1; KRT14; TAP2; TAP1; IL1RAP;
Embryonic stem cells	23	3047	16.1972	0.97298	0.59325	1	1	1	MTHFD1L; RHBDF2; SLC25A22; HMGA2; COL7A1; ANXA1; CDH3; EPHB2; KRT14; FSCN1; SLC16A3; CTSC; CDCP1; SPECC1; TUBB6; TAP2; TAP1; WARS; ITGA3; HLA-G; ITGB4; BST2; SLC38A5;
Saliva	22	912	15.493	3.10944	2.08556e-06	0.00176856	0.000252651	0.0010431	KLK13; KRT78; KLK12; SLURP1; TGM1; GALNT6; ANXA1; KLK11; SPRR1A; TMPRSS11D; SERPINA1; KRT14; GBP6; LYNX1; CASP14; CTSC; LGALS7; SAA2; ITGB4; SBSN; SAA1; KRT75;
Nuclear	2	1319	1.40845	0.19634	0.999717	1	1	1	TES; CAMK2B;
N06CS98-2	3	165	2.11268	2.35027	0.137034	1	0.593261	1	ANXA1; LAMC2; CDCP1;
Caudate nucleus	7	1204	4.92958	0.750152	0.832956	1	1	1	FBXO6; PARP14; MYO10; SEC14L2; COL27A1; ARNTL2; P2RY6;
Retina	4	364	2.8169	1.41936	0.313043	1	1	1	CDH3; IDO1; SPHK1; IL32;
Medulla oblongata	6	473	4.22535	1.63706	0.16254	1	0.685702	1	FBXO6; MYO10; SEC14L2; ARNTL2; P2RY6; SLC38A5;
Bladder cancer cells	10	369	7.04225	3.49508	0.000619982	0.525745	0.0159317	0.065776	PLAU; ANXA1; LAMC2; RNASE7; KRT14; FSCN1; ITGA3; HLA-G; ITGB4; MX1;
PC3(AR)6	9	262	6.33803	4.43066	0.000210348	0.178375	0.00772897	0.0319101	GALNT6; PLAU; ANXA1; INHBA; LAMC2; SERPINA1; CTSC; MX1; KRT75;
Neutrophils	8	393	5.6338	2.62597	0.011716	1	0.111334	0.459659	ANXA1; SERPINA1; CXCL5; CXCL10; TYMP; SPHK1; MX1; TREM1;
Parathyroid	6	782	4.22535	0.990201	0.569699	1	1	1	CDH3; LAMC2; TYMP; PLEK2; SOX9; PTHLH;
HEK293	19	4439	13.3803	0.551769	0.999567	1	1	1	TES; MTHFD1L; ISG15; HMGA2; ANXA1; DCBLD1; KLC3; KRT14; SEC14L2; FSCN1; IGF2BP2; CA2; CTSC; DCUN1D5; TUBB6; TAP2; TFAP2A; WARS; PPP1R14C;
A549	10	997	7.04225	1.29359	0.246455	1	0.881507	1	KRT78; TCHH; OAS3; LAMC2; MYO10; KRT14; CTSV; FSCN1; WARS; FLG;
Semen	8	966	5.6338	1.06835	0.477144	1	1	1	GALNT6; ANXA1; KLK11; SERPINA1; CASP14; CA2; IL1RAP; FLG;
Keratinocytes	19	250	13.3803	9.79684	7.76397e-14	6.58385e-11	6.58385e-11	2.71823e-10	CRCT1; PLAU; CDH3; LAMC2; RNASE7; CXCL11; CXCL10; FERMT1; LYNX1; TYMP; CDCP1; ITGB4; LY6K; SBSN; ITGB6; FLG; CCL20; KRT75; ABCA12;
Fetus	30	2992	21.1268	1.2923	0.0795403	1	0.403893	1	RHCG; CNFN; FBXO6; HMGA2; CDH3; KLK11; PARP14; LAMC2; SULT2B1; MYO10; SEC14L2; VAV2; CXCL11; LYNX1; IGF2BP2; LY6E; ETV7; EPSTI1; COL27A1; ARNTL2; ITGA3; HLA-G; SPHK1; P2RY6; UBD; PTHLH; SLC47A2; ITGB6; CCL20; ABCA12;
MCF7	1	317	0.704225	0.410497	0.91721	1	1	1	GALNT6;
Corneal epithelial cells	4	28	2.8169	18.4456	6.15964e-05	0.0522338	0.00348225	0.0143769	GALNT6; CTSV; LGALS7; ITGB4;
051503_BAL20_gly_hui	1	268	0.704225	0.485547	0.877967	1	1	1	SERPINA1;
Adducin	3	486	2.11268	0.797963	0.731533	1	1	1	CTSC; GBP5; MX1;
MCF10A	11	661	7.74648	2.14605	0.014058	1	0.124179	0.512691	HMGA2; PLAU; ANXA1; CDH3; INHBA; LAMC2; KRT14; FSCN1; TYMP; CTSC; ITGB4;
22_mars	2	196	1.40845	1.32123	0.450816	1	1	1	SAA2; SAA1;
041803_BALF3	11	1103	7.74648	1.28608	0.237555	1	0.872065	1	TES; ANXA1; SERPINA1; FSCN1; IFIT3; TYMP; CA2; CTSC; SAA2; WARS; SAA1;
Macrophages	14	274	9.85915	6.58769	2.9689e-08	2.51763e-05	8.39209e-06	3.46479e-05	SERPINA1; MYO10; CXCL10; CTSC; TAP1; WARS; ITGA3; HLA-G; IDO1; SPHK1; MX1; P2RY6; TREM1; CCL20;
Muscle	6	904	4.22535	0.856569	0.708796	1	1	1	LAMC2; SLC16A3; IFIT3; CTSC; TLR2; HLA-G;
MicroProt2	10	561	7.04225	2.29892	0.0122116	1	0.112559	0.464716	SLURP1; ADAM8; SERPINA1; KRT14; LYNX1; CA2; COL27A1; SAA2; SBSN; SAA1;
Endometrium	18	1202	12.6761	1.93049	0.00550132	1	0.0706836	0.291827	TES; ISG15; KLHDC7B; ANXA1; CDH3; LAMC2; FSCN1; CXCL5; CXCL10; TYMP; CDC25B; TAP2; PLEK2; IDO1; SOX9; IL1RAP; PTHLH; FLG;
Thalamus	7	1141	4.92958	0.791571	0.789505	1	1	1	FBXO6; PARP14; MYO10; SEC14L2; COL27A1; ARNTL2; P2RY6;
Putamen	6	527	4.22535	1.46932	0.226342	1	0.834513	1	FBXO6; MYO10; SEC14L2; ARNTL2; P2RY6; SLC38A5;
PT45	4	361	2.8169	1.43115	0.30779	1	1	1	PLAU; ANXA1; CTSC; ITGA3;
Colorectal cancer cells	8	561	5.6338	1.8396	0.0711477	1	0.381856	1	ANXA1; EPHB2; SERPINA1; KRT14; TUBB6; ITGA3; ITGB4; KRT75;
ARPE-19	3	330	2.11268	1.17517	0.473589	1	1	1	ANXA1; TUBB6; ITGA3;
BOB2H_ISB	1	98	0.704225	1.32774	0.53493	1	1	1	SERPINA1;
Temporal lobe	5	477	3.52113	1.35323	0.312125	1	1	1	FBXO6; MYO10; SEC14L2; ARNTL2; SLC38A5;
hupo53_reference_cam	1	104	0.704225	1.25114	0.556285	1	1	1	SERPINA1;
RMUG	9	499	6.33803	2.32636	0.0159532	1	0.13008	0.537053	GALNT6; COL7A1; ANXA1; LAMC2; CTSV; CTSC; FGFBP1; ITGB4; SERPINB7;
DU145	14	941	9.85915	1.91825	0.0147136	1	0.12644	0.522025	PLAU; ANXA1; SERPINA1; FSCN1; CASP14; SLC16A3; CDCP1; TUBB6; TAP2; TAP1; ITGA3; ITGB4; AHNAK2; F3;
Lacrimal glands	4	453	2.8169	1.14051	0.468549	1	1	1	SERPINA1; TYMP; CA2; F3;
hupo1_b1-edta_cam	1	42	0.704225	3.09763	0.279345	1	0.966877	1	SERPINA1;
Cervix	4	104	2.8169	4.96742	0.00878689	1	0.0897745	0.370646	CNFN; TGM1; LYNX1; CCL20;
Megakaryocytes	1	47	0.704225	2.76817	0.306944	1	1	1	CXCL5;
Epidermis	6	95	4.22535	8.15016	9.68887e-05	0.0821616	0.00456453	0.0188453	TCHH; CXCL10; LGALS7; TFAP2A; F3; CCL20;
Colostrum	1	8	0.704225	16.2461	0.0604374	1	0.330651	1	CXCL10;
Cervico-vaginal fluid	21	565	14.7887	4.79105	2.66315e-09	2.25835e-06	1.12917e-06	4.66195e-06	KLK13; RHCG; KLK12; SLURP1; TGM1; ANXA1; KLK11; SPRR1A; TMPRSS11D; SULT2B1; SERPINA1; RNASE7; GBP6; CASP14; LGALS7; CDCP1; IL36G; SBSN; FLG; S100A7A; KRT75;
Embryo	3	104	2.11268	3.72866	0.0472825	1	0.267498	1	LAMC2; IGF2BP2; HLA-G;
Uterine cervix	8	902	5.6338	1.14415	0.401266	1	1	1	CDH3; LAMC2; KRT14; TYMP; LGALS7; CDC25B; PLEK2; FLG;
Thymus	10	456	7.04225	2.82827	0.00298715	1	0.0469093	0.193671	KLK13; MTHFD1L; KLK11; MYO10; CTSC; LGALS7; SPHK1; XAF1; CD274; CCL20;
Aspc1	7	483	4.92958	1.86992	0.0826113	1	0.409158	1	ANXA1; KLK11; LAMC2; FSCN1; CTSC; FGFBP1; WARS;
Vermiform appendix	3	286	2.11268	1.35596	0.38321	1	1	1	MYO10; IRF7; CCL20;
Cardiomyocytes	1	31	0.704225	4.19644	0.214727	1	0.812893	1	F3;
Bone	6	112	4.22535	6.9132	0.00023948	0.203079	0.00812315	0.0335375	TES; MMP1; CTSC; ITGA3; SOX9; P2RY6;
Trachea	13	612	9.15493	2.73892	0.000971913	0.824182	0.021689	0.0895459	KLK13; TES; KLK12; GALNT6; KLK11; TMPRSS11D; SULT2B1; MYO10; RNASE7; IL1RAP; PMEPA1; UBD; IL32;
Astrocytes	1	58	0.704225	2.24326	0.364023	1	1	1	CXCL11;
050603_BALF11	11	1019	7.74648	1.3921	0.168413	1	0.695699	1	SLC25A22; ANXA1; SERPINA1; FSCN1; TUBB6; TAP2; TAP1; WARS; HLA-G; ITGB4; BST2;
HCC78	6	249	4.22535	3.1097	0.0131969	1	0.119053	0.491528	TES; EPHB2; IFIT3; CDCP1; WARS; ITGA3;
RBC	2	267	1.40845	0.969906	0.616307	1	1	1	ANXA1; CA2;
Hepatocytes	1	73	0.704225	1.78238	0.434405	1	1	1	SERPINA1;
Nervous system	1	212	0.704225	0.613799	0.810118	1	1	1	ADAM8;
HPDE6	9	414	6.33803	2.80398	0.00506578	1	0.0667927	0.275763	PLAU; ANXA1; CDH3; LAMC2; CTSV; FSCN1; CA2; CTSC; SAA1;
Occipital lobe	4	359	2.8169	1.43913	0.304294	1	1	1	FBXO6; MYO10; SEC14L2; SLC38A5;
N06CS97	6	270	4.22535	2.86785	0.0189181	1	0.14993	0.619008	TES; CDCP1; ITGA3; PLEK2; ITGB4; MX1;
Blood vessels	3	130	2.11268	2.98298	0.0805683	1	0.406678	1	ITGA3; SPHK1; SAA1;
NIBSC_glyco_qstar	1	60	0.704225	2.1685	0.373887	1	1	1	SERPINA1;
Cartilage	4	89	2.8169	5.80453	0.00509973	1	0.0667927	0.275763	LAMC2; SERPINA1; P2RY6; ITGB6;
Milk	4	47	2.8169	10.9904	0.000478679	0.40592	0.0135071	0.0557659	CDH3; SERPINA1; CXCL10; PTHLH;
MiaPaCa2	2	289	1.40845	0.896075	0.659261	1	1	1	ANXA1; SERPINA1;
Intestine	7	508	4.92958	1.7779	0.101012	1	0.481223	1	KLK11; LAMC2; CTSC; ARNTL2; ITGA3; P2RY6; SAA1;
Blood	5	227	3.52113	2.8435	0.0321504	1	0.208144	0.85935	ANXA1; SEC14L2; FSCN1; CXCL5; SAA1;
Adipocytes	2	147	1.40845	1.76161	0.316288	1	1	1	CXCL5; SAA2;
Pituitary gland	8	494	5.6338	2.08909	0.0389766	1	0.237785	0.981727	FBXO6; KLK11; APLN; MYO10; SEC14L2; CAMK2B; P2RY6; SAA1;
BOBFreezeThaw	1	64	0.704225	2.03299	0.393163	1	1	1	SERPINA1;
Caecum	1	36	0.704225	3.61376	0.244783	1	0.879558	1	PTHLH;
Vulva	12	838	8.4507	1.84652	0.0300398	1	0.20379	0.841375	CDH3; LAMC2; KRT14; FSCN1; TYMP; LGALS7; CDC25B; TAP2; TFAP2A; PLEK2; SOX9; FLG;
032403_BALF4_glypep	1	43	0.704225	3.02561	0.284951	1	0.976651	1	SERPINA1;
B cells	3	533	2.11268	0.727599	0.786658	1	1	1	FSCN1; WARS; BST2;
SH-SY5Y	2	537	1.40845	0.482253	0.923741	1	1	1	MAGEB2; TUBB6;
Adrenal cortex	1	82	0.704225	1.58678	0.472863	1	1	1	CAMK2B;
Mesothelioma cells	3	29	2.11268	13.3684	0.00144239	1	0.0265901	0.109781	ANXA1; FSCN1; ITGA3;
Hematopoietic stem cells	1	200	0.704225	0.650625	0.791286	1	1	1	CTSC;
Pancreatic fluid	4	136	2.8169	3.7987	0.021577	1	0.163369	0.67449	SERPINA1; KRT14; CA2; KRT75;
20_cys	1	96	0.704225	1.3554	0.527587	1	1	1	SERPINA1;
hupo1_b1-cit_cam	1	71	0.704225	1.83258	0.425488	1	1	1	SERPINA1;
Natural killer cell	1	106	0.704225	1.22754	0.563185	1	1	1	GNLY;
Panc1	7	346	4.92958	2.6103	0.0184892	1	0.147914	0.610682	PLAU; ANXA1; EPHB2; FSCN1; MMP1; ITGA3; FLG;
Frontal lobe	4	480	2.8169	1.07635	0.513671	1	1	1	FBXO6; SEC14L2; ARNTL2; SLC38A5;
Beta cells	1	15	0.704225	8.66966	0.110336	1	0.508505	1	CAMK2B;
Breast milk	1	73	0.704225	1.78238	0.434405	1	1	1	TLR2;
Lymphocytes	11	468	7.74648	3.03105	0.00107528	0.911839	0.02224	0.0918207	MTHFD1L; LY6E; CTSC; HLA-G; P2RY6; F3; CD274; IL32; CCL20; SAA1; ABCA12;
Globus pallidus	1	23	0.704225	5.65543	0.164148	1	0.685702	1	P2RY6;
01_glyco	3	667	2.11268	0.581427	0.894775	1	1	1	SERPINA1; ITGA3; ITGB4;
Nucleus accumbens	4	166	2.8169	3.11223	0.0405193	1	0.245431	1	FBXO6; MYO10; SEC14L2; P2RY6;
Bronchoalveolar fluid	3	186	2.11268	2.08493	0.175863	1	0.706786	1	ANXA1; VAV2; IRF7;
Striatum	1	28	0.704225	4.6459	0.196126	1	0.773557	1	P2RY6;
Corneal stromal cell	1	6	0.704225	21.6525	0.045677	1	0.264009	1	SERPINA1;
21_unfract	4	95	2.8169	5.43796	0.00641676	1	0.0800208	0.330377	SERPINA1; KRT14; SAA2; SAA1;
CD4 cell	1	42	0.704225	3.09763	0.279345	1	0.966877	1	GBP5;
Bronchial epithelial cells	5	69	3.52113	9.35377	0.000197841	0.167769	0.00762586	0.0314844	PLAU; SERPINA1; RNASE7; CXCL5; ITGB6;
Frontal cortex	1	113	0.704225	1.1515	0.586506	1	1	1	MYO10;
Kidney cancer	4	352	2.8169	1.46774	0.292096	1	0.982925	1	RHCG; SERPINA1; TUBB6; IL1RAP;
Umbilical vein endothelial cells	4	178	2.8169	2.90243	0.0500856	1	0.278814	1	PLAU; FGFBP1; ARNTL2; CD274;
Eyes	2	122	1.40845	2.12257	0.244533	1	0.879558	1	TFAP2A; HLA-G;
H2228	1	168	0.704225	0.774546	0.731509	1	1	1	ANXA1;
Antigen presenting cells	1	4	0.704225	32.4518	0.0306863	1	0.2039	0.841827	CD274;
Tongue epithelium	1	10	0.704225	13.0002	0.0749711	1	0.385306	1	TCHH;
CD8 cell	1	45	0.704225	2.89117	0.296033	1	0.989098	1	GBP5;
hupo1_b2-cit_cam	2	65	1.40845	3.98361	0.0906927	1	0.441997	1	SERPINA1; KRT14;
Peripheral blood leukocytes	3	125	2.11268	3.10229	0.0735345	1	0.385306	1	MYO10; XAF1; CCL20;
BJ635	2	175	1.40845	1.47977	0.39471	1	1	1	ANXA1; CDCP1;
Mesenchymal stromal cells	2	178	1.40845	1.45483	0.40289	1	1	1	SLC16A3; ITGA3;
Osteoblasts	1	52	0.704225	2.50205	0.333494	1	1	1	CALB1;
H1703	2	138	1.40845	1.87649	0.290524	1	0.981532	1	ANXA1; ITGA3;
Cellzome_Abl_inhibitors_NatureBiotechnology_exp142	1	83	0.704225	1.56766	0.476972	1	1	1	CAMK2B;
Adipose tissue	1	155	0.704225	0.839504	0.702622	1	1	1	P2RY6;
WM1158	7	212	4.92958	4.26013	0.00134907	1	0.0254224	0.10496	TGM1; ANXA1; LAMC2; KRT14; LGALS7; ITGB4; AHNAK2;
Occipital pole	1	129	0.704225	1.00869	0.63527	1	1	1	ARNTL2;
Chondrocytes	1	65	0.704225	2.00172	0.397889	1	1	1	CCL20;
hupo55_b1-cit_cam	3	78	2.11268	4.97139	0.0228088	1	0.167451	0.691345	SERPINA1; SAA2; SAA1;
Tongue	3	54	2.11268	7.18048	0.0085038	1	0.0890274	0.367562	LAMC2; RNASE7; KRT14;
BOB2L	1	96	0.704225	1.3554	0.527587	1	1	1	SERPINA1;
Peripheral blood cells	2	140	1.40845	1.84969	0.296263	1	0.989098	1	LY6E; MX1;
Choroid	1	32	0.704225	4.06534	0.220831	1	0.817751	1	IL32;
Syncytiotrophoblast	4	54	2.8169	9.56602	0.000813857	0.69015	0.0186527	0.0770102	SULT2B1; SERPINA1; HLA-G; IDO1;
Purkinje cells	1	35	0.704225	3.71698	0.238864	1	0.87309	1	CALB1;
Nasal mucosa	1	24	0.704225	5.41989	0.170643	1	0.695699	1	CA2;
Cornea	1	82	0.704225	1.58678	0.472863	1	1	1	LGALS7;
Retinal pigmented epithelial cells	3	51	2.11268	7.60278	0.00726095	1	0.08547	0.352874	CXCL5; SLC16A3; ITGB4;
18_size	2	104	1.40845	2.4899	0.193291	1	0.765937	1	SERPINA1; KRT14;
Decidua	2	43	1.40845	6.02127	0.0439037	1	0.262186	1	ISG15; IDO1;
16_clinprot_c8	4	92	2.8169	5.61527	0.00573303	1	0.0725613	0.299579	SERPINA1; KRT14; SAA2; SAA1;
Collecting duct	1	23	0.704225	5.65543	0.164148	1	0.685702	1	CA2;
b1-SE_nonglyco_qstar	1	90	0.704225	1.44575	0.504861	1	1	1	SERPINA1;
Eosinophils	3	100	2.11268	3.87779	0.0429199	1	0.258128	1	SERPINA1; CXCL5; CCL20;
Vascular endothelium	1	40	0.704225	3.25248	0.268003	1	0.935252	1	PLAU;
Prostrate	1	15	0.704225	8.66966	0.110336	1	0.508505	1	SAA1;
AdducinII	1	116	0.704225	1.12173	0.596118	1	1	1	SERPINA1;
Leydig cells	1	36	0.704225	3.61376	0.244783	1	0.879558	1	CA2;
BOB_Sensitivity	2	129	1.40845	2.0074	0.264653	1	0.927379	1	SERPINA1; KRT14;
Pulmonary artery	1	15	0.704225	8.66966	0.110336	1	0.508505	1	F3;
Chorioamnionic membrane	1	5	0.704225	25.9744	0.0382106	1	0.234802	0.96941	HLA-G;
Skin fibroblasts	5	162	3.52113	3.98435	0.00867394	1	0.0897013	0.370344	CDH3; RSAD2; WARS; IDO1; CCL20;
Alveolar macrophage	1	18	0.704225	7.22552	0.130907	1	0.572213	1	SERPINA1;
Islets of Langerhans	2	135	1.40845	1.91819	0.281907	1	0.971777	1	CA2; CCL20;
Pharynx	1	10	0.704225	13.0002	0.0749711	1	0.385306	1	RNASE7;
Atrium	1	146	0.704225	0.891251	0.680836	1	1	1	UBD;
Parietal lobe	1	111	0.704225	1.17225	0.579972	1	1	1	FBXO6;
Spermatozoa	1	102	0.704225	1.27567	0.549277	1	1	1	CDH3;
Large intestine	2	39	1.40845	6.63867	0.0367541	1	0.232593	0.960293	SAA2; SAA1;
Oocytes	1	38	0.704225	3.42361	0.256483	1	0.906238	1	CDH3;
Hair follicle	3	83	2.11268	4.67194	0.0267926	1	0.18777	0.775233	SPRR1A; KRT14; KRT75;
Cytotrophoblasts	2	39	1.40845	6.63867	0.0367541	1	0.232593	0.960293	HLA-G; ITGB6;
Lymphoblast	1	13	0.704225	10.0024	0.0963541	1	0.461629	1	IFIT1;
Glomerulus	2	44	1.40845	5.88445	0.0457657	1	0.264009	1	CDH3; SERPINB7;
Mammary epithelium	2	75	1.40845	3.45254	0.115212	1	0.525269	1	CDH3; FLG;
Karpas 299	1	24	0.704225	5.41989	0.170643	1	0.695699	1	TLR2;
Pancreatic duct epithelium	1	5	0.704225	25.9744	0.0382106	1	0.234802	0.96941	CA2;
Superior frontal gyrus	1	10	0.704225	13.0002	0.0749711	1	0.385306	1	P2RY6;
Malignant pleural effusions	1	31	0.704225	4.19644	0.214727	1	0.812893	1	HLA-G;
Trophoblast	1	44	0.704225	2.95686	0.290513	1	0.981532	1	HLA-G;
Vascular endothelial cells	1	63	0.704225	2.06525	0.3884	1	1	1	CXCL5;
Tooth	2	32	1.40845	8.09043	0.0254802	1	0.181574	0.749651	LAMC2; ITGA3;
Langerhans cells	2	17	1.40845	15.2248	0.00753586	1	0.08547	0.352874	FSCN1; CCL20;
Vas deferens	1	17	0.704225	7.6503	0.124103	1	0.550992	1	CA2;
Chorion	1	14	0.704225	9.28848	0.103372	1	0.489718	1	IDO1;
Larynx	2	10	1.40845	25.8716	0.00258376	1	0.0429613	0.177371	RNASE7; ITGB4;
Dorsal root ganglion	1	32	0.704225	4.06534	0.220831	1	0.817751	1	TFAP2A;
Blastocyst	1	9	0.704225	14.443	0.0677324	1	0.365841	1	HLA-G;
Follicular fluid	1	2	0.704225	64.7421	0.0154619	1	0.127551	0.52661	SERPINA1;
Umbilical vein	1	10	0.704225	13.0002	0.0749711	1	0.385306	1	ITGB4;
Parahippocampal gyrus	1	13	0.704225	10.0024	0.0963541	1	0.461629	1	P2RY6;
Coronary arteries	1	32	0.704225	4.06534	0.220831	1	0.817751	1	APLN;
BOB2L_ISB	2	87	1.40845	2.97638	0.146517	1	0.630692	1	SERPINA1; KRT14;
Plasma cells	1	21	0.704225	6.19379	0.151006	1	0.646733	1	SAA1;
Insular cortex membrane micro domains	2	75	1.40845	3.45254	0.115212	1	0.525269	1	FSCN1; LYNX1;
Alveolus	2	14	1.40845	18.485	0.00511972	1	0.0667927	0.275763	F3; ITGB6;
Intestinal epithelium	2	24	1.40845	10.7861	0.0147613	1	0.12644	0.522025	PLAU; CCL20;
Osteoclast	1	18	0.704225	7.22552	0.130907	1	0.572213	1	CA2;
Cerebrum	1	30	0.704225	4.33627	0.208574	1	0.797521	1	TFAP2A;
Stratum corneum	1	6	0.704225	21.6525	0.045677	1	0.264009	1	RNASE7;
Choriodecidua	1	10	0.704225	13.0002	0.0749711	1	0.385306	1	PTHLH;
Nasal tissue epithelial cells	1	24	0.704225	5.41989	0.170643	1	0.695699	1	RNASE7;
Renal tubule	1	18	0.704225	7.22552	0.130907	1	0.572213	1	CA2;
Locus coeruleus	1	17	0.704225	7.6503	0.124103	1	0.550992	1	P2RY6;
051503_BAL20_gly_lec	1	30	0.704225	4.33627	0.208574	1	0.797521	1	SERPINA1;
Amnion	1	16	0.704225	8.12814	0.117246	1	0.528856	1	PTHLH;
Ciliary body	1	15	0.704225	8.66966	0.110336	1	0.508505	1	IDO1;
Parietal cells	1	6	0.704225	21.6525	0.045677	1	0.264009	1	CA2;
Enterocyte	1	16	0.704225	8.12814	0.117246	1	0.528856	1	CXCL5;
HUPO28_b1-CIT	1	37	0.704225	3.51612	0.250655	1	0.889354	1	SERPINA1;
Oesophagus epithelium	1	11	0.704225	11.8194	0.082154	1	0.409158	1	ITGB4;
Gingiva	2	11	1.40845	23.5218	0.00314189	1	0.0484422	0.2	SPRR1A; CXCL10;
Cingulate gyrus	1	11	0.704225	11.8194	0.082154	1	0.409158	1	P2RY6;
Endothelial cells	1	4	0.704225	32.4518	0.0306863	1	0.2039	0.841827	SAA2;
Ovarian follicular fluid	1	5	0.704225	25.9744	0.0382106	1	0.234802	0.96941	SERPINA1;
Myoepithelial cell	1	6	0.704225	21.6525	0.045677	1	0.264009	1	CDH3;
Conjunctiva	1	10	0.704225	13.0002	0.0749711	1	0.385306	1	GALNT6;
Hofbauer cells	1	3	0.704225	43.2331	0.0231035	1	0.167451	0.691345	SERPINA1;
Buccal epithelium	1	3	0.704225	43.2331	0.0231035	1	0.167451	0.691345	ISG15;
Pancreatic islet cells	1	2	0.704225	64.7421	0.0154619	1	0.127551	0.52661	CCL20;
Cervical mucus	1	5	0.704225	25.9744	0.0382106	1	0.234802	0.96941	IDO1;
Alveoli	1	3	0.704225	43.2331	0.0231035	1	0.167451	0.691345	F3;
Anagen follicle	1	2	0.704225	64.7421	0.0154619	1	0.127551	0.52661	KRT75;
Buccal cavity	1	3	0.704225	43.2331	0.0231035	1	0.167451	0.691345	SPRR1A;
Osteoclasts	1	1	0.704225	128.843	0.00776084	1	0.08547	0.352874	CA2;
Faeces	1	1	0.704225	128.843	0.00776084	1	0.08547	0.352874	SERPINA1;
Epididymidis	1	1	0.704225	128.843	0.00776084	1	0.08547	0.352874	CA2;
Ductus deferens	1	1	0.704225	128.843	0.00776084	1	0.08547	0.352874	CA2;

## Sheet: Transcription factor
Analysis: Transcription factor
Dataset name: brown module
Number of genes in the dataset: 143
Number of genes in the dataset (which are available in Transcription factor database) :124
Number of genes in background: 15253
Is analysis quantitative: No
						Corrected p-values
Transcription factor	No. of genes in the dataset	No. of genes in the background dataset	Percentage of genes	Fold enrichment	P-value (Hypergeometric test)	Bonferroni method	BH method	Q-value (Storey-Tibshirani method)	genes mapped (from input data set)
MAFB	2	352	1.6129	0.702328	0.783981	1	1	1	MTHFD1L; IGF2BP2;
NFIC	22	2040	17.7419	1.32705	0.0994991	1	1	1	TCHH; HMGA2; GALNT6; COL7A1; KLK11; ADAM8; SERPINA1; CXCL11; FSCN1; CXCL5; CXCL10; IGF2BP2; CALB1; COL27A1; SAA2; IL36G; F3; UBD; PTHLH; PPP1R14C; CCL20; SAA1;
NR1H3	5	1020	4.03226	0.604132	0.923884	1	1	1	SLC25A22; COL7A1; CDC25B; CD274; CCL20;
PITX3	3	265	2.41935	1.39702	0.365526	1	1	1	EPHB2; AJUBA; AIM2;
RXRA	8	1113	6.45161	0.885181	0.691702	1	1	1	KLK13; TGM1; SLC25A22; COL7A1; IGF2BP2; CDC25B; PMEPA1; CCL20;
SOAT1	14	1261	11.2903	1.36653	0.144228	1	1	1	PARP14; CXCL11; AREG; CAMK2B; ETV7; GBP5; SPECC1; IRF7; COL27A1; TEAD4; WARS; IFIT2; AIM2; SLC38A5;
STAT1	14	1261	11.2903	1.36653	0.144228	1	1	1	PARP14; CXCL11; AREG; CAMK2B; ETV7; GBP5; SPECC1; IRF7; COL27A1; TEAD4; WARS; IFIT2; AIM2; SLC38A5;
DLX3	1	413	0.806452	0.300787	0.967215	1	1	1	AIM2;
ETS1	14	2496	11.2903	0.690384	0.956643	1	1	1	MTHFD1L; HMGA2; APLN; VAV2; IGF2BP2; CDCP1; CAMK2B; TUBB6; CDC25B; COL27A1; WARS; IFIT2; PLEK2; TREM1;
HNF1A	7	831	5.64516	1.03755	0.516995	1	1	1	KLK13; EPHB2; INHBA; SERPINA1; SPECC1; IFI44L; PPP1R14C;
HOXC9	5	573	4.03226	1.07541	0.500469	1	1	1	MTHFD1L; DCBLD1; FERMT1; IGF2BP2; PTHLH;
IRF1	27	811	21.7742	4.09635	2.67033e-10	5.60769e-08	5.60769e-08	1.56136e-07	ISG15; CDH3; PARP14; OAS3; INHBA; RSAD2; CXCL10; DDX60L; IFIT3; ETV7; GBP5; EPSTI1; TAP2; TFAP2A; IFI44; IRF7; DNASE1L3; OAS1; WARS; IFIT2; IDO1; MX1; XAF1; BST2; ITGB6; IFIT1; CD274;
LHX3	9	1210	7.25806	0.915872	0.658241	1	1	1	COL7A1; ANXA1; EPHB2; INHBA; IGF2BP2; CALB1; ZNF365; SERPINB7; ITGB6;
MEF2A	16	1835	12.9032	1.07313	0.422693	1	1	1	TES; INHBA; FERMT1; IGF2BP2; SLC16A3; MMP1; CAMK2B; GBP5; EPSTI1; SPHK1; PMEPA1; UBD; PTHLH; ITGB6; TMEM45A; CD274;
NKX6-1	12	1408	9.67742	1.04915	0.476577	1	1	1	TES; MTHFD1L; TCHH; PLAU; EPHB2; IGF2BP2; AREG; DCUN1D5; IFI44; ZNF365; PPP1R14C; ITGB6;
OTX2	2	324	1.6129	0.763021	0.74367	1	1	1	ANXA1; AREG;
PHOX2A	2	442	1.6129	0.559323	0.878412	1	1	1	ANXA1; DCBLD1;
POU2F1	15	2209	12.0968	0.835761	0.810596	1	1	1	ANXA1; INHBA; FERMT1; IGF2BP2; MMP1; CALB1; AJUBA; CDC25B; IFIT2; ZNF365; PTHLH; PPP1R14C; ITGB6; S100A7A; CD274;
POU3F2	6	789	4.83871	0.936895	0.624796	1	1	1	KLK13; TES; COL7A1; ANXA1; IGF2BP2; AJUBA;
SRF	2	462	1.6129	0.535111	0.893459	1	1	1	TES; ITGB6;
ARID3A	7	1250	5.64516	0.689769	0.891003	1	1	1	KRT78; COL7A1; CALB1; CAMK2B; AIM2; ZNF365; SERPINB7;
EHF	5	753	4.03226	0.818344	0.738879	1	1	1	OAS3; LAMC2; WARS; ITGB6; FLG;
FOXA1	7	804	5.64516	1.0724	0.481754	1	1	1	CRCT1; ANXA1; INHBA; IGF2BP2; COL27A1; ITGA3; PTHLH;
ATF1	7	1037	5.64516	0.831446	0.746697	1	1	1	FSCN1; HEPHL1; AREG; PMEPA1; PTHLH; TMEM45A; IL32;
CREB1	3	973	2.41935	0.380494	0.9876	1	1	1	FSCN1; AREG; SPHK1;
JDP2	5	763	4.03226	0.807619	0.749336	1	1	1	INHBA; SULT2B1; FSCN1; GBP5; PMEPA1;
NFYA	15	2544	12.0968	0.725706	0.937606	1	1	1	RHCG; HMGA2; CDH3; CTSV; CXCL10; IGF2BP2; CDC25B; COL27A1; WARS; SOX9; ZNF365; AHNAK2; P2RY6; TMEM45A; CD274;
PLAU	7	1037	5.64516	0.831446	0.746697	1	1	1	FSCN1; HEPHL1; AREG; PMEPA1; PTHLH; TMEM45A; IL32;
RORA	2	1168	1.6129	0.211665	0.999441	1	1	1	MYO10; CD274;
YY1	4	1317	3.22581	0.374502	0.995421	1	1	1	MTHFD1L; HMGA2; DCBLD1; ZNF365;
ELK1	6	1986	4.83871	0.372213	0.999322	1	1	1	MTHFD1L; LYNX1; CDC25B; TFAP2A; COL27A1; WARS;
GABPA	10	2702	8.06452	0.455665	0.99935	1	1	1	CDH3; VAV2; GBP6; DCUN1D5; CDC25B; IRF7; COL27A1; DNASE1L3; WARS; ITGA3;
CTCF	21	2605	16.9355	0.992009	0.554388	1	1	1	MTHFD1L; COL7A1; PARP14; EPHB2; SERPINA1; RNASE7; KLC3; KRT14; VAV2; CALB1; CAMK2B; SPECC1; TAP2; TFAP2A; COL27A1; WARS; SPHK1; PPP1R14C; HES2; SLC38A5; ASPG;
FEV	2	526	1.6129	0.470003	0.930816	1	1	1	RNASE7; CDC25B;
HERPUD1	1	421	0.806452	0.295072	0.969344	1	1	1	EPSTI1;
KLF7	34	4448	27.4194	0.940459	0.697642	1	1	1	KLK13; RHCG; CNFN; TES; RHBDF2; SLC25A22; GALNT6; COL7A1; PLAU; ANXA1; INHBA; ADAM8; KLC3; CTSV; FSCN1; LYNX1; IGF2BP2; SLC16A3; CTSC; AJUBA; DCUN1D5; FGFBP1; CDC25B; TFAP2A; TAP1; WARS; PLEK2; SOX9; AHNAK2; PPP1R14C; HES2; TMEM45A; PDZK1IP1; KRT75;
MAF	4	466	3.22581	1.0584	0.527288	1	1	1	GALNT6; PLAU; CXCL5; ITGB4;
NANOG	1	204	0.806452	0.608932	0.81296	1	1	1	CRCT1;
NR5A1	10	1129	8.06452	1.09052	0.436978	1	1	1	RHCG; COL7A1; LAMC2; SERPINA1; SLC16A3; CA2; TAP1; AIM2; F3; ITGB6;
RFX1	11	2158	8.87097	0.627527	0.972096	1	1	1	SLC25A22; WDR66; ANXA1; EPHB2; SEC14L2; CA2; EPSTI1; CDC25B; ZNF365; PTHLH; PDZK1IP1;
RREB1	13	2136	10.4839	0.749157	0.900945	1	1	1	CNFN; COL7A1; EPHB2; SULT2B1; KLC3; IGF2BP2; LGALS7; CDC25B; TFAP2A; COL27A1; PLEK2; P2RY6; SLC38A5;
SF1	10	1129	8.06452	1.09052	0.436978	1	1	1	RHCG; COL7A1; LAMC2; SERPINA1; SLC16A3; CA2; TAP1; AIM2; F3; ITGB6;
SP1	54	7140	43.5484	0.93041	0.794037	1	1	1	KLK13; RHCG; CNFN; MTHFD1L; TGM1; RHBDF2; SLC25A22; HMGA2; GALNT6; COL7A1; CDH3; KLK11; EPHB2; APLN; INHBA; SULT2B1; KLC3; KRT14; VAV2; CTSV; FSCN1; HEPHL1; LYNX1; IGF2BP2; CA2; CTSC; CDCP1; AJUBA; SPECC1; CDC25B; TFAP2A; IRF7; COL27A1; TEAD4; WARS; ITGA3; PLEK2; HLA-G; ITGB4; SOX9; ZNF365; SPHK1; AHNAK2; PMEPA1; SBSN; F3; PPP1R14C; BST2; HES2; TMEM45A; CD274; PDZK1IP1; IL32; KRT75;
SP4	34	4345	27.4194	0.962753	0.637437	1	1	1	KLK13; RHCG; MTHFD1L; ISG15; HMGA2; COL7A1; CDH3; EPHB2; APLN; LAMC2; KLC3; KRT14; VAV2; CTSV; FSCN1; IGF2BP2; SLC16A3; AJUBA; SPECC1; CDC25B; COL27A1; WARS; ITGA3; SOX9; ZNF365; SPHK1; MX1; AHNAK2; PMEPA1; BST2; TMEM45A; CD274; IL32; KRT75;
TCF3	27	2140	21.7742	1.55241	0.0121876	1	0.319925	0.890773	KRT78; CNFN; TGM1; CDH3; DCBLD1; EPHB2; APLN; INHBA; LAMC2; SERPINA1; VAV2; CALB1; AREG; CAMK2B; ETV7; MROH6; AJUBA; SPECC1; CDC25B; COL27A1; DNASE1L3; TEAD4; ITGA3; IL36G; AIM2; AHNAK2; HES2;
OTX1	6	848	4.83871	0.871711	0.693679	1	1	1	TES; PARP14; EPHB2; IGF2BP2; AREG; ITGB6;
PITX1	6	848	4.83871	0.871711	0.693679	1	1	1	TES; PARP14; EPHB2; IGF2BP2; AREG; ITGB6;
E2F1	7	1188	5.64516	0.725766	0.858364	1	1	1	CNFN; TGM1; APLN; CXCL5; CTSC; TUBB6; COL27A1;
EGR1	19	3215	15.3226	0.727275	0.958624	1	1	1	KLK13; COL7A1; CDH3; EPHB2; INHBA; SERPINA1; KRT14; VAV2; CTSV; HEPHL1; IGF2BP2; CAMK2B; AJUBA; SPECC1; COL27A1; SOX9; ZNF365; F3; PTHLH;
NKX2-1	7	711	5.64516	1.21267	0.357365	1	1	1	HMGA2; ANXA1; INHBA; CTSC; WARS; PPP1R14C; TMEM45A;
NRF1	2	2037	1.6129	0.121367	1	1	1	1	CAMK2B; TFAP2A;
BACH1	12	648	9.67742	2.27961	0.00649424	1	0.194827	0.542462	COL7A1; ANXA1; EPHB2; SPRR1A; LAMC2; IGF2BP2; LGALS7; CAMK2B; AHNAK2; TREM1; SBSN; F3;
HOXB4	7	718	5.64516	1.20084	0.366727	1	1	1	KLK13; COL7A1; ANXA1; DCBLD1; EPHB2; CALB1; ZNF365;
MEIS2	5	527	4.03226	1.16928	0.427677	1	1	1	KLK12; GALNT6; DCBLD1; INHBA; XAF1;
NR4A2	5	1042	4.03226	0.591377	0.932028	1	1	1	RHCG; SERPINA1; SLC16A3; SPECC1; AIM2;
PPARG	14	2016	11.2903	0.85476	0.775173	1	1	1	MTHFD1L; SLC25A22; COL7A1; DCBLD1; SERPINA1; CAMK2B; CDC25B; TAP2; COL27A1; IL36G; PLEK2; PTHLH; ITGB6; PDZK1IP1;
HSF1	4	806	3.22581	0.611931	0.898994	1	1	1	KLK13; MYO10; HEPHL1; SLC38A5;
ETV7	4	1049	3.22581	0.470179	0.974716	1	1	1	VAV2; CAMK2B; DCUN1D5; PTHLH;
NR5A2	2	486	1.6129	0.508686	0.909245	1	1	1	COL7A1; ITGB6;
TEAD1	8	422	6.45161	2.33458	0.0218879	1	0.510719	1	CDH3; LAMC2; KRT14; AJUBA; SPECC1; ITGA3; PMEPA1; PTHLH;
TFAP2A	1	258	0.806452	0.481486	0.880449	1	1	1	AJUBA;
ARNT	4	403	3.22581	1.22385	0.41544	1	1	1	WDR66; HMGA2; DCBLD1; CAMK2B;
BARX1	3	382	2.41935	0.969149	0.604019	1	1	1	KLK13; CA2; PTHLH;
BSX	3	268	2.41935	1.38138	0.372173	1	1	1	KLK13; INHBA; PTHLH;
DMBX1	3	368	2.41935	1.00602	0.578563	1	1	1	ANXA1; TFAP2A; IFIT2;
GSC	4	379	3.22581	1.30135	0.3712	1	1	1	EPHB2; AREG; TFAP2A; TEAD4;
HNF4A	23	3015	18.5484	0.9387	0.668921	1	1	1	CNFN; MTHFD1L; SLC25A22; HMGA2; COL7A1; CDH3; SERPINA1; MYO10; VAV2; CXCL5; FERMT1; CDCP1; AJUBA; CDC25B; ITGA3; PLEK2; ITGB4; PTHLH; SLC38A5; ITGB6; TMEM45A; PDZK1IP1; CCL20;
HOXA3	4	573	3.22581	0.860758	0.689839	1	1	1	DCBLD1; IGF2BP2; CALB1; AIM2;
HOXB3	2	335	1.6129	0.737967	0.760215	1	1	1	DCBLD1; KRT14;
HOXD8	7	811	5.64516	1.06314	0.490959	1	1	1	KLK13; MTHFD1L; PLAU; IGF2BP2; CALB1; SERPINB7; ZBED2;
ONECUT1	2	564	1.6129	0.438337	0.946774	1	1	1	CALB1; TMEM45A;
PAX7	4	467	3.22581	1.05613	0.528987	1	1	1	TES; ANXA1; DCBLD1; AIM2;
POU4F3	1	687	0.806452	0.180824	0.99678	1	1	1	ZBED2;
PRRX2	4	597	3.22581	0.826155	0.720393	1	1	1	COL7A1; ANXA1; CALB1; CA2;
VAX2	3	434	2.41935	0.853033	0.689501	1	1	1	DCBLD1; ZBED2; ITGB6;
VSX2	6	595	4.83871	1.24236	0.354733	1	1	1	ANXA1; EPHB2; CA2; AIM2; ZBED2; ITGB6;
CUX1	2	350	1.6129	0.706341	0.781296	1	1	1	MTHFD1L; ITGB6;
CACD	6	514	4.83871	1.43814	0.240465	1	1	1	ANXA1; EPHB2; LAMC2; ITGA3; ITGB4; F3;
HOXB13	3	526	2.41935	0.703836	0.805851	1	1	1	INHBA; ZNF365; ITGB6;
ZNF238	6	799	4.83871	0.925169	0.637058	1	1	1	CNFN; INHBA; SPECC1; ZBED2; TMEM45A; PDZK1IP1;
ZNF513	6	799	4.83871	0.925169	0.637058	1	1	1	CNFN; INHBA; SPECC1; ZBED2; TMEM45A; PDZK1IP1;
MYC	7	1086	5.64516	0.793932	0.788295	1	1	1	MTHFD1L; HMGA2; CDH3; APLN; CAMK2B; AJUBA; TFAP2A;
MYF5	18	1856	14.5161	1.19353	0.246896	1	1	1	KLK12; COL7A1; EPHB2; KRT14; IGF2BP2; CALB1; CAMK2B; SPECC1; CDC25B; COL27A1; DNASE1L3; TAP1; ITGA3; AHNAK2; PTHLH; PPP1R14C; SLC38A5; CD274;
FOXD1	4	334	3.22581	1.47667	0.288286	1	1	1	INHBA; FERMT1; COL27A1; TMEM45A;
POU6F1	4	655	3.22581	0.753001	0.785031	1	1	1	EPHB2; COL27A1; AIM2; ITGB6;
ASCL2	10	1499	8.06452	0.82135	0.788262	1	1	1	MTHFD1L; IGF2BP2; CALB1; CAMK2B; MROH6; AJUBA; SPECC1; CDC25B; COL27A1; ITGA3;
BARHL1	6	509	4.83871	1.45227	0.233789	1	1	1	TES; TCHH; HMGA2; ANXA1; INHBA; KRT75;
ESRRA	5	917	4.03226	0.67199	0.873499	1	1	1	COL7A1; LAMC2; CXCL11; SLC16A3; AIM2;
GBX2	2	302	1.6129	0.818603	0.707675	1	1	1	DCBLD1; AIM2;
LHX4	1	392	0.806452	0.316901	0.960903	1	1	1	CA2;
POU3F4	2	366	1.6129	0.675464	0.80199	1	1	1	ANXA1; PTHLH;
TCF12	9	1099	7.25806	1.00837	0.540811	1	1	1	KLK13; SLC25A22; SPRR1A; SERPINA1; SPECC1; CDC25B; COL27A1; PTHLH; PPP1R14C;
ELF2	5	780	4.03226	0.790017	0.766408	1	1	1	LAMC2; VAV2; CDCP1; CAMK2B; TUBB6;
ESR1	7	696	5.64516	1.2388	0.3374	1	1	1	COL7A1; EPHB2; ADAM8; SPECC1; DCUN1D5; CDC25B; ITGB6;
FOS	28	1754	22.5806	1.96417	0.000324946	0.0682387	0.0113731	0.0316664	KRT78; CNFN; TES; KLK12; SLURP1; COL7A1; ANXA1; DCBLD1; EPHB2; SPRR1A; SERPINA1; CXCL11; LYNX1; IGF2BP2; MMP1; CAMK2B; AJUBA; COL27A1; DNASE1L3; ITGB4; ZNF365; SERPINB7; SPHK1; AHNAK2; ZBED2; SBSN; F3; TMEM45A;
FOSB	28	1754	22.5806	1.96417	0.000324946	0.0682387	0.0113731	0.0316664	KRT78; CNFN; TES; KLK12; SLURP1; COL7A1; ANXA1; DCBLD1; EPHB2; SPRR1A; SERPINA1; CXCL11; LYNX1; IGF2BP2; MMP1; CAMK2B; AJUBA; COL27A1; DNASE1L3; ITGB4; ZNF365; SERPINB7; SPHK1; AHNAK2; ZBED2; SBSN; F3; TMEM45A;
JUN	28	1754	22.5806	1.96417	0.000324946	0.0682387	0.0113731	0.0316664	KRT78; CNFN; TES; KLK12; SLURP1; COL7A1; ANXA1; DCBLD1; EPHB2; SPRR1A; SERPINA1; CXCL11; LYNX1; IGF2BP2; MMP1; CAMK2B; AJUBA; COL27A1; DNASE1L3; ITGB4; ZNF365; SERPINB7; SPHK1; AHNAK2; ZBED2; SBSN; F3; TMEM45A;
JUNB	28	1754	22.5806	1.96417	0.000324946	0.0682387	0.0113731	0.0316664	KRT78; CNFN; TES; KLK12; SLURP1; COL7A1; ANXA1; DCBLD1; EPHB2; SPRR1A; SERPINA1; CXCL11; LYNX1; IGF2BP2; MMP1; CAMK2B; AJUBA; COL27A1; DNASE1L3; ITGB4; ZNF365; SERPINB7; SPHK1; AHNAK2; ZBED2; SBSN; F3; TMEM45A;
JUND	28	1754	22.5806	1.96417	0.000324946	0.0682387	0.0113731	0.0316664	KRT78; CNFN; TES; KLK12; SLURP1; COL7A1; ANXA1; DCBLD1; EPHB2; SPRR1A; SERPINA1; CXCL11; LYNX1; IGF2BP2; MMP1; CAMK2B; AJUBA; COL27A1; DNASE1L3; ITGB4; ZNF365; SERPINB7; SPHK1; AHNAK2; ZBED2; SBSN; F3; TMEM45A;
NR6A1	6	769	4.83871	0.961261	0.599598	1	1	1	TCHH; LAMC2; SERPINA1; SEC14L2; ZNF365; ITGB6;
RAB40B	3	806	2.41935	0.45933	0.962796	1	1	1	SERPINA1; TFAP2A; CD274;
RARA	3	806	2.41935	0.45933	0.962796	1	1	1	SERPINA1; TFAP2A; CD274;
SPI1	5	814	4.03226	0.757019	0.797926	1	1	1	KRT78; SLC16A3; TFAP2A; ZNF365; SERPINB7;
BARX2	2	296	1.6129	0.835196	0.697161	1	1	1	ANXA1; EPHB2;
EN1	6	466	4.83871	1.58627	0.17918	1	1	1	KLK13; TCHH; HMGA2; ANXA1; DCBLD1; IGF2BP2;
FOXC1	3	301	2.41935	1.22994	0.444129	1	1	1	CNFN; PLAU; ITGB6;
HOXA5	5	916	4.03226	0.672723	0.872897	1	1	1	DCBLD1; IGF2BP2; CA2; AIM2; ITGB6;
HOXA7	4	527	3.22581	0.935889	0.625032	1	1	1	MTHFD1L; ANXA1; EPHB2; IGF2BP2;
HOXB7	3	388	2.41935	0.954163	0.614618	1	1	1	FERMT1; IGF2BP2; SPECC1;
HOXB8	2	225	1.6129	1.09874	0.548573	1	1	1	PTHLH; TMEM45A;
HOXC6	1	237	0.806452	0.524148	0.857692	1	1	1	EPHB2;
ISX	1	265	0.806452	0.468768	0.887202	1	1	1	IGF2BP2;
MNX1	2	311	1.6129	0.794915	0.722879	1	1	1	FERMT1; SPECC1;
MSX1	3	234	2.41935	1.58209	0.296567	1	1	1	EPHB2; IGF2BP2; PTHLH;
NKX1-1	2	146	1.6129	1.69322	0.333224	1	1	1	DCBLD1; KRT14;
PAX6	7	557	5.64516	1.54794	0.168193	1	1	1	COL7A1; ANXA1; EPHB2; IGF2BP2; CALB1; TFAP2A; SERPINB7;
PBX1	5	741	4.03226	0.831596	0.725921	1	1	1	TES; MMP1; CALB1; ITGB6; CD274;
PKNOX1	1	95	0.806452	1.30753	0.540618	1	1	1	CD274;
POU5F1	5	373	4.03226	1.65202	0.187448	1	1	1	INHBA; TFAP2A; AIM2; PMEPA1; ITGB6;
PRRX1	5	389	4.03226	1.58408	0.210163	1	1	1	KLK13; TCHH; ANXA1; DCBLD1; CALB1;
REST	4	765	3.22581	0.644727	0.874859	1	1	1	DCBLD1; EPHB2; COL27A1; HES2;
SOX1	1	276	0.806452	0.450086	0.897056	1	1	1	INHBA;
TGIF1	8	1034	6.45161	0.952811	0.609401	1	1	1	COL7A1; DCBLD1; EPHB2; APLN; INHBA; WARS; XAF1; CCL20;
CRX	4	349	3.22581	1.41321	0.315746	1	1	1	EPHB2; INHBA; KRT14; AIM2;
ESR2	3	464	2.41935	0.797881	0.732216	1	1	1	LAMC2; SPECC1; ZBED2;
GLI1	1	148	0.806452	0.839323	0.702985	1	1	1	COL7A1;
HENMT1	7	1144	5.64516	0.75368	0.830778	1	1	1	RHBDF2; APLN; SULT2B1; SEC14L2; CA2; CAMK2B; CDC25B;
INSM1	2	487	1.6129	0.507641	0.909853	1	1	1	INHBA; ADAM8;
NHLH1	7	1144	5.64516	0.75368	0.830778	1	1	1	RHBDF2; APLN; SULT2B1; SEC14L2; CA2; CAMK2B; CDC25B;
ZEB1	6	401	4.83871	1.84339	0.108765	1	1	1	CDH3; CAMK2B; TFAP2A; PLEK2; SBSN; PTHLH;
ZFP161	8	1137	6.45161	0.866497	0.714467	1	1	1	APLN; IGF2BP2; CTSC; COL27A1; ITGA3; PLEK2; SPHK1; AHNAK2;
BACH2	10	628	8.06452	1.9605	0.0320438	1	0.67292	1	COL7A1; SPRR1A; LAMC2; SERPINA1; VAV2; LGALS7; CAMK2B; AHNAK2; SBSN; F3;
EBF1	3	205	2.41935	1.80589	0.233002	1	1	1	CAMK2B; DNASE1L3; AIM2;
HOXA13	3	309	2.41935	1.1981	0.461128	1	1	1	INHBA; HEPHL1; IGF2BP2;
MSX2	1	344	0.806452	0.361118	0.941585	1	1	1	TCHH;
NOBOX	6	621	4.83871	1.19035	0.392698	1	1	1	TES; TCHH; HMGA2; ANXA1; DCBLD1; CDC25B;
TFAP4	5	1280	4.03226	0.481419	0.981761	1	1	1	KLHDC7B; EPHB2; AJUBA; CDC25B; ITGA3;
ATF3	8	800	6.45161	1.2315	0.325417	1	1	1	INHBA; SULT2B1; FSCN1; HEPHL1; CA2; AREG; CAMK2B; PMEPA1;
TAL1	13	1113	10.4839	1.43773	0.118528	1	1	1	TES; TGM1; HMGA2; CDH3; DCBLD1; EPHB2; APLN; INHBA; ADAM8; LAMC2; MYO10; CAMK2B; SLC38A5;
HOXA9	7	729	5.64516	1.18272	0.381476	1	1	1	HMGA2; ANXA1; INHBA; GBP6; IFIT3; MMP1; SERPINB7;
NFE2	5	518	4.03226	1.18959	0.41317	1	1	1	CNFN; CDC25B; COL27A1; SPHK1; TMEM45A;
LMO2	5	610	4.03226	1.01018	0.556434	1	1	1	GALNT6; SULT2B1; AREG; DNASE1L3; PTHLH;
RUNX2	4	315	3.22581	1.56574	0.254082	1	1	1	MTHFD1L; IGF2BP2; SPECC1; AIM2;
GATA1	6	728	4.83871	1.0154	0.545368	1	1	1	INHBA; SPECC1; DNASE1L3; TEAD4; SOX9; ITGB6;
ISL2	5	515	4.03226	1.19652	0.408323	1	1	1	TCHH; ANXA1; CALB1; ITGB6; TMEM45A;
ZNF143	2	618	1.6129	0.400036	0.963573	1	1	1	CNFN; COL7A1;
CDX2	1	253	0.806452	0.491001	0.875382	1	1	1	PMEPA1;
FOXK1	1	121	0.806452	1.02659	0.629024	1	1	1	PLAU;
GFI1	4	552	3.22581	0.893504	0.661261	1	1	1	SPECC1; SERPINB7; PTHLH; ITGB6;
HMX1	1	240	0.806452	0.517596	0.861189	1	1	1	INHBA;
HOXB9	3	537	2.41935	0.689419	0.816988	1	1	1	TCHH; HMGA2; INHBA;
PAX4	1	175	0.806452	0.709835	0.762296	1	1	1	CALB1;
PDX1	1	372	0.806452	0.333938	0.953776	1	1	1	SERPINB7;
EOMES	3	291	2.41935	1.27221	0.422602	1	1	1	HMGA2; DCBLD1; IGF2BP2;
POU3F3	1	59	0.806452	2.10521	0.382777	1	1	1	INHBA;
STRA13	3	574	2.41935	0.644979	0.850581	1	1	1	WDR66; HMGA2; SPECC1;
ZIC1	5	548	4.03226	1.12447	0.461247	1	1	1	TES; COL7A1; ANXA1; LAMC2; TUBB6;
FOXJ2	1	299	0.806452	0.415465	0.914985	1	1	1	ITGA3;
ELF1	3	585	2.41935	0.632852	0.859487	1	1	1	TMPRSS11D; CAMK2B; CD274;
FOXJ1	1	31	0.806452	4.00607	0.223762	1	1	1	PLAU;
ITGAL	1	178	0.806452	0.697872	0.768113	1	1	1	COL7A1;
ESX1	4	266	3.22581	1.85415	0.171196	1	1	1	ANXA1; DCBLD1; ZNF365; PTHLH;
TLX2	1	60	0.806452	2.07013	0.387815	1	1	1	AREG;
DLX5	1	220	0.806452	0.564648	0.836163	1	1	1	GBP5;
HOXC10	1	81	0.806452	1.53349	0.484662	1	1	1	CALB1;
ELF3	4	437	3.22581	1.12863	0.476859	1	1	1	CRCT1; RNASE7; SPECC1; ITGB6;
PAX5	1	149	0.806452	0.83369	0.705424	1	1	1	CDC25B;
RBPJ	3	235	2.41935	1.57536	0.298787	1	1	1	TFAP2A; PTHLH; ITGB6;
CEBPD	2	113	1.6129	2.18765	0.234096	1	1	1	INHBA; IGF2BP2;
ELF5	1	22	0.806452	5.64417	0.164484	1	1	1	ITGB6;

## Sheet: Clinical phenotype
Analysis: Clinical phenotype
Dataset name: brown module
Number of genes in the dataset: 143
Number of genes in the dataset (which are available in Clinical phenotype database) :25
Number of genes in background: 1820
Is analysis quantitative: No
						Corrected p-values
Clinical phenotype	No. of genes in the dataset	No. of genes in the background dataset	Percentage of genes	Fold enrichment	P-value (Hypergeometric test)	Bonferroni method	BH method	Q-value (Storey-Tibshirani method)	genes mapped (from input data set)
Abdomen	4	621	16	0.4699	0.988264	1	1	1	COL7A1; MMP1; TYMP; ITGB4;
Abdominal pain	1	19	4	3.86633	0.232115	1	1	1	TYMP;
Abnormal lamellar granule formation	1	1	4	72.7713	0.0137363	1	0.960843	1	ABCA12;
Absence of immunostaining to laminin 5 subunits	1	3	4	24.4183	0.0406674	1	1	1	LAMC2;
Absent dermal ridges	2	5	8	29.1957	0.00176693	1	0.476295	1	LAMC2; ITGB4;
Absent fingerprints	1	1	4	72.7713	0.0137363	1	0.960843	1	KRT14;
Absent nails	1	4	4	18.3289	0.0538668	1	1	1	ITGB4;
Absent olfactory tract or bulbs	1	1	4	72.7713	0.0137363	1	0.960843	1	SOX9;
Absent ossification of proximal tibial, and distal femoral epiphysis	1	1	4	72.7713	0.0137363	1	0.960843	1	SOX9;
Absent platelet aggregation response to epinephrine	1	1	4	72.7713	0.0137363	1	0.960843	1	PLAU;
Absent sternal mineralization	1	1	4	72.7713	0.0137363	1	0.960843	1	SOX9;
Acanthosis, mild to moderate	1	1	4	72.7713	0.0137363	1	0.960843	1	TGM1;
Acroosteolysis	1	6	4	12.2295	0.0797445	1	1	1	CTSC;
Adermatoglyphia	1	2	4	36.5667	0.0272913	1	1	1	KRT14;
Agenesis of cerebellar vermis	1	1	4	72.7713	0.0137363	1	0.960843	1	TFAP2A;
Airways	3	66	12	3.31831	0.0592885	1	1	1	TAP2; TAP1; SOX9;
Albopapuloid lesions may occur	2	2	8	72.7713	0.000181237	1	0.114459	0.772748	COL7A1; MMP1;
All cases occur in a Jewish religious isolate originally from Cochin, India	1	1	4	72.7713	0.0137363	1	0.960843	1	CTSC;
Allelic to Papillon-Lefevre syndrome (	1	1	4	72.7713	0.0137363	1	0.960843	1	CTSC;
Alopecia	2	22	8	6.64563	0.0353804	1	1	1	COL7A1; MMP1;
Alopecia (in some patients)	1	1	4	72.7713	0.0137363	1	0.960843	1	TGM1;
Alveolar bone destruction	1	1	4	72.7713	0.0137363	1	0.960843	1	CTSC;
Amniotic Fluid	1	68	4	1.08071	0.616501	1	1	1	ITGB4;
Anal blisters	2	2	8	72.7713	0.000181237	1	0.114459	0.772748	COL7A1; MMP1;
Anchoring fibrils revert to normal with clinical resolution of the disease	1	1	4	72.7713	0.0137363	1	0.960843	1	COL7A1;
Anemia	1	43	4	1.70888	0.452161	1	1	1	CA2;
Anemia due to poor nutrition	2	2	8	72.7713	0.000181237	1	0.114459	0.772748	COL7A1; MMP1;
Anophthalmia	1	5	4	14.6705	0.0668917	1	1	1	TFAP2A;
Anterior bowing of tibia	1	1	4	72.7713	0.0137363	1	0.960843	1	SOX9;
Aplasia cutis congenita	1	1	4	72.7713	0.0137363	1	0.960843	1	TFAP2A;
Apnea	1	15	4	4.89667	0.18802	1	1	1	SOX9;
Arachnodactyly	1	16	4	4.59082	0.199267	1	1	1	CTSC;
Areflexia	1	38	4	1.93368	0.412014	1	1	1	TYMP;
Asthma	1	31	4	2.37017	0.351034	1	1	1	HLA-G;
ASTHMA, SUSCEPTIBILITY TO	1	13	4	5.64942	0.165071	1	1	1	HLA-G;
Atrophic scarring	3	7	12	31.247	7.7376e-05	1	0.114459	0.772748	COL7A1; LAMC2; ITGB4;
Atrophic scarring (less common)	1	2	4	36.5667	0.0272913	1	1	1	KRT14;
Atrophic scarring (rare)	2	3	8	48.5948	0.000539126	1	0.20198	1	KRT14; ITGB4;
Atrophic scarring, severe	2	2	8	72.7713	0.000181237	1	0.114459	0.772748	COL7A1; MMP1;
Atrophy of alveolar ridges	1	1	4	72.7713	0.0137363	1	0.960843	1	CTSC;
Autosomal dominant	10	747	40	0.975142	0.617747	1	1	1	RHBDF2; COL7A1; PLAU; KRT14; IGF2BP2; TFAP2A; TLR2; ITGB4; SOX9; FLG;
Autosomal dominantly acting oncogene plus loss of suppressor gene(s)	1	25	4	2.93878	0.293974	1	1	1	TLR2;
Autosomal dominant vs. multifactorial	1	14	4	5.24618	0.176623	1	1	1	HLA-G;
Autosomal recessive	15	924	60	1.18213	0.233784	1	1	1	SLURP1; TGM1; COL7A1; CDH3; LAMC2; KRT14; FERMT1; MMP1; TYMP; CA2; CTSC; TAP2; TAP1; ITGB4; ABCA12;
Autosomal recessive susceptibility	1	5	4	14.6705	0.0668917	1	1	1	OAS1;
Bacterial infections of the respiratory tract	2	3	8	48.5948	0.000539126	1	0.20198	1	TAP2; TAP1;
BARE LYMPHOCYTE SYNDROME, TYPE I	2	3	8	48.5948	0.000539126	1	0.20198	1	TAP2; TAP1;
Basal ganglion calcification	1	2	4	36.5667	0.0272913	1	1	1	CA2;
Bathing suit distribution of ichthyosis (in some patients)	1	1	4	72.7713	0.0137363	1	0.960843	1	TGM1;
Bilateral bronchiectasis	2	3	8	48.5948	0.000539126	1	0.20198	1	TAP2; TAP1;
Birth length 35-49 cm	1	1	4	72.7713	0.0137363	1	0.960843	1	SOX9;
Bladder	1	90	4	0.816565	0.720997	1	1	1	ITGB4;
Bleeding is usually delayed-onset after challenge	1	1	4	72.7713	0.0137363	1	0.960843	1	PLAU;
Bleeding time normal to mildly prolonged	1	1	4	72.7713	0.0137363	1	0.960843	1	PLAU;
Blindness	1	41	4	1.79222	0.436428	1	1	1	CDH3;
Blistering and erosions tend to occur on extensor surfaces or over bony prominences	1	1	4	72.7713	0.0137363	1	0.960843	1	COL7A1;
Blistering becomes confined to the palms and soles with age	1	2	4	36.5667	0.0272913	1	1	1	KRT14;
Blistering frequency may decrease with age	1	1	4	72.7713	0.0137363	1	0.960843	1	COL7A1;
Blistering, generalized	1	2	4	36.5667	0.0272913	1	1	1	ITGB4;
Blistering, generalized, recurrent (occurs after mild physical trauma)	1	2	4	36.5667	0.0272913	1	1	1	KRT14;
Blistering, generalized, recurrent, severe (occurs after mild physical trauma)	1	2	4	36.5667	0.0272913	1	1	1	KRT14;
Blistering may be generalized or localized	1	2	4	36.5667	0.0272913	1	1	1	KRT14;
Blistering occurs in clusters ('herpetiform', 'arcuate')	1	2	4	36.5667	0.0272913	1	1	1	KRT14;
Blistering of hands, elbows, feet, knees	1	2	4	36.5667	0.0272913	1	1	1	KRT14;
Blistering, recurrent	3	4	12	54.6238	9.08823e-06	0.200886	0.0401772	0.271249	COL7A1; KRT14; MMP1;
Blistering, recurrent, of the palms and soles	2	3	8	48.5948	0.000539126	1	0.20198	1	KRT14; ITGB4;
Blistering tends to improve with age	1	2	4	36.5667	0.0272913	1	1	1	KRT14;
Blisters	1	1	4	72.7713	0.0137363	1	0.960843	1	COL7A1;
Blisters are precipitated by minor skin trauma	1	1	4	72.7713	0.0137363	1	0.960843	1	COL7A1;
Brachydactyly	1	64	4	1.14824	0.593842	1	1	1	SLURP1;
Branchial anomalies	1	1	4	72.7713	0.0137363	1	0.960843	1	TFAP2A;
Breasts	1	55	4	1.3361	0.538064	1	1	1	TFAP2A;
Brittle nails	1	7	4	10.4849	0.0924272	1	1	1	KRT14;
Broad nasal tip	1	9	4	8.15749	0.117291	1	1	1	TFAP2A;
Broad stratum granulosum	1	1	4	72.7713	0.0137363	1	0.960843	1	TGM1;
Bronchial obstruction	2	3	8	48.5948	0.000539126	1	0.20198	1	TAP2; TAP1;
Bronchiolitis	2	3	8	48.5948	0.000539126	1	0.20198	1	TAP2; TAP1;
Bronchitis	2	6	8	24.3378	0.00262808	1	0.667714	1	TAP2; TAP1;
Buccal mucosa leukoplakia	1	1	4	72.7713	0.0137363	1	0.960843	1	RHBDF2;
Buccal mucosa preleukoplakia (childhood)	1	1	4	72.7713	0.0137363	1	0.960843	1	RHBDF2;
Buccal mucosa shows acanthosis, parakeratosis, spongiosis without atypia	1	1	4	72.7713	0.0137363	1	0.960843	1	RHBDF2;
Buccal mucosa shows markedly indented nuclei in basal cell layer, electron-dense intranuclear particles, abnormally shaped enlarged keratohyalin granules, and cytoplasmic vacuoles	1	1	4	72.7713	0.0137363	1	0.960843	1	RHBDF2;
Bulging eyes	1	3	4	24.4183	0.0406674	1	1	1	ABCA12;
CAMPOMELIC DYSPLASIA	1	1	4	72.7713	0.0137363	1	0.960843	1	SOX9;
Camptodactyly	1	36	4	2.04107	0.395176	1	1	1	CDH3;
Cardiovascular	1	446	4	0.164792	0.99916	1	1	1	SOX9;
Carious teeth	1	2	4	36.5667	0.0272913	1	1	1	KRT14;
Cataract	1	36	4	2.04107	0.395176	1	1	1	TFAP2A;
Cataracts	2	49	8	2.9845	0.144074	1	1	1	COL7A1; MMP1;
Central Nervous System	5	887	20	0.411026	0.999347	1	1	1	PLAU; TYMP; CTSC; TFAP2A; SOX9;
Chest	2	243	8	0.601911	0.866921	1	1	1	TFAP2A; SOX9;
Cholesterol clefts in thickened stratum corneum	1	1	4	72.7713	0.0137363	1	0.960843	1	TGM1;
Chronic intestinal pseudoobstruction	1	1	4	72.7713	0.0137363	1	0.960843	1	TYMP;
Chronic malnutrition	1	1	4	72.7713	0.0137363	1	0.960843	1	TYMP;
Chronic otitis media	2	6	8	24.3378	0.00262808	1	0.667714	1	TAP2; TAP1;
Chronic sinusitis	2	5	8	29.1957	0.00176693	1	0.476295	1	TAP2; TAP1;
Claw-like volar curve	1	1	4	72.7713	0.0137363	1	0.960843	1	CTSC;
Cleavage occurs within the lamina lucida	1	2	4	36.5667	0.0272913	1	1	1	ITGB4;
Cleavage within basal keratinocytes	2	3	8	48.5948	0.000539126	1	0.20198	1	KRT14; ITGB4;
Cleft palate	2	97	8	1.50779	0.388488	1	1	1	TFAP2A; SOX9;
Clinodactyly	1	39	4	1.88411	0.420263	1	1	1	TFAP2A;
Clubbing (rare)	1	1	4	72.7713	0.0137363	1	0.960843	1	ABCA12;
Clumping of keratin filaments in basal epidermal cells	1	2	4	36.5667	0.0272913	1	1	1	KRT14;
Collodion membrane at birth	1	1	4	72.7713	0.0137363	1	0.960843	1	ABCA12;
Collodion membrane at birth (in most patients)	1	1	4	72.7713	0.0137363	1	0.960843	1	TGM1;
Combined hamartoma of the retina and retinal pigment epithelium	1	1	4	72.7713	0.0137363	1	0.960843	1	TFAP2A;
Conductive hearing loss	1	22	4	3.33935	0.263668	1	1	1	TFAP2A;
Congenital absence of skin in areas	2	2	8	72.7713	0.000181237	1	0.114459	0.772748	COL7A1; MMP1;
Congenital absence of skin on some areas (aplasia cutis)	1	2	4	36.5667	0.0272913	1	1	1	ITGB4;
Congenital heart defects	1	22	4	3.33935	0.263668	1	1	1	SOX9;
Congenital hypotrichosis	1	1	4	72.7713	0.0137363	1	0.960843	1	CDH3;
Congenital localized absence of skin	1	3	4	24.4183	0.0406674	1	1	1	LAMC2;
Congenital malalignment of great toenails	1	1	4	72.7713	0.0137363	1	0.960843	1	KRT14;
Congenital palmoplantar keratosis	1	1	4	72.7713	0.0137363	1	0.960843	1	CTSC;
Congenital symmetrical palmoplantar keratosis	1	1	4	72.7713	0.0137363	1	0.960843	1	SLURP1;
Conjunctivitis	2	17	8	8.59908	0.0217204	1	1	1	COL7A1; MMP1;
Constipation	2	41	8	3.5667	0.107277	1	1	1	COL7A1; MMP1;
Constipation, chronic	1	1	4	72.7713	0.0137363	1	0.960843	1	TYMP;
Constricting bands around extremities at birth	1	1	4	72.7713	0.0137363	1	0.960843	1	ABCA12;
Corneal abrasions	2	2	8	72.7713	0.000181237	1	0.114459	0.772748	COL7A1; MMP1;
Corneal scarring	2	4	8	36.4764	0.00106916	1	0.369262	1	COL7A1; MMP1;
Cranial hyperostosis	1	3	4	24.4183	0.0406674	1	1	1	CA2;
Cutaneous dimpling over bowed tibia	1	1	4	72.7713	0.0137363	1	0.960843	1	SOX9;
Cystic kidney	1	1	4	72.7713	0.0137363	1	0.960843	1	TFAP2A;
Death usually in infancy	1	4	4	18.3289	0.0538668	1	1	1	ITGB4;
Decreased activities of complexes I, III, and IV, variable	1	1	4	72.7713	0.0137363	1	0.960843	1	TYMP;
Decreased activity of cytochrome c oxidase in most cases seen on muscle biopsy	1	1	4	72.7713	0.0137363	1	0.960843	1	TYMP;
Decreased activity of thymidine phosphorylase	1	1	4	72.7713	0.0137363	1	0.960843	1	TYMP;
Decreased multimerin	1	1	4	72.7713	0.0137363	1	0.960843	1	PLAU;
Decreased number of anchoring fibrils at dermal-epidermal junction	1	1	4	72.7713	0.0137363	1	0.960843	1	COL7A1;
Decreased number or absence of anchoring fibrils at dermal-epidermal junction	2	2	8	72.7713	0.000181237	1	0.114459	0.772748	COL7A1; MMP1;
Decreased staining for collagen VII	2	2	8	72.7713	0.000181237	1	0.114459	0.772748	COL7A1; MMP1;
Decreased staining for collagen VII at the dermal-epidermal junction	1	1	4	72.7713	0.0137363	1	0.960843	1	COL7A1;
Decreased visual acuity	1	21	4	3.49829	0.253291	1	1	1	CDH3;
Deep skin ulcers	2	3	8	48.5948	0.000539126	1	0.20198	1	TAP2; TAP1;
Degraded platelet alpha-granule proteins	1	1	4	72.7713	0.0137363	1	0.960843	1	PLAU;
Delivery	1	43	4	1.70888	0.452161	1	1	1	ABCA12;
Dental abnormalities	1	1	4	72.7713	0.0137363	1	0.960843	1	TFAP2A;
Dental caries	3	19	12	11.5224	0.00192045	1	0.511441	1	LAMC2; FERMT1; ITGB4;
Depressed nasal bridge	1	38	4	1.93368	0.412014	1	1	1	TFAP2A;
Depressed nasal root	1	3	4	24.4183	0.0406674	1	1	1	SOX9;
Diabetes mellitus	1	27	4	2.72118	0.313509	1	1	1	OAS1;
Diaphyseal sclerosis	1	3	4	24.4183	0.0406674	1	1	1	CA2;
Diffuse skin atrophy (especially dorsa of hands and feet)	1	1	4	72.7713	0.0137363	1	0.960843	1	FERMT1;
Diffuse skin wrinkling (especially dorsa of hands and feet)	1	1	4	72.7713	0.0137363	1	0.960843	1	FERMT1;
Digital fusion	2	2	8	72.7713	0.000181237	1	0.114459	0.772748	COL7A1; MMP1;
Digital necrosis (in some patients)	1	1	4	72.7713	0.0137363	1	0.960843	1	TGM1;
Digital webbing	1	1	4	72.7713	0.0137363	1	0.960843	1	FERMT1;
Disease exacerbation during summer due to heat	2	3	8	48.5948	0.000539126	1	0.20198	1	KRT14; ITGB4;
Dislocated hips	1	2	4	36.5667	0.0272913	1	1	1	SOX9;
Distal free edge of toenail is deformed and narrow	1	1	4	72.7713	0.0137363	1	0.960843	1	COL7A1;
Distal limb muscle atrophy (less common)	1	1	4	72.7713	0.0137363	1	0.960843	1	TYMP;
Distal limb muscle weakness (less common)	1	2	4	36.5667	0.0272913	1	1	1	TYMP;
Diverticulitis	1	2	4	36.5667	0.0272913	1	1	1	TYMP;
Diverticulosis	1	1	4	72.7713	0.0137363	1	0.960843	1	TYMP;
Divided nasal tip	1	1	4	72.7713	0.0137363	1	0.960843	1	TFAP2A;
DNA depletion see on muscle biopsy	1	1	4	72.7713	0.0137363	1	0.960843	1	TYMP;
Dural and choroid plexus calcifications	1	1	4	72.7713	0.0137363	1	0.960843	1	CTSC;
Dysphagia	2	67	8	2.18281	0.234057	1	1	1	COL7A1; MMP1;
Dystrophic epidermolysis bullosa	2	2	8	72.7713	0.000181237	1	0.114459	0.772748	COL7A1; MMP1;
Dystrophic nails	5	14	20	26.0231	5.91465e-07	0.0130737	0.00326843	0.0220662	COL7A1; LAMC2; KRT14; MMP1; ITGB4;
Dystrophic nails (in some patients)	1	1	4	72.7713	0.0137363	1	0.960843	1	TGM1;
Dystrophic nails (less common)	1	2	4	36.5667	0.0272913	1	1	1	KRT14;
Early adult onset has been reported	2	3	8	48.5948	0.000539126	1	0.20198	1	KRT14; ITGB4;
Early death in early adulthood often associated with diverticulitis and intestinal perforation	1	1	4	72.7713	0.0137363	1	0.960843	1	TYMP;
Ears	7	442	28	1.15411	0.405636	1	1	1	TYMP; TAP2; TFAP2A; TAP1; ITGB4; SOX9; ABCA12;
Eclabium	2	3	8	48.5948	0.000539126	1	0.20198	1	TGM1; ABCA12;
Ectopia lentis	2	10	8	14.6124	0.00762255	1	0.960843	1	TAP2; TAP1;
Ectopic thymus	1	1	4	72.7713	0.0137363	1	0.960843	1	TFAP2A;
Ectrodactyly	1	6	4	12.2295	0.0797445	1	1	1	CDH3;
Ectropion	2	4	8	36.4764	0.00106916	1	0.369262	1	TGM1; ABCA12;
EEM SYNDROME	1	1	4	72.7713	0.0137363	1	0.960843	1	CDH3;
Electron Microscopy	7	27	28	18.8866	2.76191e-08	0.000610493	0.000305247	0.00206081	TGM1; RHBDF2; COL7A1; LAMC2; KRT14; MMP1; ITGB4;
Emphysema	2	5	8	29.1957	0.00176693	1	0.476295	1	TAP2; TAP1;
Enamel hypoplasia	4	27	16	10.8039	0.000393394	1	0.20198	1	COL7A1; LAMC2; MMP1; ITGB4;
Enamel pitting	2	5	8	29.1957	0.00176693	1	0.476295	1	LAMC2; ITGB4;
Endo	1	39	4	1.88411	0.420263	1	1	1	IGF2BP2;
Endocrine	1	44	4	1.67005	0.459869	1	1	1	OAS1;
Enlarged and elongated skull	1	1	4	72.7713	0.0137363	1	0.960843	1	SOX9;
Epidermolysis bullosa, dystrophic	1	1	4	72.7713	0.0137363	1	0.960843	1	COL7A1;
EPIDERMOLYSIS BULLOSA DYSTROPHICA, PRETIBIAL	1	1	4	72.7713	0.0137363	1	0.960843	1	COL7A1;
Epidermolysis bullosa junctional	1	2	4	36.5667	0.0272913	1	1	1	ITGB4;
EPIDERMOLYSIS BULLOSA, JUNCTIONAL, HERLITZ TYPE	1	3	4	24.4183	0.0406674	1	1	1	LAMC2;
EPIDERMOLYSIS BULLOSA JUNCTIONALIS WITH PYLORIC ATRESIA	1	2	4	36.5667	0.0272913	1	1	1	ITGB4;
EPIDERMOLYSIS BULLOSA, JUNCTIONAL, NON-HERLITZ TYPE	2	5	8	29.1957	0.00176693	1	0.476295	1	LAMC2; ITGB4;
EPIDERMOLYSIS BULLOSA PRURIGINOSA	1	1	4	72.7713	0.0137363	1	0.960843	1	COL7A1;
Epidermolysis bullosa simplex	1	2	4	36.5667	0.0272913	1	1	1	KRT14;
EPIDERMOLYSIS BULLOSA SIMPLEX, DOWLING-MEARA TYPE	1	2	4	36.5667	0.0272913	1	1	1	KRT14;
EPIDERMOLYSIS BULLOSA SIMPLEX, GENERALIZED	1	2	4	36.5667	0.0272913	1	1	1	KRT14;
EPIDERMOLYSIS BULLOSA SIMPLEX, LOCALIZED	2	3	8	48.5948	0.000539126	1	0.20198	1	KRT14; ITGB4;
EPIDERMOLYSIS BULLOSA WITH CONGENITAL LOCALIZED ABSENCE OF SKIN AND DEFORMITY OF NAILS	1	1	4	72.7713	0.0137363	1	0.960843	1	COL7A1;
Erosions	2	2	8	72.7713	0.000181237	1	0.114459	0.772748	COL7A1; MMP1;
Erythroderma	1	3	4	24.4183	0.0406674	1	1	1	TGM1;
Esophageal atresia	1	8	4	9.17591	0.104942	1	1	1	ITGB4;
Esophageal blisters	2	2	8	72.7713	0.000181237	1	0.114459	0.772748	COL7A1; MMP1;
Esophageal carcinoma	1	1	4	72.7713	0.0137363	1	0.960843	1	RHBDF2;
Esophageal lesions	1	2	4	36.5667	0.0272913	1	1	1	ITGB4;
Esophageal strictures	2	2	8	72.7713	0.000181237	1	0.114459	0.772748	COL7A1; MMP1;
External Features	1	180	4	0.408305	0.927326	1	1	1	SOX9;
External Genitalia (Male)	1	151	4	0.486716	0.886998	1	1	1	FERMT1;
External ophthalmoplegia, progressive (PEO)	1	2	4	36.5667	0.0272913	1	1	1	TYMP;
Extreme skin fragility	1	2	4	36.5667	0.0272913	1	1	1	ITGB4;
Exuberant granulation tissue	1	3	4	24.4183	0.0406674	1	1	1	LAMC2;
Eyelid ulcerations	2	2	8	72.7713	0.000181237	1	0.114459	0.772748	COL7A1; MMP1;
Eyes	11	826	44	0.969978	0.631473	1	1	1	TGM1; COL7A1; CDH3; KRT14; MMP1; TYMP; TAP2; TFAP2A; TAP1; SOX9; ABCA12;
Face	3	433	12	0.505858	0.958312	1	1	1	TGM1; TFAP2A; SOX9;
Failure to thrive	1	202	4	0.363838	0.94828	1	1	1	LAMC2;
Failure to thrive in survivors	1	1	4	72.7713	0.0137363	1	0.960843	1	SOX9;
Feet	8	345	32	1.68951	0.0835099	1	1	1	TGM1; COL7A1; LAMC2; FERMT1; MMP1; CTSC; ITGB4; ABCA12;
Fine white scales	1	1	4	72.7713	0.0137363	1	0.960843	1	TGM1;
Fine whitish scales (rare)	1	1	4	72.7713	0.0137363	1	0.960843	1	ABCA12;
Flat, small face	1	1	4	72.7713	0.0137363	1	0.960843	1	SOX9;
Flattened	1	1	4	72.7713	0.0137363	1	0.960843	1	ABCA12;
Fragile, lustreless nails	1	1	4	72.7713	0.0137363	1	0.960843	1	SLURP1;
Fragile nails	2	5	8	29.1957	0.00176693	1	0.476295	1	LAMC2; ITGB4;
Fusiform beading of hair shaft	1	1	4	72.7713	0.0137363	1	0.960843	1	CDH3;
Fusion of middle ear ossicles	1	1	4	72.7713	0.0137363	1	0.960843	1	TFAP2A;
Gastrointestinal	4	425	16	0.686602	0.870204	1	1	1	COL7A1; MMP1; TYMP; ITGB4;
Gastrointestinal dysmotility	1	1	4	72.7713	0.0137363	1	0.960843	1	TYMP;
Gastroparesis	1	2	4	36.5667	0.0272913	1	1	1	TYMP;
Genetic heterogeneity	4	142	16	2.05488	0.12496	1	1	1	PLAU; LAMC2; CTSC; ITGB4;
Genitourinary	5	478	20	0.762712	0.826882	1	1	1	HMGA2; FERMT1; TFAP2A; ITGB4; SOX9;
GI	2	63	8	2.32138	0.213524	1	1	1	CA2; OAS1;
Gingival recession	1	1	4	72.7713	0.0137363	1	0.960843	1	CTSC;
Good response to fibrinolytic inhibitors	1	1	4	72.7713	0.0137363	1	0.960843	1	PLAU;
Growth	8	609	32	0.957124	0.63601	1	1	1	COL7A1; LAMC2; KRT14; MMP1; TYMP; CA2; TFAP2A; SOX9;
Growth retardation	1	57	4	1.28923	0.551061	1	1	1	KRT14;
GU	1	73	4	1.0067	0.643123	1	1	1	OAS1;
Hair	6	240	24	1.82224	0.100372	1	1	1	TGM1; COL7A1; CDH3; KRT14; MMP1; TFAP2A;
Hands	11	349	44	2.29567	0.00371842	1	0.923504	1	SLURP1; TGM1; COL7A1; CDH3; LAMC2; FERMT1; MMP1; CTSC; TFAP2A; ITGB4; ABCA12;
Harlequin fetus	1	1	4	72.7713	0.0137363	1	0.960843	1	ABCA12;
Head	2	345	8	0.42396	0.965108	1	1	1	TFAP2A; SOX9;
Head and Neck	17	954	68	1.29751	0.084419	1	1	1	SLURP1; TGM1; RHBDF2; COL7A1; CDH3; LAMC2; KRT14; FERMT1; MMP1; TYMP; CTSC; TAP2; TFAP2A; TAP1; ITGB4; SOX9; ABCA12;
Hearing loss	1	41	4	1.79222	0.436428	1	1	1	SOX9;
Hearing loss, sensorineural	1	38	4	1.93368	0.412014	1	1	1	TYMP;
Heart	1	351	4	0.209393	0.995466	1	1	1	SOX9;
Heat intolerance	1	1	4	72.7713	0.0137363	1	0.960843	1	KRT14;
HEENT	1	28	4	2.62403	0.323081	1	1	1	CA2;
Height	1	290	4	0.253436	0.987359	1	1	1	SOX9;
Hemangiomatous branchial clefts (extend along sternocleidomastoid muscle)	1	1	4	72.7713	0.0137363	1	0.960843	1	TFAP2A;
Hematology	3	229	12	0.956472	0.626682	1	1	1	COL7A1; PLAU; MMP1;
Heme	1	78	4	0.942174	0.667965	1	1	1	CA2;
Hemidesmosomal abnormalities	1	3	4	24.4183	0.0406674	1	1	1	LAMC2;
Hemidesmosomes may be disrupted	1	2	4	36.5667	0.0272913	1	1	1	ITGB4;
Hemorrhagic blisters	1	2	4	36.5667	0.0272913	1	1	1	KRT14;
Hepatosplenomegaly	1	3	4	24.4183	0.0406674	1	1	1	CA2;
Hereditary nonpolyposis colorectal carcinoma	1	25	4	2.93878	0.293974	1	1	1	TLR2;
Heterozygotes are not affected	1	2	4	36.5667	0.0272913	1	1	1	KRT14;
High forehead	1	13	4	5.64942	0.165071	1	1	1	SOX9;
Hydrocephalus	1	49	4	1.49967	0.49687	1	1	1	SOX9;
Hydronephrosis	1	38	4	1.93368	0.412014	1	1	1	SOX9;
Hyperglycemia	1	16	4	4.59082	0.199267	1	1	1	OAS1;
Hyperhidrosis	1	8	4	9.17591	0.104942	1	1	1	SLURP1;
Hyperkeratosis, diffuse palmoplantar (tylosis)	1	1	4	72.7713	0.0137363	1	0.960843	1	RHBDF2;
Hyperkeratosis, focal, on the palms and soles (in adulthood in some)	2	3	8	48.5948	0.000539126	1	0.20198	1	KRT14; ITGB4;
Hyperkeratosis of palms and soles	2	4	8	36.4764	0.00106916	1	0.369262	1	FERMT1; CTSC;
Hyperkeratosis of the palms and soles	1	5	4	14.6705	0.0668917	1	1	1	KRT14;
Hypernasal speech	1	4	4	18.3289	0.0538668	1	1	1	TFAP2A;
Hypertelorism	2	121	8	1.20875	0.503423	1	1	1	TFAP2A; SOX9;
Hypertrophic scarring	1	1	4	72.7713	0.0137363	1	0.960843	1	COL7A1;
Hypodensity of cerebral white matter seen on MRI	1	1	4	72.7713	0.0137363	1	0.960843	1	TYMP;
Hypodontia	2	51	8	2.86748	0.15367	1	1	1	LAMC2; ITGB4;
Hypohidrosis	1	5	4	14.6705	0.0668917	1	1	1	KRT14;
Hypohidrosis/hyperhidrosis	1	1	4	72.7713	0.0137363	1	0.960843	1	KRT14;
Hypohidrosis or anhidrosis (in some patients)	1	1	4	72.7713	0.0137363	1	0.960843	1	TGM1;
Hypoplastic fingernails	1	2	4	36.5667	0.0272913	1	1	1	TFAP2A;
Hypoplastic fingers	1	1	4	72.7713	0.0137363	1	0.960843	1	ABCA12;
Hypoplastic, poorly ossified cervical vertebrae	1	1	4	72.7713	0.0137363	1	0.960843	1	SOX9;
Hypoplastic scapulae	1	5	4	14.6705	0.0668917	1	1	1	SOX9;
Hypoplastic superior helix	1	1	4	72.7713	0.0137363	1	0.960843	1	TFAP2A;
Hypoplastic thumbs	1	5	4	14.6705	0.0668917	1	1	1	TFAP2A;
Hypotonia	1	233	4	0.315433	0.968229	1	1	1	SOX9;
Hypotrichosis (in some patients)	1	1	4	72.7713	0.0137363	1	0.960843	1	TGM1;
Hypotrophic anchoring fibrils	2	2	8	72.7713	0.000181237	1	0.114459	0.772748	COL7A1; MMP1;
Ichthyosis	1	11	4	6.67566	0.1415	1	1	1	SLURP1;
Ichthyosis, generalized, with involvement of flexural folds	1	1	4	72.7713	0.0137363	1	0.960843	1	ABCA12;
Ichthyosis vulgaris	1	1	4	72.7713	0.0137363	1	0.960843	1	FLG;
ICHTHYOSIS VULGARIS	1	1	4	72.7713	0.0137363	1	0.960843	1	FLG;
Immunology	3	148	12	1.47991	0.332374	1	1	1	TFAP2A; OAS1; TLR2;
Improvement with age	1	3	4	24.4183	0.0406674	1	1	1	KRT14;
Incomplete/complete cleft lip	1	1	4	72.7713	0.0137363	1	0.960843	1	TFAP2A;
Increased alpha-fetoprotein in the mother during early pregnancy while carrying an affected fetus	1	2	4	36.5667	0.0272913	1	1	1	ITGB4;
Increased frequency in the Ngobe-Bugle tribe in the Boca del Toro province, on the northwestern Caribbean coast of Panama	1	1	4	72.7713	0.0137363	1	0.960843	1	FERMT1;
Increased platelet content of PLAU	1	1	4	72.7713	0.0137363	1	0.960843	1	PLAU;
Increased serum deoxyuridine	1	1	4	72.7713	0.0137363	1	0.960843	1	TYMP;
Increased serum thymidine	1	1	4	72.7713	0.0137363	1	0.960843	1	TYMP;
Infant death may occur secondary to sepsis	1	2	4	36.5667	0.0272913	1	1	1	KRT14;
Insulin resistance	1	30	4	2.44915	0.341842	1	1	1	IGF2BP2;
Intermittent diarrhea	1	2	4	36.5667	0.0272913	1	1	1	TYMP;
Internal Genitalia (Female)	1	96	4	0.765535	0.744363	1	1	1	HMGA2;
Intestinal perforation	1	1	4	72.7713	0.0137363	1	0.960843	1	TYMP;
Intrafamilial variability	1	6	4	12.2295	0.0797445	1	1	1	COL7A1;
Iris coloboma	1	13	4	5.64942	0.165071	1	1	1	TFAP2A;
Iris pigment epithelial cyst	1	1	4	72.7713	0.0137363	1	0.960843	1	TFAP2A;
John F. Jackson - 6/15/1995	1	1	4	72.7713	0.0137363	1	0.960843	1	HMGA2;
Joint contractures	3	49	12	4.46932	0.0278206	1	1	1	COL7A1; MMP1; ITGB4;
Joint contractures (in some patients)	1	3	4	24.4183	0.0406674	1	1	1	TGM1;
Junctional blister formation	2	5	8	29.1957	0.00176693	1	0.476295	1	LAMC2; ITGB4;
Ketoacidosis	1	12	4	6.11982	0.153364	1	1	1	OAS1;
Kidneys	3	276	12	0.7936	0.75528	1	1	1	TFAP2A; ITGB4; SOX9;
KINDLER SYNDROME	1	1	4	72.7713	0.0137363	1	0.960843	1	FERMT1;
Kyphoscoliosis	1	34	4	2.1611	0.377877	1	1	1	SOX9;
Kyphosis	1	56	4	1.31225	0.544607	1	1	1	TFAP2A;
Lab	3	266	12	0.823434	0.731032	1	1	1	IGF2BP2; CA2; OAS1;
Laboratory Abnormalities	5	712	20	0.512049	0.988553	1	1	1	TYMP; TAP2; TAP1; ITGB4; ABCA12;
Lack of scarring	1	2	4	36.5667	0.0272913	1	1	1	KRT14;
Lacrimal duct obstruction	1	2	4	36.5667	0.0272913	1	1	1	TFAP2A;
Lacrimal sac fistula	1	1	4	72.7713	0.0137363	1	0.960843	1	TFAP2A;
Lactic acidosis	1	58	4	1.26701	0.557427	1	1	1	TYMP;
Large adherent dark pigmented scales	1	1	4	72.7713	0.0137363	1	0.960843	1	ABCA12;
Large anterior fontanelle	1	8	4	9.17591	0.104942	1	1	1	SOX9;
Large dark plate-like scales	1	1	4	72.7713	0.0137363	1	0.960843	1	TGM1;
Large diamond-shaped plaques	1	1	4	72.7713	0.0137363	1	0.960843	1	ABCA12;
Late onset	1	31	4	2.37017	0.351034	1	1	1	IGF2BP2;
Lesions apparent at birth	1	3	4	24.4183	0.0406674	1	1	1	LAMC2;
Leukoencephalopathy	1	4	4	18.3289	0.0538668	1	1	1	TYMP;
Leukonychia (rare)	1	1	4	72.7713	0.0137363	1	0.960843	1	ABCA12;
Lichenified lesions	1	1	4	72.7713	0.0137363	1	0.960843	1	COL7A1;
Lichenoid plaques	1	1	4	72.7713	0.0137363	1	0.960843	1	SLURP1;
Limbs	4	339	16	0.86078	0.712499	1	1	1	TGM1; CA2; SOX9; ABCA12;
Lingual adhesions	2	2	8	72.7713	0.000181237	1	0.114459	0.772748	COL7A1; MMP1;
Lipid vacuoles in corneocytes	1	1	4	72.7713	0.0137363	1	0.960843	1	TGM1;
Lip pits	1	1	4	72.7713	0.0137363	1	0.960843	1	TFAP2A;
Localized cutaneous necrobiosis lipoidica	2	3	8	48.5948	0.000539126	1	0.20198	1	TAP2; TAP1;
Long tract signs	1	13	4	5.64942	0.165071	1	1	1	PLAU;
Lordosis	1	15	4	4.89667	0.18802	1	1	1	TFAP2A;
Loss of dermal papillae	2	5	8	29.1957	0.00176693	1	0.476295	1	LAMC2; ITGB4;
Loss of distal sensation	1	1	4	72.7713	0.0137363	1	0.960843	1	TYMP;
Loss of nails	3	5	12	43.7209	2.25143e-05	0.497656	0.0710937	0.479975	COL7A1; LAMC2; MMP1;
Loss of superficial elastic fibers	2	5	8	29.1957	0.00176693	1	0.476295	1	LAMC2; ITGB4;
Low-set ears	2	97	8	1.50779	0.388488	1	1	1	TFAP2A; SOX9;
Lung	3	171	12	1.28087	0.421829	1	1	1	TAP2; TAP1; SOX9;
Lymphocytic infiltrate in upper dermis, mild	1	1	4	72.7713	0.0137363	1	0.960843	1	TGM1;
Macrocephaly	1	60	4	1.22478	0.5699	1	1	1	SOX9;
Macular dystrophy	1	1	4	72.7713	0.0137363	1	0.960843	1	CDH3;
Majority die in neonatal period secondary to respiratory insufficiency	1	1	4	72.7713	0.0137363	1	0.960843	1	SOX9;
Malabsorption	1	10	4	7.34256	0.129476	1	1	1	TYMP;
Malar hypoplasia	1	15	4	4.89667	0.18802	1	1	1	TFAP2A;
Marked cachexia	1	1	4	72.7713	0.0137363	1	0.960843	1	TYMP;
Marked hyperkeratosis	1	1	4	72.7713	0.0137363	1	0.960843	1	TGM1;
Mastoid hypoplasia with absence of air cells	1	1	4	72.7713	0.0137363	1	0.960843	1	TFAP2A;
Metabolic	1	55	4	1.3361	0.538064	1	1	1	OAS1;
Metabolic Features	1	195	4	0.376899	0.94234	1	1	1	TYMP;
Microcephaly	1	129	4	0.569716	0.842858	1	1	1	TFAP2A;
Micrognathia	2	121	8	1.20875	0.503423	1	1	1	TFAP2A; SOX9;
Microphthalmia	1	37	4	1.98592	0.403652	1	1	1	TFAP2A;
Microstomia	2	12	8	12.179	0.010993	1	0.960843	1	COL7A1; MMP1;
Microtia	1	5	4	14.6705	0.0668917	1	1	1	TFAP2A;
Mild atrophic scarring	1	1	4	72.7713	0.0137363	1	0.960843	1	COL7A1;
Mild finger contractures	2	5	8	29.1957	0.00176693	1	0.476295	1	LAMC2; ITGB4;
Mildly bowed femur	1	1	4	72.7713	0.0137363	1	0.960843	1	SOX9;
Mildly decreased to low-normal platelet count (80-150 x 10(9)/L)	1	1	4	72.7713	0.0137363	1	0.960843	1	PLAU;
Mild mental retardation	1	7	4	10.4849	0.0924272	1	1	1	TFAP2A;
Milia	5	11	20	33.1139	1.40328e-07	0.0031018	0.00103393	0.00698041	COL7A1; LAMC2; KRT14; MMP1; ITGB4;
Milia (less common)	1	2	4	36.5667	0.0272913	1	1	1	KRT14;
Milia (rare)	2	3	8	48.5948	0.000539126	1	0.20198	1	KRT14; ITGB4;
Misc	4	219	16	1.33242	0.354242	1	1	1	COL7A1; IGF2BP2; CA2; FLG;
Miscellaneous	19	1228	76	1.12652	0.245942	1	1	1	SLURP1; TGM1; RHBDF2; HMGA2; COL7A1; PLAU; LAMC2; KRT14; FERMT1; MMP1; TYMP; CTSC; TAP2; TFAP2A; TAP1; TLR2; ITGB4; SOX9; ABCA12;
Mitochondrial myopathy	1	1	4	72.7713	0.0137363	1	0.960843	1	TYMP;
Mitten deformities	2	2	8	72.7713	0.000181237	1	0.114459	0.772748	COL7A1; MMP1;
Moderate-severe bleeding tendencies (epistaxis, menorrhagia, hemarthrosis, easy bruisability)	1	1	4	72.7713	0.0137363	1	0.960843	1	PLAU;
Mouth	12	417	48	2.09583	0.00485864	1	0.960843	1	SLURP1; TGM1; RHBDF2; COL7A1; LAMC2; KRT14; MMP1; CTSC; TFAP2A; ITGB4; SOX9; ABCA12;
Mucosal lesions	2	2	8	72.7713	0.000181237	1	0.114459	0.772748	COL7A1; MMP1;
Multiple mitochondrial DNA (mtDNA) deletions seen on muscle biopsy	1	2	4	36.5667	0.0272913	1	1	1	TYMP;
Multiple, small punctate keratoses (palms and soles)	1	1	4	72.7713	0.0137363	1	0.960843	1	KRT14;
Muscle, Soft Tissue	1	341	4	0.215533	0.99462	1	1	1	TYMP;
Myopia	1	47	4	1.56348	0.482371	1	1	1	TFAP2A;
NAEGELI SYNDROME	1	1	4	72.7713	0.0137363	1	0.960843	1	KRT14;
Nail atrophy	2	2	8	72.7713	0.000181237	1	0.114459	0.772748	COL7A1; MMP1;
Nail dystrophy	1	6	4	12.2295	0.0797445	1	1	1	COL7A1;
Nail dystrophy (onset in childhood or adolescence)	2	5	8	29.1957	0.00176693	1	0.476295	1	LAMC2; ITGB4;
Nail grooving	1	1	4	72.7713	0.0137363	1	0.960843	1	FERMT1;
Nail plate buried in nail bed	1	1	4	72.7713	0.0137363	1	0.960843	1	COL7A1;
Nail ridging	1	2	4	36.5667	0.0272913	1	1	1	FERMT1;
Nails	12	123	48	7.10498	1.31671e-08	0.000291045	0.000291045	0.00196494	SLURP1; TGM1; COL7A1; CDH3; LAMC2; KRT14; FERMT1; MMP1; CTSC; TFAP2A; ITGB4; ABCA12;
Nail shedding	1	2	4	36.5667	0.0272913	1	1	1	KRT14;
Nasal polyposis	2	3	8	48.5948	0.000539126	1	0.20198	1	TAP2; TAP1;
Neck	1	130	4	0.565333	0.845181	1	1	1	TFAP2A;
Necrotic distal toes	1	1	4	72.7713	0.0137363	1	0.960843	1	ABCA12;
Necrotic fingertips	1	1	4	72.7713	0.0137363	1	0.960843	1	ABCA12;
Neonatal acral blistering	1	1	4	72.7713	0.0137363	1	0.960843	1	FERMT1;
Neoplasia	3	151	12	1.45051	0.344095	1	1	1	RHBDF2; COL7A1; MMP1;
Neuro	1	132	4	0.556768	0.849729	1	1	1	CA2;
Neurofibrillary tangles composed of disordered microtubules	1	11	4	6.67566	0.1415	1	1	1	PLAU;
Neurologic	5	930	20	0.392022	0.999716	1	1	1	PLAU; TYMP; CTSC; TFAP2A; SOX9;
No clumping of keratin filaments in basal epidermal cells	1	2	4	36.5667	0.0272913	1	1	1	KRT14;
Nodular lesions	1	1	4	72.7713	0.0137363	1	0.960843	1	COL7A1;
Noncicatricial alopecia (scalp, eyebrows, axillary hair)	1	1	4	72.7713	0.0137363	1	0.960843	1	KRT14;
Noninsulin-dependent diabetes mellitus	1	30	4	2.44915	0.341842	1	1	1	IGF2BP2;
Non mineralized thoracic pedicles	1	1	4	72.7713	0.0137363	1	0.960843	1	SOX9;
Nonscarring blisters (hand, feet, forearms)	1	1	4	72.7713	0.0137363	1	0.960843	1	KRT14;
Non-scarring skin blistering (hands, feet, elbow, knee - onset in adolescence)	2	5	8	29.1957	0.00176693	1	0.476295	1	LAMC2; ITGB4;
No palmoplantar keratosis	1	1	4	72.7713	0.0137363	1	0.960843	1	CTSC;
Normal beta-thromboglobulin	1	1	4	72.7713	0.0137363	1	0.960843	1	PLAU;
Normal CD8+/CD4+ ratio	2	3	8	48.5948	0.000539126	1	0.20198	1	TAP2; TAP1;
Normal fingernails	1	1	4	72.7713	0.0137363	1	0.960843	1	CDH3;
Normal hemidesmosomes	2	5	8	29.1957	0.00176693	1	0.476295	1	LAMC2; ITGB4;
Normal intelligence in majority	1	1	4	72.7713	0.0137363	1	0.960843	1	TFAP2A;
Normal platelet aggregation response to ristocetin and arachidonic acid (AA)	1	1	4	72.7713	0.0137363	1	0.960843	1	PLAU;
Normal platelet fibrinogen	1	1	4	72.7713	0.0137363	1	0.960843	1	PLAU;
Normal platelet morphology	1	2	4	36.5667	0.0272913	1	1	1	PLAU;
Normal sweating	1	4	4	18.3289	0.0538668	1	1	1	CDH3;
Normal teeth	1	6	4	12.2295	0.0797445	1	1	1	CDH3;
Normal thrombospondin	1	1	4	72.7713	0.0137363	1	0.960843	1	PLAU;
Normal von Willebrand factor	1	1	4	72.7713	0.0137363	1	0.960843	1	PLAU;
Nose	5	314	20	1.16106	0.437777	1	1	1	TAP2; TFAP2A; TAP1; SOX9; ABCA12;
Often lethal in infancy	1	3	4	24.4183	0.0406674	1	1	1	LAMC2;
Oncology	1	80	4	0.918623	0.67743	1	1	1	TLR2;
Onset at birth	1	27	4	2.72118	0.313509	1	1	1	COL7A1;
Onset at birth or early childhood	1	3	4	24.4183	0.0406674	1	1	1	KRT14;
Onset at birth or in early infancy	1	5	4	14.6705	0.0668917	1	1	1	KRT14;
Onset at birth or infancy	2	2	8	72.7713	0.000181237	1	0.114459	0.772748	COL7A1; MMP1;
Onset between 11 and 24 years	1	1	4	72.7713	0.0137363	1	0.960843	1	COL7A1;
Onset in early childhood or adolescence	2	3	8	48.5948	0.000539126	1	0.20198	1	KRT14; ITGB4;
Onset in early infancy	1	7	4	10.4849	0.0924272	1	1	1	SLURP1;
Onset in first 2 years with fractures	1	1	4	72.7713	0.0137363	1	0.960843	1	CA2;
Onset in second to fifth decade	1	1	4	72.7713	0.0137363	1	0.960843	1	TYMP;
Onset in utero	2	15	8	9.74486	0.0170533	1	1	1	LAMC2; ITGB4;
Onset of hyperpigmentation in early childhood (3 months-6 years) that fades after puberty	1	1	4	72.7713	0.0137363	1	0.960843	1	KRT14;
Onset of palmoplantar hyperkeratosis 7-8 years of age	1	1	4	72.7713	0.0137363	1	0.960843	1	RHBDF2;
Onset usually after 3 months age	1	1	4	72.7713	0.0137363	1	0.960843	1	FLG;
Onychodystrophy	1	6	4	12.2295	0.0797445	1	1	1	KRT14;
Onychogryposis	1	3	4	24.4183	0.0406674	1	1	1	CTSC;
Oral blistering	1	2	4	36.5667	0.0272913	1	1	1	KRT14;
Oral blisters	2	2	8	72.7713	0.000181237	1	0.114459	0.772748	COL7A1; MMP1;
Oral lesions	1	2	4	36.5667	0.0272913	1	1	1	ITGB4;
Oral mucosa blisters	2	5	8	29.1957	0.00176693	1	0.476295	1	LAMC2; ITGB4;
Oral mucosal lesions	1	3	4	24.4183	0.0406674	1	1	1	LAMC2;
Orbital dermoid cyst	1	1	4	72.7713	0.0137363	1	0.960843	1	TFAP2A;
Osteosclerosis	1	10	4	7.34256	0.129476	1	1	1	CA2;
Other	7	384	28	1.32842	0.263159	1	1	1	COL7A1; LAMC2; KRT14; MMP1; TYMP; TFAP2A; SOX9;
Overfolded ears	1	2	4	36.5667	0.0272913	1	1	1	TFAP2A;
Palmar hyperhidrosis	2	5	8	29.1957	0.00176693	1	0.476295	1	LAMC2; ITGB4;
Palmoplantar hyperkeratosis	1	7	4	10.4849	0.0924272	1	1	1	KRT14;
Palmoplantar hyperkeratosis, mild (in some patients)	1	1	4	72.7713	0.0137363	1	0.960843	1	TGM1;
Palmoplantar keratoderma	2	7	8	20.8659	0.00364837	1	0.916403	1	KRT14; ABCA12;
Pancreatic autoimmunity	1	5	4	14.6705	0.0668917	1	1	1	OAS1;
Pansinusitis	2	3	8	48.5948	0.000539126	1	0.20198	1	TAP2; TAP1;
Parakeratosis, minimal to none	1	1	4	72.7713	0.0137363	1	0.960843	1	TGM1;
Parkinsonism	1	42	4	1.74956	0.444348	1	1	1	PLAU;
Patchy hyperpigmentation	1	1	4	72.7713	0.0137363	1	0.960843	1	FERMT1;
Patchy hypopigmentation	1	1	4	72.7713	0.0137363	1	0.960843	1	FERMT1;
Patients are prone to impaired thermoregulation	1	1	4	72.7713	0.0137363	1	0.960843	1	ABCA12;
Patients are susceptible to sepsis and dehydration	1	1	4	72.7713	0.0137363	1	0.960843	1	ABCA12;
Pelvis	1	153	4	0.480354	0.890359	1	1	1	SOX9;
Perinasal or perioral nonhealing crusting of the skin	1	3	4	24.4183	0.0406674	1	1	1	LAMC2;
Periodontal disease	1	2	4	36.5667	0.0272913	1	1	1	FERMT1;
PERIODONTITIS, AGGRESSIVE, 1	1	1	4	72.7713	0.0137363	1	0.960843	1	CTSC;
Periodontium is less severely affected than in Papillon-Lefevre syndrome	1	1	4	72.7713	0.0137363	1	0.960843	1	CTSC;
Perioral erythema	1	1	4	72.7713	0.0137363	1	0.960843	1	SLURP1;
Peripheral Nervous System	1	178	4	0.412893	0.925061	1	1	1	TYMP;
Peripheral neuropathy	1	26	4	2.8258	0.303808	1	1	1	TYMP;
Pes planus	1	37	4	1.98592	0.403652	1	1	1	CTSC;
Phimosis	1	3	4	24.4183	0.0406674	1	1	1	FERMT1;
Pigmentary abnormalities	2	3	8	48.5948	0.000539126	1	0.20198	1	TAP2; TAP1;
Pili torti	1	3	4	24.4183	0.0406674	1	1	1	CDH3;
Plantar hyperkeratosis	2	5	8	29.1957	0.00176693	1	0.476295	1	LAMC2; ITGB4;
Polydactyly	1	7	4	10.4849	0.0924272	1	1	1	TFAP2A;
Polydipsia	1	14	4	5.24618	0.176623	1	1	1	OAS1;
Polyhydramnios	2	45	8	3.24973	0.125328	1	1	1	ITGB4; SOX9;
Polyuria	1	20	4	3.67311	0.242774	1	1	1	OAS1;
Poor growth due to poor nutrition	2	2	8	72.7713	0.000181237	1	0.114459	0.772748	COL7A1; MMP1;
Posterior auricular pit	1	1	4	72.7713	0.0137363	1	0.960843	1	TFAP2A;
Posteriorly rotated ears	1	32	4	2.29613	0.360103	1	1	1	TFAP2A;
Postnatal growth deficiency (50%)	1	1	4	72.7713	0.0137363	1	0.960843	1	TFAP2A;
Preauricular pit	1	2	4	36.5667	0.0272913	1	1	1	TFAP2A;
Premature birth	1	12	4	6.11982	0.153364	1	1	1	ABCA12;
Premature graying of hair	1	4	4	18.3289	0.0538668	1	1	1	TFAP2A;
Premature tooth	1	1	4	72.7713	0.0137363	1	0.960843	1	CTSC;
Premature tooth loss	2	2	8	72.7713	0.000181237	1	0.114459	0.772748	KRT14; CTSC;
Premature tooth loss (both primary and secondary dentition)	1	1	4	72.7713	0.0137363	1	0.960843	1	CTSC;
Prenatal growth deficiency (27%)	1	1	4	72.7713	0.0137363	1	0.960843	1	TFAP2A;
Prenatal Manifestations	2	115	8	1.27181	0.475836	1	1	1	ITGB4; ABCA12;
Presenile and senile dementia	1	12	4	6.11982	0.153364	1	1	1	PLAU;
Pretibial epidermolysis bullosa	1	1	4	72.7713	0.0137363	1	0.960843	1	COL7A1;
Prevalence of 1 in 300,000 in Quebec	1	1	4	72.7713	0.0137363	1	0.960843	1	PLAU;
Progressive disorder	1	69	4	1.06505	0.621974	1	1	1	TYMP;
Progressive juvenile macular dystrophy (onset 3-21 years)	1	1	4	72.7713	0.0137363	1	0.960843	1	CDH3;
Prurigo	1	1	4	72.7713	0.0137363	1	0.960843	1	COL7A1;
Pruritis, intense	1	1	4	72.7713	0.0137363	1	0.960843	1	COL7A1;
Pseudoainhum of toes	1	1	4	72.7713	0.0137363	1	0.960843	1	FERMT1;
Pseudocleft	1	1	4	72.7713	0.0137363	1	0.960843	1	TFAP2A;
Pseudosyndactyly	2	2	8	72.7713	0.000181237	1	0.114459	0.772748	COL7A1; MMP1;
Ptosis	2	107	8	1.36688	0.4378	1	1	1	TYMP; TFAP2A;
Pyelonephrosis	1	2	4	36.5667	0.0272913	1	1	1	ITGB4;
Pyloric atresia	1	2	4	36.5667	0.0272913	1	1	1	ITGB4;
Ragged red fibers seen on muscle biopsy	1	5	4	14.6705	0.0668917	1	1	1	TYMP;
Rare survival to teens	1	3	4	24.4183	0.0406674	1	1	1	LAMC2;
Recurrent pyogenic skin infections	1	1	4	72.7713	0.0137363	1	0.960843	1	CTSC;
Reduced life expectancy	2	4	8	36.4764	0.00106916	1	0.369262	1	TAP2; TAP1;
Reduced platelet aggregation response to adenosine 5'-diphosphate (ADP)	1	1	4	72.7713	0.0137363	1	0.960843	1	PLAU;
Relatively wide pelvic outlet	1	1	4	72.7713	0.0137363	1	0.960843	1	SOX9;
Renal agenesis	1	14	4	5.24618	0.176623	1	1	1	TFAP2A;
Renal tubular acidosis, type I	1	1	4	72.7713	0.0137363	1	0.960843	1	CA2;
Resp	1	22	4	3.33935	0.263668	1	1	1	HLA-G;
Respiratory	3	360	12	0.608432	0.898814	1	1	1	TAP2; TAP1; SOX9;
Respiratory distress	1	13	4	5.64942	0.165071	1	1	1	SOX9;
Retention of COL7A1 within endoplasmic reticulum in epidermal keratinocytes	1	1	4	72.7713	0.0137363	1	0.960843	1	COL7A1;
Reticulate hyperpigmentation onset birth - 2 years	1	1	4	72.7713	0.0137363	1	0.960843	1	KRT14;
Reticulate hyperpigmentation (periocular, perioral, chest, neck, abdomen)	1	1	4	72.7713	0.0137363	1	0.960843	1	KRT14;
Reticulate hyperpigmentation (primarily trunk)	1	1	4	72.7713	0.0137363	1	0.960843	1	KRT14;
Reticulate pigmentation (bulbar conjunctiva)	1	1	4	72.7713	0.0137363	1	0.960843	1	KRT14;
Reticulate pigmentation (oral mucosa)	1	1	4	72.7713	0.0137363	1	0.960843	1	KRT14;
Retinal coloboma	1	5	4	14.6705	0.0668917	1	1	1	TFAP2A;
Ribs, Sternum, Clavicles and Scapulae	1	162	4	0.45367	0.904332	1	1	1	SOX9;
Ridged nails	1	2	4	36.5667	0.0272913	1	1	1	KRT14;
Rudimentary	1	1	4	72.7713	0.0137363	1	0.960843	1	ABCA12;
Rudimentary ears	1	2	4	36.5667	0.0272913	1	1	1	ITGB4;
Seasonal variation in severity of skin symptoms reported by some patients	1	1	4	72.7713	0.0137363	1	0.960843	1	TGM1;
See	1	4	4	18.3289	0.0538668	1	1	1	TLR2;
See also dominant DEB (	2	2	8	72.7713	0.000181237	1	0.114459	0.772748	COL7A1; MMP1;
See also recessive DEB (	1	1	4	72.7713	0.0137363	1	0.960843	1	COL7A1;
See also simplex EB with pyloric atresia (	1	2	4	36.5667	0.0272913	1	1	1	ITGB4;
See also the non-Herlitz type of JEB (	1	3	4	24.4183	0.0406674	1	1	1	LAMC2;
Selective tooth agenesis	1	5	4	14.6705	0.0668917	1	1	1	CDH3;
Self-healing collodion baby (in some patients)	1	1	4	72.7713	0.0137363	1	0.960843	1	TGM1;
Semiflexed rigid limbs	1	1	4	72.7713	0.0137363	1	0.960843	1	ABCA12;
Sensorimotor axonal/demyelinating neuropathy	1	1	4	72.7713	0.0137363	1	0.960843	1	TYMP;
Severe bullous blistering lesions	1	3	4	24.4183	0.0406674	1	1	1	LAMC2;
Severe, early-onset periodontitis	1	1	4	72.7713	0.0137363	1	0.960843	1	CTSC;
Severe ectropion	1	1	4	72.7713	0.0137363	1	0.960843	1	ABCA12;
Sex reversal in some katyotypic males (ovarian, mullerian duct, and vaginal development in XY individuals)	1	1	4	72.7713	0.0137363	1	0.960843	1	SOX9;
Short fibula	1	1	4	72.7713	0.0137363	1	0.960843	1	SOX9;
Short limb dwarfism, prenatal onset	1	1	4	72.7713	0.0137363	1	0.960843	1	SOX9;
Short nasal septum	1	2	4	36.5667	0.0272913	1	1	1	TFAP2A;
Short palpebral fissures	1	16	4	4.59082	0.199267	1	1	1	SOX9;
Short phalanges both hands and feet	1	1	4	72.7713	0.0137363	1	0.960843	1	SOX9;
Short stature	1	172	4	0.427295	0.917851	1	1	1	CA2;
Single transverse palmar crease	1	5	4	14.6705	0.0668917	1	1	1	TFAP2A;
Skel	1	46	4	1.59746	0.474972	1	1	1	CA2;
Skeletal	12	634	48	1.3785	0.120183	1	1	1	SLURP1; TGM1; COL7A1; CDH3; LAMC2; FERMT1; MMP1; CTSC; TFAP2A; ITGB4; SOX9; ABCA12;
Skin	17	539	68	2.29651	7.33325e-05	1	0.114459	0.772748	SLURP1; TGM1; RHBDF2; COL7A1; CDH3; LAMC2; KRT14; FERMT1; MMP1; CTSC; TAP2; TFAP2A; TAP1; ITGB4; SOX9; FLG; ABCA12;
Skin blistering and photosensitivity improve in adulthood	1	1	4	72.7713	0.0137363	1	0.960843	1	FERMT1;
Skin cleavage in the lamina lucida	1	3	4	24.4183	0.0406674	1	1	1	LAMC2;
Skin fragility	3	5	12	43.7209	2.25143e-05	0.497656	0.0710937	0.479975	COL7A1; FERMT1; MMP1;
Skin Histology	5	53	20	6.87765	0.00059046	1	0.217525	1	TGM1; RHBDF2; LAMC2; ITGB4; ABCA12;
Skin lesions resolve between 6 months and 2 years of age	1	1	4	72.7713	0.0137363	1	0.960843	1	COL7A1;
Skin manifestations are more severe and of later onset than Papillon-Lefevre syndrome	1	1	4	72.7713	0.0137363	1	0.960843	1	CTSC;
Skin, Nails, Hair	16	554	64	2.10297	0.000498085	1	0.20198	1	SLURP1; TGM1; RHBDF2; COL7A1; CDH3; LAMC2; KRT14; FERMT1; MMP1; CTSC; TAP2; TFAP2A; TAP1; ITGB4; SOX9; ABCA12;
Skull	2	148	8	0.988246	0.616328	1	1	1	TFAP2A; SOX9;
Slender ribs	1	3	4	24.4183	0.0406674	1	1	1	SOX9;
Small forehead	1	2	4	36.5667	0.0272913	1	1	1	TFAP2A;
Small iliac wings	1	5	4	14.6705	0.0668917	1	1	1	SOX9;
Small teeth	1	8	4	9.17591	0.104942	1	1	1	CDH3;
Small thoracic cage	1	2	4	36.5667	0.0272913	1	1	1	SOX9;
Somatic mutation	1	30	4	2.44915	0.341842	1	1	1	HMGA2;
Some patients have milder persistent blistering	1	1	4	72.7713	0.0137363	1	0.960843	1	COL7A1;
Some patients show improvement during summer or with fever	1	2	4	36.5667	0.0272913	1	1	1	KRT14;
Sparse eyebrows	1	15	4	4.89667	0.18802	1	1	1	CDH3;
Sparse eyelashes	1	10	4	7.34256	0.129476	1	1	1	CDH3;
Sparse scalp hair	1	6	4	12.2295	0.0797445	1	1	1	CDH3;
Spine	2	286	8	0.511417	0.92257	1	1	1	TFAP2A; SOX9;
Squamous cell carcinoma	2	6	8	24.3378	0.00262808	1	0.667714	1	COL7A1; MMP1;
Stenosis at the ureterovesical junctions	1	2	4	36.5667	0.0272913	1	1	1	ITGB4;
Strabismus	1	128	4	0.574166	0.840501	1	1	1	TFAP2A;
Subcutaneous scalp cysts	1	1	4	72.7713	0.0137363	1	0.960843	1	TFAP2A;
Subepidermal blistering	2	5	8	29.1957	0.00176693	1	0.476295	1	LAMC2; ITGB4;
Sublamina densa level of tissue separation beneath basal membrane	2	2	8	72.7713	0.000181237	1	0.114459	0.772748	COL7A1; MMP1;
Subsarcolemmal accumulations of abnormally shaped mitochondria seen on electron microscopy	1	2	4	36.5667	0.0272913	1	1	1	TYMP;
Sun sensitivity	1	4	4	18.3289	0.0538668	1	1	1	FERMT1;
Supernumerary nipples	1	5	4	14.6705	0.0668917	1	1	1	TFAP2A;
Supraauricular sinuses	1	1	4	72.7713	0.0137363	1	0.960843	1	TFAP2A;
Surviving infants develop severe nonbullous ichthyosiform erythroderma	1	1	4	72.7713	0.0137363	1	0.960843	1	ABCA12;
Susceptibility conferred by mutation in the alpha-2-macroglobulin gene (A2M,	1	11	4	6.67566	0.1415	1	1	1	PLAU;
Susceptibility conferred by mutation in the toll-like receptor-2 gene (TLR2,	1	1	4	72.7713	0.0137363	1	0.960843	1	TLR2;
Susceptibility to infection by Mycobacterium leprae causing leprosy	1	1	4	72.7713	0.0137363	1	0.960843	1	TLR2;
Syndactyly	1	47	4	1.56348	0.482371	1	1	1	CDH3;
Syndactyly does not occur	1	3	4	24.4183	0.0406674	1	1	1	LAMC2;
Talipes equinovarus	1	49	4	1.49967	0.49687	1	1	1	SOX9;
Tapered, pointed distal phalanges	1	1	4	72.7713	0.0137363	1	0.960843	1	CTSC;
Taut facial skin	1	1	4	72.7713	0.0137363	1	0.960843	1	TGM1;
Teeth	9	228	36	2.87562	0.00216285	1	0.569138	1	COL7A1; CDH3; LAMC2; KRT14; FERMT1; MMP1; CTSC; TFAP2A; ITGB4;
Telangiectases in sun-exposed and nonexposed skin	1	1	4	72.7713	0.0137363	1	0.960843	1	FERMT1;
Telangiectases persist in adulthood	1	1	4	72.7713	0.0137363	1	0.960843	1	FERMT1;
Telecanthus	1	17	4	4.32093	0.210363	1	1	1	TFAP2A;
Thickened nails	1	3	4	24.4183	0.0406674	1	1	1	KRT14;
Thickening of cornified cell envelope during keratinization	1	1	4	72.7713	0.0137363	1	0.960843	1	TGM1;
Thin body habitus	1	3	4	24.4183	0.0406674	1	1	1	TYMP;
Thrombocytopenia, mild	1	1	4	72.7713	0.0137363	1	0.960843	1	PLAU;
Toenail dystrophy, most severe in nails of great toes	1	1	4	72.7713	0.0137363	1	0.960843	1	COL7A1;
Tonofibril defect (cross-beta-protein structure)	1	1	4	72.7713	0.0137363	1	0.960843	1	ABCA12;
Tracheobronchomalacia	1	2	4	36.5667	0.0272913	1	1	1	SOX9;
Transgressive keratosis	1	1	4	72.7713	0.0137363	1	0.960843	1	SLURP1;
Unilateral bronchiectasis	2	3	8	48.5948	0.000539126	1	0.20198	1	TAP2; TAP1;
Upslanting palpebral fissures	1	20	4	3.67311	0.242774	1	1	1	TFAP2A;
Urethrovesical occlusion	1	2	4	36.5667	0.0272913	1	1	1	ITGB4;
Usually fatal within the first few weeks of life	1	1	4	72.7713	0.0137363	1	0.960843	1	ABCA12;
Uterine leiomyomas, benign	1	1	4	72.7713	0.0137363	1	0.960843	1	HMGA2;
Uterine leiomyomata are found in hereditary leiomyomatosis and renal cell cancer syndrome (	1	1	4	72.7713	0.0137363	1	0.960843	1	HMGA2;
Variable age at onset from childhood to adulthood	1	1	4	72.7713	0.0137363	1	0.960843	1	COL7A1;
Variable severity	1	55	4	1.3361	0.538064	1	1	1	KRT14;
Voice	1	67	4	1.09684	0.610953	1	1	1	TFAP2A;
Vomiting	1	86	4	0.85454	0.704295	1	1	1	TYMP;
Weight	1	122	4	0.602401	0.825632	1	1	1	TYMP;
Weight loss, progressive	1	1	4	72.7713	0.0137363	1	0.960843	1	TYMP;
Widely spaced nipples	1	16	4	4.59082	0.199267	1	1	1	TFAP2A;
Widely spaced teeth	1	16	4	4.59082	0.199267	1	1	1	CDH3;
Widened lamina lucida	2	5	8	29.1957	0.00176693	1	0.476295	1	LAMC2; ITGB4;
Yellow discoloration	1	1	4	72.7713	0.0137363	1	0.960843	1	KRT14;

## Sheet: COSMIC
Analysis: COSMIC
Dataset name: brown module
Number of genes in the dataset: 143
Number of genes in the dataset (which are available in COSMIC database) :143
Number of genes in background: 18585
Is analysis quantitative: No
						Corrected p-values
COSMIC	No. of genes in the dataset	No. of genes in the background dataset	Percentage of genes	Fold enrichment	P-value (Hypergeometric test)	Bonferroni method	BH method	Q-value (Storey-Tibshirani method)	genes mapped (from input data set)
skin	102	11549	71.3287	1.14787	0.0132122	0.554911	0.435292	1	KLK13; KRT78; TES; KLK12; SLURP1; MTHFD1L; TCHH; TGM1; RHBDF2; WDR66; PARP12; GALNT6; COL7A1; PLAU; KLHDC7B; ANXA1; CDH3; DCBLD1; APOBEC3A; EPHB2; OAS3; INHBA; ADAM8; SPRR1A; LAMC2; TMPRSS11D; SULT2B1; SERPINA1; KRT14; RSAD2; SEC14L2; VAV2; CTSV; GBP6; FSCN1; FERMT1; IGF2BP2; CASP14; SLC16A3; IFIT3; MMP1; CALB1; CA2; CTSC; CDCP1; MAGEB2; CAMK2B; ETV7; GBP5; SPECC1; DCUN1D5; EPSTI1; TUBB6; FGFBP1;…
prostate	77	9587	53.8462	1.0439	0.323349	1	1	1	KRT78; CNFN; MTHFD1L; TCHH; TGM1; RHBDF2; ISG15; SLC25A22; WDR66; GALNT6; COL7A1; KLHDC7B; CDH3; DCBLD1; PARP14; EPHB2; INHBA; ADAM8; SPRR1A; LAMC2; TMPRSS11D; SULT2B1; CMPK2; MYO10; KRT14; RSAD2; GBP6; FSCN1; HEPHL1; FERMT1; IGF2BP2; DDX60L; IFIT3; MMP1; CA2; CTSC; LGALS7; AJUBA; SPECC1; EPSTI1; TUBB6; CDC25B; TAP2; TFAP2A; OAS2; COL27A1; DNASE1L3; TAP1; OAS1; SAA2; ITGA3; PLEK2; AIM2; HLA-G; IT…
biliary tract	10	1799	6.99301	0.723098	0.895861	1	1	1	EPHB2; INHBA; LAMC2; HEPHL1; CAMK2B; GBP5; EPSTI1; FJX1; AHNAK2; FLG;
CancerGeneCensus geneList	3	503	2.0979	0.777654	0.747386	1	1	1	HMGA2; SPECC1; CD274;
lung	119	15353	83.2168	1.00736	0.476962	1	1	1	KLK13; KRT78; RHCG; CNFN; TES; KLK12; SLURP1; MTHFD1L; TCHH; RHBDF2; ISG15; SLC25A22; CRCT1; WDR66; PARP12; FBXO6; HMGA2; GALNT6; COL7A1; IFI6; PLAU; KLHDC7B; ANXA1; CDH3; KLK11; DCBLD1; PARP14; APOBEC3A; EPHB2; OAS3; APLN; INHBA; ADAM8; LAMC2; TMPRSS11D; CMPK2; SERPINA1; MYO10; RNASE7; KRT14; RSAD2; VAV2; IFI27; GBP6; FSCN1; CXCL5; CXCL10; HEPHL1; FERMT1; LYNX1; IGF2BP2; CASP14; DDX60L; SLC16A3;…
autonomic ganglia	2	736	1.3986	0.354902	0.978996	1	1	1	SPRR1A; FLG;
meninges	5	447	3.4965	1.45652	0.261439	1	1	1	COL7A1; EPHB2; MYO10; ITGB4; SOX9;
kidney	97	13456	67.8322	0.936907	0.90529	1	1	1	KLK13; KRT78; RHCG; CNFN; KLK12; SLURP1; MTHFD1L; TCHH; TGM1; RHBDF2; ISG15; SLC25A22; WDR66; PARP12; HMGA2; GALNT6; COL7A1; PLAU; KLHDC7B; CDH3; DCBLD1; PARP14; EPHB2; OAS3; INHBA; SPRR1A; LAMC2; TMPRSS11D; SULT2B1; SERPINA1; MYO10; KLC3; KRT14; RSAD2; SEC14L2; VAV2; CTSV; CXCL11; GBP6; FSCN1; CXCL10; HEPHL1; FERMT1; IGF2BP2; CASP14; LY6E; DDX60L; SLC16A3; IFIT3; MMP1; TYMP; CALB1; CDCP1; MAGEB2…
endometrium	95	12807	66.4336	0.964091	0.769786	1	1	1	KLK13; KRT78; RHCG; TES; KLK12; MTHFD1L; TCHH; TGM1; RHBDF2; ISG15; WDR66; PARP12; GALNT6; COL7A1; PLAU; CDH3; KLK11; PARP14; EPHB2; OAS3; INHBA; ADAM8; SPRR1A; LAMC2; SULT2B1; MYO10; RNASE7; KLC3; KRT14; RSAD2; VAV2; GBP6; CXCL5; HEPHL1; FERMT1; LYNX1; IGF2BP2; LY6E; DDX60L; SLC16A3; IFIT3; MMP1; CDCP1; CAMK2B; ETV7; MROH6; GBP5; AJUBA; SPECC1; DCUN1D5; EPSTI1; TAP2; TFAP2A; IFI44; IRF7; OAS2; C…
stomach	9	1289	6.29371	0.908374	0.666648	1	1	1	TGM1; GALNT6; COL7A1; VAV2; COL27A1; SERPINB7; AHNAK2; FLG; ABCA12;
large intestine	137	17427	95.8042	1.02171	0.205299	1	1	1	KLK13; KRT78; RHCG; CNFN; TES; KLK12; MTHFD1L; TCHH; TGM1; RHBDF2; ISG15; SLC25A22; CRCT1; WDR66; PARP12; FBXO6; HMGA2; GALNT6; COL7A1; IFI6; PLAU; KLHDC7B; ANXA1; CDH3; KLK11; DCBLD1; PARP14; APOBEC3A; EPHB2; OAS3; APLN; INHBA; ADAM8; SPRR1A; LAMC2; TMPRSS11D; SULT2B1; CMPK2; SERPINA1; MYO10; RNASE7; KLC3; KRT14; RSAD2; SEC14L2; VAV2; IFI27; CTSV; CXCL11; GBP6; FSCN1; CXCL5; CXCL10; HEPHL1; FERM…
soft tissue	2	186	1.3986	1.40429	0.420175	1	1	1	WDR66; COL27A1;
central nervous system	99	12014	69.2308	1.071	0.14335	1	1	1	KLK13; KRT78; RHCG; TES; SLURP1; MTHFD1L; TCHH; TGM1; RHBDF2; CRCT1; WDR66; PARP12; COL7A1; IFI6; KLHDC7B; ANXA1; KLK11; DCBLD1; PARP14; APOBEC3A; EPHB2; OAS3; INHBA; ADAM8; SPRR1A; LAMC2; SULT2B1; SERPINA1; MYO10; KLC3; KRT14; RSAD2; SEC14L2; VAV2; IFI27; CTSV; GBP6; HEPHL1; LYNX1; IGF2BP2; CASP14; DDX60L; IFIT3; MMP1; TYMP; CALB1; CA2; AREG; CDCP1; MAGEB2; CAMK2B; GBP5; AJUBA; FGFBP1; TAP2; TFA…
eye	8	461	5.59441	2.25797	0.0263476	1	0.435292	1	TCHH; WDR66; VAV2; FERMT1; GNLY; AIM2; SBSN; FLG;
ovary	98	12007	68.5315	1.0608	0.185123	1	1	1	KRT78; TES; KLK12; SLURP1; MTHFD1L; TCHH; TGM1; RHBDF2; CRCT1; WDR66; PARP12; FBXO6; GALNT6; COL7A1; IFI6; PLAU; CDH3; DCBLD1; PARP14; APOBEC3A; EPHB2; OAS3; INHBA; ADAM8; LAMC2; TMPRSS11D; CMPK2; SERPINA1; MYO10; RNASE7; KLC3; KRT14; RSAD2; VAV2; CTSV; CXCL11; GBP6; FSCN1; HEPHL1; FERMT1; IGF2BP2; CASP14; DDX60L; SLC16A3; MMP1; TYMP; CALB1; CTSC; CDCP1; MAGEB2; CAMK2B; ETV7; MROH6; GBP5; SPECC1;…
bone	11	1330	7.69231	1.07579	0.447276	1	1	1	TES; LAMC2; FSCN1; HEPHL1; MAGEB2; SPECC1; COL27A1; AHNAK2; FLG; SAA1; ABCA12;
240 NB cases mutantgeneList	33	3941	23.0769	1.08851	0.32193	1	1	1	RHCG; TES; TCHH; RHBDF2; COL7A1; KLHDC7B; PARP14; EPHB2; OAS3; SPRR1A; LAMC2; MYO10; VAV2; GBP6; HEPHL1; IGF2BP2; DDX60L; SLC16A3; MMP1; MAGEB2; AJUBA; SPECC1; IFI44; COL27A1; TEAD4; ARNTL2; ITGA3; IL36G; ITGB4; AHNAK2; SLC38A5; FLG; ABCA12;
haematopoietic and lymphoid tissue	63	8977	44.0559	0.912167	0.865303	1	1	1	KRT78; RHCG; TCHH; TGM1; WDR66; PARP12; COL7A1; CDH3; DCBLD1; EPHB2; INHBA; LAMC2; TMPRSS11D; SULT2B1; SERPINA1; MYO10; KLC3; KRT14; RSAD2; SEC14L2; IFI27; GBP6; HEPHL1; FERMT1; LYNX1; DDX60L; SLC16A3; MMP1; TYMP; CTSC; CDCP1; CAMK2B; ETV7; MROH6; GBP5; SPECC1; EPSTI1; TUBB6; FGFBP1; CDC25B; TAP2; TFAP2A; IRF7; COL27A1; TAP1; WARS; IFIT2; ITGA3; TLR2; ITGB4; SERPINB7; MX1; AHNAK2; P2RY6; IL1RAP; …
breast	114	14924	79.7203	0.992782	0.617949	1	1	1	KLK13; KRT78; RHCG; TES; KLK12; SLURP1; MTHFD1L; TCHH; TGM1; RHBDF2; SLC25A22; WDR66; FBXO6; HMGA2; GALNT6; COL7A1; PLAU; KLHDC7B; ANXA1; CDH3; KLK11; DCBLD1; PARP14; EPHB2; OAS3; APLN; INHBA; SPRR1A; LAMC2; TMPRSS11D; SULT2B1; SERPINA1; MYO10; RNASE7; KLC3; KRT14; RSAD2; SEC14L2; VAV2; IFI27; CTSV; GBP6; FSCN1; CXCL10; HEPHL1; FERMT1; LYNX1; IGF2BP2; CASP14; DDX60L; SLC16A3; IFIT3; MMP1; TYMP; C…
upper aerodigestive tract	44	6364	30.7692	0.898704	0.833135	1	1	1	KRT78; RHBDF2; WDR66; COL7A1; CDH3; PARP14; EPHB2; OAS3; ADAM8; CMPK2; SERPINA1; KRT14; RSAD2; SEC14L2; VAV2; CTSV; GBP6; HEPHL1; FERMT1; SLC16A3; CDCP1; MAGEB2; ETV7; GBP5; AJUBA; SPECC1; EPSTI1; TUBB6; TAP2; IRF7; COL27A1; IFIT2; AIM2; ITGB4; SERPINB7; IFI44L; SPHK1; AHNAK2; UBD; ITGB6; FLG; ASPG; IL32; ABCA12;
cervix	20	2590	13.986	1.00402	0.529943	1	1	1	TCHH; PLAU; KLHDC7B; PARP14; TMPRSS11D; SULT2B1; MYO10; CA2; CDCP1; TAP2; IFI44; OAS1; WARS; ITGB4; SPHK1; AHNAK2; FLG; S100A7A; CCL20; ABCA12;
thyroid	79	8760	55.2448	1.17212	0.0310923	1	0.435292	1	KRT78; RHCG; CNFN; KLK12; MTHFD1L; TCHH; RHBDF2; ISG15; CRCT1; WDR66; GALNT6; COL7A1; PLAU; KLHDC7B; CDH3; APOBEC3A; EPHB2; OAS3; INHBA; ADAM8; SPRR1A; LAMC2; CMPK2; SERPINA1; MYO10; KLC3; KRT14; SEC14L2; IFI27; GBP6; HEPHL1; FERMT1; DDX60L; SLC16A3; TYMP; AREG; MAGEB2; CAMK2B; ETV7; MROH6; GBP5; SPECC1; EPSTI1; CDC25B; TAP2; TFAP2A; IRF7; COL27A1; TAP1; OAS1; SAA2; ITGA3; GNLY; PLEK2; TLR2; HLA-…
liver	109	14176	76.2238	0.99933	0.551854	1	1	1	KLK13; KRT78; RHCG; TES; KLK12; MTHFD1L; TCHH; TGM1; RHBDF2; CRCT1; WDR66; PARP12; HMGA2; GALNT6; COL7A1; PLAU; KLHDC7B; ANXA1; CDH3; DCBLD1; PARP14; EPHB2; OAS3; APLN; INHBA; ADAM8; SPRR1A; LAMC2; TMPRSS11D; SULT2B1; CMPK2; SERPINA1; MYO10; RNASE7; KLC3; KRT14; RSAD2; SEC14L2; VAV2; IFI27; CTSV; GBP6; FSCN1; HEPHL1; FERMT1; LYNX1; IGF2BP2; CASP14; DDX60L; IFIT3; MMP1; TYMP; CALB1; CTSC; CDCP1; M…
pancreas	104	12286	72.7273	1.10017	0.0540331	1	0.567348	1	KLK13; KRT78; RHCG; TES; MTHFD1L; TCHH; TGM1; RHBDF2; ISG15; WDR66; PARP12; FBXO6; GALNT6; COL7A1; ANXA1; CDH3; KLK11; DCBLD1; PARP14; EPHB2; OAS3; APLN; INHBA; ADAM8; LAMC2; TMPRSS11D; SULT2B1; CMPK2; SERPINA1; MYO10; RNASE7; KLC3; KRT14; SEC14L2; VAV2; CTSV; GBP6; FSCN1; CXCL10; HEPHL1; FERMT1; LYNX1; IGF2BP2; CASP14; LY6E; DDX60L; SLC16A3; IFIT3; MMP1; TYMP; CALB1; CA2; CTSC; AREG; CAMK2B; ETV…
neuroblastoma	2	744	1.3986	0.351086	0.980114	1	1	1	SPRR1A; FLG;
oesophagus	41	5660	28.6713	0.941605	0.708158	1	1	1	KLK13; KRT78; RHCG; TCHH; RHBDF2; SLC25A22; PARP12; GALNT6; COL7A1; EPHB2; INHBA; LAMC2; SERPINA1; MYO10; SEC14L2; VAV2; GBP6; HEPHL1; IGF2BP2; CASP14; DDX60L; MAGEB2; CAMK2B; CDC25B; TAP2; TFAP2A; COL27A1; TAP1; AIM2; IDO1; ZNF365; SERPINB7; AHNAK2; P2RY6; TREM1; XAF1; UBD; SLC47A2; FLG; S100A7A; ABCA12;
urinary tract	91	13085	63.6364	0.903881	0.967546	1	1	1	KRT78; RHCG; CNFN; KLK12; MTHFD1L; TCHH; TGM1; RHBDF2; SLC25A22; WDR66; PARP12; GALNT6; COL7A1; PLAU; KLHDC7B; ANXA1; CDH3; KLK11; DCBLD1; PARP14; EPHB2; INHBA; ADAM8; LAMC2; CMPK2; SERPINA1; MYO10; RNASE7; KLC3; KRT14; RSAD2; VAV2; CTSV; GBP6; FSCN1; CXCL5; HEPHL1; FERMT1; LYNX1; DDX60L; SLC16A3; IFIT3; MMP1; CALB1; CA2; CTSC; CDCP1; CAMK2B; ETV7; GBP5; AJUBA; SPECC1; TUBB6; TAP2; TFAP2A; IRF7; …
small intestine	1	196	0.699301	0.669637	0.781716	1	1	1	FLG;
salivary gland	5	555	3.4965	1.1731	0.424799	1	1	1	MYO10; TYMP; GBP5; CDC25B; TFAP2A;
