# Supplementary material for: Bladder Cancer Exhibiting High Immune Infiltration Shows the Lowest Response Rate to Immune Checkpoint Inhibitors
Source: Front Oncol. 2019 Oct 31;9:1101. doi: 10.3389/fonc.2019.01101 (PMC6834825; doi:10.3389/fonc.2019.01101)
Supplement: Supplementary Table 2 — Enrichment analysis of pink module. [file Table_2.XLSX]

## Sheet: Dataset(pink module)
Name of dataset: pink module
No. of identified items: 56 of 63
No. of unidentified items: 7
ID type: GeneSymbol
Number of mapped gene: 56
Is dataset quantitative :NO
Mapped items:
Dataset item (Gene symbol )		Entrez ID	Gene symbol	Description	Alternate names	Chromosome	Map location
CREM		1390	CREM	cAMP responsive element modulator	CREM-2|ICER|hCREM-2	10	10p11.21
MEF2C		4208	MEF2C	myocyte enhancer factor 2C	C5DELq14.3|DEL5q14.3	5	5q14.3
RASGRP2		10235	RASGRP2	RAS guanyl releasing protein 2 (calcium and DAG-regulated)	CALDAG-GEFI|CDC25L	11	11q13
RASL11A		387496	RASL11A	RAS-like, family 11, member A	-	13	13q12.2
PDE4B		5142	PDE4B	phosphodiesterase 4B, cAMP-specific	DPDE4|PDEIVB	1	1p31
PRKCB		5579	PRKCB	protein kinase C, beta	PKC-beta|PKCB|PRKCB1|PRKCB2	16	16p11.2
GYPC		2995	GYPC	glycophorin C (Gerbich blood group)	CD236|CD236R|GE|GPC|GPD|GYPD|PAS-2|PAS-2'	2	2q14-q21
PPM1K		152926	PPM1K	protein phosphatase, Mg2+/Mn2+ dependent, 1K	BDP|MSUDMV|PP2Ckappa|PP2Cm|PTMP|UG0882E07	4	4q22.1
PLEKHO2		80301	PLEKHO2	pleckstrin homology domain containing, family O member 2	PLEKHQ1|PP1628|pp9099	15	15q22.1
PTGDS		5730	PTGDS	prostaglandin D2 synthase 21kDa (brain)	L-PGDS|LPGDS|PDS|PGD2|PGDS|PGDS2	9	9q34.2-q34.3
RAB27A		5873	RAB27A	RAB27A, member RAS oncogene family	GS2|HsT18676|RAB27|RAM	15	15q15-q21.1
PLEKHO1		51177	PLEKHO1	pleckstrin homology domain containing, family O member 1	CKIP-1|CKIP1|JBP|OC120	1	1q21.2
APOC1		341	APOC1	apolipoprotein C-I	Apo-CI|ApoC-I	19	19q13.2
GPR183		1880	GPR183	G protein-coupled receptor 183	EBI2	13	13q32.3
RGS19		10287	RGS19	regulator of G-protein signaling 19	GAIP|RGSGAIP	20	20q13.33
SNX10		29887	SNX10	sorting nexin 10	OPTB8	7	7p15.2
RCSD1		92241	RCSD1	RCSD domain containing 1	CAPZIP|MK2S4	1	1q24.2
KRT81		3887	KRT81	keratin 81, type II	HB1|Hb-1|KRTHB1|MLN137|ghHkb1|hHAKB2-1	12	12q13
CXCR4		7852	CXCR4	chemokine (C-X-C motif) receptor 4	CD184|D2S201E|FB22|HM89|HSY3RR|LAP-3|LAP3|LCR1|LESTR|NPY3R|NPYR|NPYRL|NPYY3R|WHIM|WHIMS	2	2q21
NCKAP1L		3071	NCKAP1L	NCK-associated protein 1-like	HEM1	12	12q13.1
GLIPR2		152007	GLIPR2	GLI pathogenesis-related 2	C9orf19|GAPR-1|GAPR1	9	9p13.3
IL16		3603	IL16	interleukin 16	LCF|NIL16|PRIL16|prIL-16	15	15q26.3
PPP1R16B		26051	PPP1R16B	protein phosphatase 1, regulatory subunit 16B	ANKRD4|TIMAP	20	20q11.23
CXCL13		10563	CXCL13	chemokine (C-X-C motif) ligand 13	ANGIE|ANGIE2|BCA-1|BCA1|BLC|BLR1L|SCYB13	4	4q21
TREM2		54209	TREM2	triggering receptor expressed on myeloid cells 2	TREM-2|Trem2a|Trem2b|Trem2c	6	6p21.1
JCHAIN		3512	JCHAIN	joining chain of multimeric IgA and IgM	IGCJ|IGJ|JCH	4	4q21
CHIT1		1118	CHIT1	chitinase 1 (chitotriosidase)	CHI3|CHIT|CHITD	1	1q32.1
RASSF2		9770	RASSF2	Ras association (RalGDS/AF-6) domain family member 2	CENP-34|RASFADIN	20	20p13
SEPT1		1731	SEPT1	septin 1	DIFF6|LARP|PNUTL3|SEP1	16	16p11.1
LTB		4050	LTB	lymphotoxin beta (TNF superfamily, member 3)	TNFC|TNFSF3|p33	6	6p21.3
C1R		715	C1R	complement component 1, r subcomponent	-	12	12p13
WIPF1		7456	WIPF1	WAS/WASL interacting protein family, member 1	PRPL-2|WAS2|WASPIP|WIP	2	2q31.1
ACAP1		9744	ACAP1	ArfGAP with coiled-coil, ankyrin repeat and PH domains 1	CENTB1	17	17p13.1
FCMR		9214	FCMR	Fc fragment of IgM receptor	FAIM3|TOSO	1	1q32.1
CCL19		6363	CCL19	chemokine (C-C motif) ligand 19	CKb11|ELC|MIP-3b|MIP3B|SCYA19	9	9p13
FCGR3A		2214	FCGR3A	Fc fragment of IgG, low affinity IIIa, receptor (CD16a)	CD16|CD16A|FCG3|FCGR3|FCGRIII|FCR-10|FCRIII|FCRIIIA|IGFR3|IMD20	1	1q23
CD19		930	CD19	CD19 molecule	B4|CVID3	16	16p11.2
RGS1		5996	RGS1	regulator of G-protein signaling 1	1R20|BL34|HEL-S-87|IER1|IR20	1	1q31
CD6		923	CD6	CD6 molecule	TP120	11	11q13
CD79B		974	CD79B	CD79b molecule, immunoglobulin-associated beta	AGM6|B29|IGB	17	17q23
PRAP1		118471	PRAP1	proline-rich acidic protein 1	PRO1195|UPA	10	10q26.3
P2RY8		286530	P2RY8	purinergic receptor P2Y, G-protein coupled, 8	P2Y8	X|Y	Xp22.33; Yp11.3
CXCL9		4283	CXCL9	chemokine (C-X-C motif) ligand 9	CMK|Humig|MIG|SCYB9|crg-10	4	4q21
SLAMF8		56833	SLAMF8	SLAM family member 8	BLAME|CD353|SBBI42	1	1q23.2
BLK		640	BLK	BLK proto-oncogene, Src family tyrosine kinase	MODY11	8	8p23-p22
CD48		962	CD48	CD48 molecule	BCM1|BLAST|BLAST1|MEM-102|SLAMF2|hCD48|mCD48	1	1q21.3-q22
TNFRSF13C		115650	TNFRSF13C	tumor necrosis factor receptor superfamily, member 13C	BAFF-R|BAFFR|BROMIX|CD268|CVID4|prolixin	22	22q13.1-q13.31
CD1C		911	CD1C	CD1c molecule	BDCA1|CD1|CD1A|R7	1	1q23.1
FAM129C		199786	FAM129C	family with sequence similarity 129, member C	BCNP1	19	19p13.11
POU2AF1		5450	POU2AF1	POU class 2 associating factor 1	BOB1|OBF-1|OBF1|OCAB	11	11q23.1
ACP5		54	ACP5	acid phosphatase 5, tartrate resistant	SPENCDI|TRAP	19	19p13.2
CCL21		6366	CCL21	chemokine (C-C motif) ligand 21	6Ckine|CKb9|ECL|SCYA21|SLC|TCA4	9	9p13
CCL18		6362	CCL18	chemokine (C-C motif) ligand 18 (pulmonary and activation-regulated)	AMAC-1|AMAC1|CKb7|DC-CK1|DCCK1|MIP-4|PARC|SCYA18	17	17q12
FCER2		2208	FCER2	Fc fragment of IgE, low affinity II, receptor for (CD23)	BLAST-2|CD23|CD23A|CLEC4J|FCE2|IGEBF	19	19p13.3
IL4I1		259307	IL4I1	interleukin 4 induced 1	FIG1|LAAO|LAO	19	19q13.3-q13.4
CD79A		973	CD79A	CD79a molecule, immunoglobulin-associated alpha	IGA|MB-1	19	19q13.2

## Sheet: Cellular component
Analysis: Cellular component
Dataset name: pink module
Number of genes in the dataset: 56
Number of genes in the dataset (which are available in Cellular component database) :52
Number of genes in background: 14553
Is analysis quantitative: No
						Corrected p-values
Cellular component	No. of genes in the dataset	No. of genes in the background dataset	Percentage of genes	Fold enrichment	P-value (Hypergeometric test)	Bonferroni method	BH method	Q-value (Storey-Tibshirani method)	genes mapped (from input data set)
Plasma membrane	25	3479	48.0769	2.01152	0.000123133	0.0965361	0.0965361	0.642157	RASGRP2; PRKCB; GYPC; RAB27A; PLEKHO1; RGS19; CXCR4; NCKAP1L; PPP1R16B; TREM2; LTB; FCMR; FCGR3A; CD19; RGS1; CD6; CD79B; P2RY8; SLAMF8; CD48; TNFRSF13C; CD1C; POU2AF1; FCER2; CD79A;
Integral to membrane	2	1702	3.84615	0.330446	0.987856	1	1	1	GPR183; ACP5;
Integral to plasma membrane	10	934	19.2308	2.99881	0.00151381	1	0.296708	1	GYPC; GPR183; CXCR4; NCKAP1L; CD19; CD6; CD79B; CD48; CD1C; FCER2;
Golgi aparatus	2	897	3.84615	0.626996	0.838959	1	1	1	RGS19; JCHAIN;
Nucleus	11	5847	21.1538	0.526889	0.998923	1	1	1	CREM; MEF2C; PRKCB; PLEKHO1; RGS19; CXCR4; IL16; PPP1R16B; JCHAIN; RASSF2; POU2AF1;
Actin cytoskeleton	1	132	1.92308	2.14082	0.377893	1	1	1	WIPF1;
Nucleolus	1	1257	1.92308	0.224827	0.990959	1	1	1	MEF2C;
Mitochondrion	5	1259	9.61538	1.11346	0.472033	1	1	1	PPM1K; NCKAP1L; SEPT1; ACAP1; BLK;
Cytosol	5	1178	9.61538	1.19002	0.413643	1	1	1	RASGRP2; PDE4B; PRKCB; RAB27A; ACP5;
Membrane fraction	2	346	3.84615	1.62545	0.351605	1	1	1	RGS19; NCKAP1L;
Cytoplasm	15	5684	28.8462	0.73891	0.953378	1	1	1	RASGRP2; PDE4B; PRKCB; PLEKHO2; SNX10; KRT81; CXCR4; IL16; SEPT1; LTB; WIPF1; ACAP1; CD79B; POU2AF1; ACP5;
Exosomes	11	2043	21.1538	1.50794	0.104197	1	1	1	PRKCB; RAB27A; CXCR4; NCKAP1L; GLIPR2; JCHAIN; C1R; CD19; CD79B; CD48; FCER2;
Lysosome	2	1620	3.84615	0.347172	0.983886	1	1	1	RAB27A; ACP5;
Endoplasmic reticulum	3	1104	5.76923	0.762886	0.765686	1	1	1	PTGDS; APOC1; JCHAIN;
Endosome	2	303	3.84615	1.85612	0.294967	1	1	1	ACAP1; CD1C;
Cell surface	2	205	3.84615	2.74339	0.166318	1	1	1	CXCR4; CD6;
Very-low-density lipoprotein particle	1	14	1.92308	20.172	0.0489	1	1	1	APOC1;
Extracellular	16	1825	30.7692	2.45466	0.000429682	0.336871	0.168435	1	PTGDS; APOC1; IL16; CXCL13; JCHAIN; CHIT1; C1R; WIPF1; CCL19; PRAP1; CXCL9; BLK; ACP5; CCL21; CCL18; FCER2;
Extracellular region	7	442	13.4615	4.43764	0.000933202	0.731631	0.243877	1	PTGDS; CXCL13; JCHAIN; C1R; CCL19; CXCL9; CCL21;
Extracellular space	3	404	5.76923	2.08468	0.174902	1	1	1	IL16; CHIT1; CXCL9;
Nucleoplasm	1	449	1.92308	0.629407	0.804564	1	1	1	MEF2C;
Dendrite	1	27	1.92308	10.4632	0.0922028	1	1	1	RAB27A;
Nuclear speck	1	31	1.92308	9.11351	0.105133	1	1	1	MEF2C;
Centrosome	1	656	1.92308	0.430801	0.909533	1	1	1	SEPT1;
Soluble fraction	2	180	3.84615	3.12439	0.135326	1	1	1	PDE4B; CXCL13;
Insoluble fraction	1	13	1.92308	21.7225	0.0454863	1	1	1	PDE4B;
Cortical cytoskeleton	1	7	1.92308	40.3152	0.0247505	1	1	1	GYPC;
Cytoplasmic membrane-bounded vesicle	1	19	1.92308	14.8664	0.0657895	1	1	1	CXCR4;
Late endosome	1	40	1.92308	7.06348	0.13357	1	1	1	RAB27A;
Chylomicron	1	8	1.92308	35.2821	0.0282369	1	1	1	APOC1;
Synaptic vesicle	1	24	1.92308	11.7705	0.0823848	1	1	1	RGS1;
Intracellular membrane-bounded organelle	1	127	1.92308	2.2251	0.366557	1	1	1	MEF2C;
Membrane raft	1	36	1.92308	7.84809	0.121043	1	1	1	CD48;
Rough endoplasmic reticulum	1	5	1.92308	56.4092	0.0177409	1	1	1	PTGDS;
High-density lipoprotein particle	1	11	1.92308	25.6685	0.0386229	1	1	1	APOC1;
Heterotrimeric G-protein complex	1	11	1.92308	25.6685	0.0386229	1	1	1	RGS19;
Cytoplasmic vesicle	1	160	1.92308	1.7662	0.437793	1	1	1	CXCR4;
Melanosome	1	7	1.92308	40.3152	0.0247505	1	1	1	RAB27A;
Cell leading edge	1	6	1.92308	47.0233	0.0212519	1	1	1	CXCR4;
Exocytic vesicle	1	3	1.92308	93.8903	0.0106819	1	1	1	RAB27A;

## Sheet: Molecular function
Analysis: Molecular function
Dataset name: pink module
Number of genes in the dataset: 56
Number of genes in the dataset (which are available in Molecular function database) :56
Number of genes in background: 18125
Is analysis quantitative: No
						Corrected p-values
Molecular function	No. of genes in the dataset	No. of genes in the background dataset	Percentage of genes	Fold enrichment	P-value (Hypergeometric test)	Bonferroni method	BH method	Q-value (Storey-Tibshirani method)	genes mapped (from input data set)
Molecular function unknown	12	5685	21.4286	0.683635	0.963831	1	1	1	GYPC; PLEKHO2; PLEKHO1; RCSD1; NCKAP1L; GLIPR2; ACAP1; FCMR; CD6; PRAP1; CD1C; FAM129C;
Ligase activity	1	112	1.78571	2.91795	0.29365	1	1	1	PTGDS;
Transporter activity	2	576	3.57143	1.12922	0.535213	1	1	1	APOC1; SNX10;
Protein-tyrosine kinase activity	1	38	1.78571	8.59877	0.111045	1	1	1	BLK;
Catalytic activity	1	532	1.78571	0.614348	0.811918	1	1	1	IL4I1;
GTPase activator activity	2	144	3.57143	4.51665	0.0730997	1	1	1	RGS19; RGS1;
Hydrolase activity	1	203	1.78571	1.60997	0.468315	1	1	1	CHIT1;
Acid phosphatase activity	1	12	1.78571	27.2139	0.0364632	1	1	1	ACP5;
Structural molecule activity	1	269	1.78571	1.21497	0.567697	1	1	1	KRT81;
Cytoskeletal protein binding	1	218	1.78571	1.49919	0.492706	1	1	1	WIPF1;
G-protein coupled receptor activity	2	736	3.57143	0.883741	0.669728	1	1	1	GPR183; CXCR4;
Protein serine/threonine kinase activity	1	301	1.78571	1.08581	0.609072	1	1	1	PRKCB;
Transcription regulator activity	1	832	1.78571	0.392831	0.928321	1	1	1	POU2AF1;
Receptor activity	8	361	14.2857	7.18003	1.41378e-05	0.00316686	0.00158343	0.00979322	TREM2; FCGR3A; CD19; P2RY8; SLAMF8; CD48; TNFRSF13C; FCER2;
Transcription factor activity	2	842	3.57143	0.772488	0.740691	1	1	1	CREM; MEF2C;
Protein binding	1	182	1.78571	1.79572	0.432221	1	1	1	PPP1R16B;
GTPase activity	3	222	5.35714	4.38739	0.03125	1	1	1	RASL11A; RAB27A; SEPT1;
Complement activity	1	28	1.78571	11.6687	0.0830561	1	1	1	C1R;
Antigen binding	1	42	1.78571	7.78003	0.122005	1	1	1	JCHAIN;
B cell receptor activity	2	5	3.57143	129.829	9.32027e-05	0.0208774	0.00695914	0.0430409	CD79B; CD79A;
Guanyl-nucleotide exchange factor activity	1	112	1.78571	2.91795	0.29365	1	1	1	RASGRP2;
Phosphoric diester hydrolase activity	1	29	1.78571	11.2664	0.0858935	1	1	1	PDE4B;
Cytokine activity	3	107	5.35714	9.10238	0.00441846	0.989735	0.247434	1	IL16; LTB; CCL19;
Chemokine activity	5	53	8.92857	30.5839	6.01146e-07	0.000134657	0.000134657	0.000832825	CXCL13; LTB; CXCL9; CCL21; CCL18;
Protein serine/threonine phosphatase activity	1	44	1.78571	7.42647	0.127434	1	1	1	PPM1K;
Caspase activator activity	1	7	1.78571	46.6247	0.0214317	1	0.960139	1	RASSF2;

## Sheet: Biological process
Analysis: Biological process
Dataset name: pink module
Number of genes in the dataset: 56
Number of genes in the dataset (which are available in Biological process database) :56
Number of genes in background: 18124
Is analysis quantitative: No
						Corrected p-values
Biological process	No. of genes in the dataset	No. of genes in the background dataset	Percentage of genes	Fold enrichment	P-value (Hypergeometric test)	Bonferroni method	BH method	Q-value (Storey-Tibshirani method)	genes mapped (from input data set)
Biological_process unknown	8	4731	14.2857	0.547857	0.989089	1	1	1	PLEKHO2; PLEKHO1; RCSD1; NCKAP1L; GLIPR2; ACAP1; PRAP1; FAM129C;
Metabolism	3	1683	5.35714	0.57872	0.902848	1	1	1	PTGDS; CHIT1; ACP5;
Energy pathways	3	1633	5.35714	0.596439	0.890978	1	1	1	PTGDS; CHIT1; ACP5;
Cell growth and/or maintenance	3	1125	5.35714	0.865763	0.683953	1	1	1	GYPC; KRT81; WIPF1;
Transport	2	1215	3.57143	0.535309	0.897224	1	1	1	APOC1; SNX10;
Cell communication	20	3713	35.7143	1.74385	0.00592463	1	0.263646	1	RASGRP2; RASL11A; PPM1K; GPR183; RGS19; CXCR4; PPP1R16B; CXCL13; TREM2; SEPT1; LTB; CCL19; RGS1; P2RY8; CD48; TNFRSF13C; CD1C; CCL21; CCL18; CD79A;
Signal transduction	22	3934	39.2857	1.81039	0.00215097	0.382872	0.191436	1	RASGRP2; RASL11A; PDE4B; PRKCB; PPM1K; GPR183; RGS19; CXCR4; PPP1R16B; CXCL13; TREM2; SEPT1; LTB; CCL19; RGS1; P2RY8; CD48; TNFRSF13C; CD1C; CCL21; CCL18; CD79A;
Regulation of nucleobase, nucleoside, nucleotide and nucleic acid metabolism	3	2828	5.35714	0.344409	0.995256	1	1	1	CREM; MEF2C; POU2AF1;
Immune response	12	576	21.4286	6.74686	1.47489e-07	2.6253e-05	2.6253e-05	0.000171924	RAB27A; IL16; JCHAIN; C1R; FCGR3A; CD19; CD6; CD79B; CXCL9; SLAMF8; FCER2; IL4I1;
Apoptosis	4	220	7.14286	5.89781	0.00473782	0.843331	0.263646	1	RASSF2; FCMR; BLK; IL4I1;
Regulation of gene expression, epigenetic	1	66	1.78571	4.95108	0.185036	1	1	1	CREM;
Regulation of cell shape	1	3	1.78571	108.578	0.00924137	1	0.274161	1	GYPC;
Inflammatory response	1	14	1.78571	23.3277	0.0424143	1	0.943719	1	LTB;
Protein localization	1	3	1.78571	108.578	0.00924137	1	0.274161	1	RAB27A;
Cell death	1	6	1.78571	54.3796	0.0183989	1	0.467857	1	RASSF2;

## Sheet: Biological pathway
Analysis: Biological pathway
Dataset name: pink module
Number of genes in the dataset: 56
Number of genes in the dataset (which are available in Biological pathway database) :28
Number of genes in background: 6290
Is analysis quantitative: No
						Corrected p-values
Biological pathway	No. of genes in the dataset	No. of genes in the background dataset	Percentage of genes	Fold enrichment	P-value (Hypergeometric test)	Bonferroni method	BH method	Q-value (Storey-Tibshirani method)	genes mapped (from input data set)
Developmental Biology	2	432	7.14286	1.04482	0.582556	1	1	1	MEF2C; TREM2;
Axon guidance	1	219	3.57143	1.03561	0.630066	1	1	1	TREM2;
Semaphorin interactions	1	64	3.57143	3.54333	0.24947	1	1	1	TREM2;
Other semaphorin interactions	1	16	3.57143	14.1667	0.0689745	1	1	1	TREM2;
CDO in myogenesis	1	24	3.57143	9.44642	0.101718	1	1	1	MEF2C;
Myogenesis	1	24	3.57143	9.44642	0.101718	1	1	1	MEF2C;
Platelet activation, signaling and aggregation	1	138	3.57143	1.64342	0.463398	1	1	1	PRKCB;
Hemostasis	2	375	7.14286	1.20363	0.504078	1	1	1	PRKCB; CD48;
Cell surface interactions at the vascular wall	1	72	3.57143	3.14968	0.276066	1	1	1	CD48;
Response to elevated platelet cytosolic Ca2+	1	39	3.57143	5.81412	0.160144	1	1	1	PRKCB;
Nuclear Events (kinase and transcription factor activation)	1	15	3.57143	15.1105	0.0648015	1	1	1	MEF2C;
ERK/MAPK targets	1	12	3.57143	18.885	0.052174	1	1	1	MEF2C;
Signalling by NGF	1	143	3.57143	1.58596	0.475503	1	1	1	MEF2C;
NGF signalling via TRKA from the plasma membrane	1	107	3.57143	2.11951	0.382115	1	1	1	MEF2C;
Signal Transduction	8	1208	28.5714	1.48902	0.153304	1	1	1	MEF2C; PDE4B; RGS19; CXCL13; CCL19; RGS1; CXCL9; CCL21;
Insulin Synthesis and Processing	1	132	3.57143	1.71812	0.448517	1	1	1	RAB27A;
Diabetes pathways	1	216	3.57143	1.04999	0.624902	1	1	1	RAB27A;
Chemokine receptors bind chemokines	4	42	14.2857	21.4353	3.13116e-05	0.0522278	0.0522278	0.32773	CXCL13; CCL19; CXCL9; CCL21;
Signaling by GPCR	7	800	25	1.96771	0.0563924	1	1	1	PDE4B; RGS19; CXCL13; CCL19; RGS1; CXCL9; CCL21;
GPCR ligand binding	4	336	14.2857	2.67997	0.059482	1	1	1	CXCL13; CCL19; CXCL9; CCL21;
Class A/1 (Rhodopsin-like receptors)	4	274	14.2857	3.28637	0.031636	1	1	1	CXCL13; CCL19; CXCL9; CCL21;
Peptide ligand-binding receptors	4	167	14.2857	5.39188	0.00596602	1	1	1	CXCL13; CCL19; CXCL9; CCL21;
G alpha (i) signalling events	2	31	7.14286	14.5557	0.00820519	1	1	1	RGS19; RGS1;
G alpha (s) signalling events	1	31	3.57143	7.31405	0.129456	1	1	1	PDE4B;
GPCR downstream signaling	3	530	10.7143	1.27532	0.42389	1	1	1	PDE4B; RGS19; RGS1;
G alpha (q) signalling events	1	120	3.57143	1.88991	0.417552	1	1	1	RGS19;
Opioid Signalling	1	53	3.57143	4.2786	0.211357	1	1	1	PDE4B;
Adaptive Immune System	2	237	7.14286	1.90444	0.28483	1	1	1	FCGR3A; CD19;
Immune System	4	522	14.2857	1.72506	0.198849	1	1	1	MEF2C; C1R; FCGR3A; CD19;
DARPP-32 events	1	18	3.57143	12.5935	0.0772667	1	1	1	PDE4B;
Metabolism	1	823	3.57143	0.275584	0.980465	1	1	1	ACP5;
Vitamin B2 (riboflavin) metabolism	1	4	3.57143	56.5608	0.0176917	1	1	1	ACP5;
Metabolism of vitamins and cofactors	1	47	3.57143	4.82469	0.189789	1	1	1	ACP5;
Metabolism of water-soluble vitamins and cofactors	1	47	3.57143	4.82469	0.189789	1	1	1	ACP5;
TRIF mediated TLR3 signaling	1	56	3.57143	4.04943	0.221933	1	1	1	MEF2C;
Toll Like Receptor 3 (TLR3) Cascade	1	56	3.57143	4.04943	0.221933	1	1	1	MEF2C;
TRAF6 Mediated Induction of proinflammatory cytokines	1	50	3.57143	4.53527	0.200643	1	1	1	MEF2C;
Toll Like Receptor 5 (TLR5) Cascade	1	60	3.57143	3.77951	0.235821	1	1	1	MEF2C;
Toll Like Receptor 7/8 (TLR7/8) Cascade	1	62	3.57143	3.65761	0.242675	1	1	1	MEF2C;
MyD88 dependent cascade initiated on endosome	1	60	3.57143	3.77951	0.235821	1	1	1	MEF2C;
TRAF6 mediated induction of NFkB and MAP kinases upon TLR7/8 or 9 activation	1	59	3.57143	3.84356	0.232371	1	1	1	MEF2C;
Toll Like Receptor 9 (TLR9) Cascade	1	65	3.57143	3.48883	0.252845	1	1	1	MEF2C;
Activated TLR4 signalling	1	72	3.57143	3.14968	0.276066	1	1	1	MEF2C;
MyD88:Mal cascade initiated on plasma membrane	1	62	3.57143	3.65761	0.242675	1	1	1	MEF2C;
Toll Like Receptor 4 (TLR4) Cascade	1	76	3.57143	2.98393	0.289021	1	1	1	MEF2C;
NFkB and MAP kinases activation mediated by TLR4 signaling repertoire	1	54	3.57143	4.19938	0.214898	1	1	1	MEF2C;
MyD88-independent cascade initiated on plasma membrane	1	58	3.57143	3.90982	0.228907	1	1	1	MEF2C;
Innate Immune System	2	183	7.14286	2.46638	0.195273	1	1	1	MEF2C; C1R;
Toll Receptor Cascades	1	90	3.57143	2.51982	0.332626	1	1	1	MEF2C;
Immunoregulatory interactions between a Lymphoid and a non-Lymphoid cell	2	52	7.14286	8.67856	0.0220919	1	1	1	FCGR3A; CD19;
Toll Like Receptor 10 (TLR10) Cascade	1	60	3.57143	3.77951	0.235821	1	1	1	MEF2C;
MAPK targets/ Nuclear events mediated by MAP kinases	1	21	3.57143	10.7953	0.0895716	1	1	1	MEF2C;
MAP kinase activation in TLR cascade	1	30	3.57143	7.55777	0.125544	1	1	1	MEF2C;
MyD88 cascade initiated on plasma membrane	1	59	3.57143	3.84356	0.232371	1	1	1	MEF2C;
Toll Like Receptor 2 (TLR2) Cascade	1	65	3.57143	3.48883	0.252845	1	1	1	MEF2C;
Toll Like Receptor TLR1:TLR2 Cascade	1	64	3.57143	3.54333	0.24947	1	1	1	MEF2C;
Classical antibody-mediated complement activation	1	6	3.57143	37.7385	0.026424	1	1	1	C1R;
Complement cascade	1	22	3.57143	10.3048	0.093638	1	1	1	C1R;
Toll Like Receptor TLR6:TLR2 Cascade	1	64	3.57143	3.54333	0.24947	1	1	1	MEF2C;
Creation of C4 and C2 activators	1	9	3.57143	25.173	0.0393822	1	1	1	C1R;
Initial triggering of complement	1	15	3.57143	15.1105	0.0648015	1	1	1	C1R;
prostanoid biosynthesis	1	9	3.57143	25.173	0.0393822	1	1	1	PTGDS;
CXCR3-mediated signaling events	2	37	7.14286	12.1959	0.0115603	1	1	1	CXCL13; CXCL9;
Regulation of cytoplasmic and nuclear SMAD2/3 signaling	4	305	14.2857	2.95235	0.0442961	1	1	1	CREM; MEF2C; PRKCB; BLK;
EphrinA-EPHA pathway	1	43	3.57143	5.27339	0.175095	1	1	1	BLK;
Signaling events mediated by HDAC Class I	1	113	3.57143	2.00698	0.398721	1	1	1	MEF2C;
EPHA forward signaling	1	31	3.57143	7.31405	0.129456	1	1	1	BLK;
Syndecan-1-mediated signaling events	10	1297	35.7143	1.73312	0.0467327	1	1	1	CREM; MEF2C; PRKCB; CXCR4; ACAP1; CD19; CD79B; BLK; FCER2; CD79A;
Downstream signaling in na&#xef;ve CD8+ T cells	1	65	3.57143	3.48883	0.252845	1	1	1	PRKCB;
Regulation of CDC42 activity	5	768	17.8571	1.4649	0.251413	1	1	1	CREM; MEF2C; PRKCB; CXCR4; BLK;
Glypican pathway	10	1335	35.7143	1.68379	0.0556106	1	1	1	CREM; MEF2C; PRKCB; CXCR4; ACAP1; CD19; CD79B; BLK; FCER2; CD79A;
GMCSF-mediated signaling events	10	1289	35.7143	1.74388	0.045001	1	1	1	CREM; MEF2C; PRKCB; CXCR4; ACAP1; CD19; CD79B; BLK; FCER2; CD79A;
Insulin Pathway	10	1285	35.7143	1.74931	0.0441526	1	1	1	CREM; MEF2C; PRKCB; CXCR4; ACAP1; CD19; CD79B; BLK; FCER2; CD79A;
Signaling events mediated by HDAC Class II	1	38	3.57143	5.96708	0.156366	1	1	1	MEF2C;
Nectin adhesion pathway	10	1292	35.7143	1.73983	0.0456449	1	1	1	CREM; MEF2C; PRKCB; CXCR4; ACAP1; CD19; CD79B; BLK; FCER2; CD79A;
Neurotrophic factor-mediated Trk receptor signaling	2	101	7.14286	4.46858	0.0736689	1	1	1	MEF2C; RGS19;
Aurora B signaling	1	41	3.57143	5.53057	0.167652	1	1	1	SEPT1;
TRAIL signaling pathway	10	1325	35.7143	1.6965	0.053168	1	1	1	CREM; MEF2C; PRKCB; CXCR4; ACAP1; CD19; CD79B; BLK; FCER2; CD79A;
IGF1 pathway	10	1288	35.7143	1.74523	0.0447878	1	1	1	CREM; MEF2C; PRKCB; CXCR4; ACAP1; CD19; CD79B; BLK; FCER2; CD79A;
HIF-1-alpha transcription factor network	1	66	3.57143	3.43597	0.256206	1	1	1	CXCR4;
CDC42 signaling events	5	755	17.8571	1.49013	0.240179	1	1	1	CREM; MEF2C; PRKCB; CXCR4; BLK;
Signaling events mediated by Hepatocyte Growth Factor Receptor (c-Met)	10	1290	35.7143	1.74253	0.0452149	1	1	1	CREM; MEF2C; PRKCB; CXCR4; ACAP1; CD19; CD79B; BLK; FCER2; CD79A;
Glypican 1 network	10	1296	35.7143	1.73446	0.0465137	1	1	1	CREM; MEF2C; PRKCB; CXCR4; ACAP1; CD19; CD79B; BLK; FCER2; CD79A;
Fc-epsilon receptor I signaling in mast cells	2	61	7.14286	7.39832	0.0297502	1	1	1	PRKCB; WIPF1;
PDGF receptor signaling network	10	1290	35.7143	1.74253	0.0452149	1	1	1	CREM; MEF2C; PRKCB; CXCR4; ACAP1; CD19; CD79B; BLK; FCER2; CD79A;
EphrinB-EPHB pathway	2	60	7.14286	7.52161	0.0288532	1	1	1	CXCR4; BLK;
Integrin family cell surface interactions	10	1375	35.7143	1.63481	0.0661654	1	1	1	CREM; MEF2C; PRKCB; CXCR4; ACAP1; CD19; CD79B; BLK; FCER2; CD79A;
IL1-mediated signaling events	4	234	14.2857	3.84812	0.0189391	1	1	1	CREM; MEF2C; PRKCB; BLK;
Calcineurin-regulated NFAT-dependent transcription in lymphocytes	1	49	3.57143	4.6278	0.197041	1	1	1	CREM;
Internalization of ErbB1	10	1285	35.7143	1.74931	0.0441526	1	1	1	CREM; MEF2C; PRKCB; CXCR4; ACAP1; CD19; CD79B; BLK; FCER2; CD79A;
TGF-beta receptor signaling	4	305	14.2857	2.95235	0.0442961	1	1	1	CREM; MEF2C; PRKCB; BLK;
BCR signaling pathway	3	67	10.7143	10.0871	0.00312835	1	1	1	CD19; CD79B; CD79A;
Signaling events mediated by TCPTP	1	92	3.57143	2.46504	0.338641	1	1	1	FCER2;
Signaling events mediated by VEGFR1 and VEGFR2	10	1293	35.7143	1.73848	0.045861	1	1	1	CREM; MEF2C; PRKCB; CXCR4; ACAP1; CD19; CD79B; BLK; FCER2; CD79A;
Beta1 integrin cell surface interactions	10	1348	35.7143	1.66755	0.0589019	1	1	1	CREM; MEF2C; PRKCB; CXCR4; ACAP1; CD19; CD79B; BLK; FCER2; CD79A;
Thromboxane A2 receptor signaling	2	54	7.14286	8.35719	0.0237116	1	1	1	PRKCB; BLK;
Urokinase-type plasminogen activator (uPA) and uPAR-mediated signaling	10	1285	35.7143	1.74931	0.0441526	1	1	1	CREM; MEF2C; PRKCB; CXCR4; ACAP1; CD19; CD79B; BLK; FCER2; CD79A;
Ras signaling in the CD4+ TCR pathway	2	42	7.14286	10.7444	0.014742	1	1	1	CREM; PRKCB;
TCR signaling in na&#xef;ve CD8+ T cells	2	127	7.14286	3.55383	0.108849	1	1	1	RASGRP2; PRKCB;
Signaling mediated by p38-alpha and p38-beta	1	50	3.57143	4.53527	0.200643	1	1	1	MEF2C;
Signaling by Aurora kinases	1	98	3.57143	2.31414	0.356373	1	1	1	SEPT1;
S1P3 pathway	1	29	3.57143	7.81829	0.121616	1	1	1	CXCR4;
IFN-gamma pathway	10	1293	35.7143	1.73848	0.045861	1	1	1	CREM; MEF2C; PRKCB; CXCR4; ACAP1; CD19; CD79B; BLK; FCER2; CD79A;
PAR1-mediated thrombin signaling events	10	1296	35.7143	1.73446	0.0465137	1	1	1	CREM; MEF2C; PRKCB; CXCR4; ACAP1; CD19; CD79B; BLK; FCER2; CD79A;
Regulation of p38-alpha and p38-beta	4	164	14.2857	5.4905	0.00559611	1	1	1	CREM; MEF2C; PRKCB; BLK;
VEGFR1 specific signals	1	29	3.57143	7.81829	0.121616	1	1	1	PRKCB;
PDGFR-beta signaling pathway	10	1285	35.7143	1.74931	0.0441526	1	1	1	CREM; MEF2C; PRKCB; CXCR4; ACAP1; CD19; CD79B; BLK; FCER2; CD79A;
Integrin-linked kinase signaling	5	654	17.8571	1.72025	0.159471	1	1	1	CREM; MEF2C; PRKCB; CXCR4; BLK;
Ephrin B reverse signaling	2	30	7.14286	15.0407	0.0076969	1	1	1	CXCR4; BLK;
p38 MAPK signaling pathway	4	189	14.2857	4.76429	0.00919005	1	1	1	CREM; MEF2C; PRKCB; BLK;
EGF receptor (ErbB1) signaling pathway	10	1285	35.7143	1.74931	0.0441526	1	1	1	CREM; MEF2C; PRKCB; CXCR4; ACAP1; CD19; CD79B; BLK; FCER2; CD79A;
p75(NTR)-mediated signaling	2	178	7.14286	2.53565	0.187167	1	1	1	MEF2C; RGS19;
Thrombin/protease-activated receptor (PAR) pathway	10	1297	35.7143	1.73312	0.0467327	1	1	1	CREM; MEF2C; PRKCB; CXCR4; ACAP1; CD19; CD79B; BLK; FCER2; CD79A;
Class I PI3K signaling events	10	1285	35.7143	1.74931	0.0441526	1	1	1	CREM; MEF2C; PRKCB; CXCR4; ACAP1; CD19; CD79B; BLK; FCER2; CD79A;
Arf6 signaling events	10	1285	35.7143	1.74931	0.0441526	1	1	1	CREM; MEF2C; PRKCB; CXCR4; ACAP1; CD19; CD79B; BLK; FCER2; CD79A;
Plasma membrane estrogen receptor signaling	10	1298	35.7143	1.73179	0.0469525	1	1	1	CREM; MEF2C; PRKCB; CXCR4; ACAP1; CD19; CD79B; BLK; FCER2; CD79A;
IL2-mediated signaling events	1	115	3.57143	1.97208	0.40416	1	1	1	PRKCB;
IL3-mediated signaling events	10	1292	35.7143	1.73983	0.0456449	1	1	1	CREM; MEF2C; PRKCB; CXCR4; ACAP1; CD19; CD79B; BLK; FCER2; CD79A;
AP-1 transcription factor network	5	621	17.8571	1.81166	0.136169	1	1	1	CREM; MEF2C; PRKCB; CXCR4; BLK;
Hypoxic and oxygen homeostasis regulation of HIF-1-alpha	1	80	3.57143	2.83475	0.301752	1	1	1	CXCR4;
amb2 Integrin signaling	1	40	3.57143	5.6688	0.163906	1	1	1	BLK;
mTOR signaling pathway	10	1285	35.7143	1.74931	0.0441526	1	1	1	CREM; MEF2C; PRKCB; CXCR4; ACAP1; CD19; CD79B; BLK; FCER2; CD79A;
ErbB receptor signaling network	10	1308	35.7143	1.71855	0.0491908	1	1	1	CREM; MEF2C; PRKCB; CXCR4; ACAP1; CD19; CD79B; BLK; FCER2; CD79A;
Signaling events mediated by focal adhesion kinase	10	1285	35.7143	1.74931	0.0441526	1	1	1	CREM; MEF2C; PRKCB; CXCR4; ACAP1; CD19; CD79B; BLK; FCER2; CD79A;
VEGF and VEGFR signaling network	10	1301	35.7143	1.72779	0.0476162	1	1	1	CREM; MEF2C; PRKCB; CXCR4; ACAP1; CD19; CD79B; BLK; FCER2; CD79A;
Alpha9 beta1 integrin signaling events	10	1302	35.7143	1.72647	0.0478389	1	1	1	CREM; MEF2C; PRKCB; CXCR4; ACAP1; CD19; CD79B; BLK; FCER2; CD79A;
IL8- and CXCR1-mediated signaling events	1	28	3.57143	8.09742	0.117671	1	1	1	PRKCB;
ALK1 pathway	4	324	14.2857	2.77923	0.0533036	1	1	1	CREM; MEF2C; PRKCB; BLK;
Arf6 downstream pathway	10	1285	35.7143	1.74931	0.0441526	1	1	1	CREM; MEF2C; PRKCB; CXCR4; ACAP1; CD19; CD79B; BLK; FCER2; CD79A;
JNK signaling in the CD4+ TCR pathway	2	42	7.14286	10.7444	0.014742	1	1	1	CREM; PRKCB;
Role of Calcineurin-dependent NFAT signaling in lymphocytes	2	95	7.14286	4.75078	0.0661972	1	1	1	CREM; PRKCB;
IL4-mediated signaling events	1	62	3.57143	3.65761	0.242675	1	1	1	FCER2;
Signaling events mediated by PTP1B	1	52	3.57143	4.36087	0.207801	1	1	1	BLK;
Validated transcriptional targets of AP1 family members Fra1 and Fra2	2	134	7.14286	3.36819	0.118983	1	1	1	CREM; PRKCB;
CXCR4-mediated signaling events	6	190	21.4286	7.10291	0.000151808	0.253216	0.0844054	0.529644	CREM; RASGRP2; PRKCB; CXCR4; RGS1; BLK;
S1P1 pathway	10	1285	35.7143	1.74931	0.0441526	1	1	1	CREM; MEF2C; PRKCB; CXCR4; ACAP1; CD19; CD79B; BLK; FCER2; CD79A;
Alpha-synuclein signaling	1	33	3.57143	6.87091	0.137228	1	1	1	BLK;
TNF receptor signaling pathway	4	299	14.2857	3.0116	0.0416492	1	1	1	CREM; MEF2C; PRKCB; BLK;
ErbB1 downstream signaling	10	1285	35.7143	1.74931	0.0441526	1	1	1	CREM; MEF2C; PRKCB; CXCR4; ACAP1; CD19; CD79B; BLK; FCER2; CD79A;
EGFR-dependent Endothelin signaling events	10	1286	35.7143	1.74795	0.0443637	1	1	1	CREM; MEF2C; PRKCB; CXCR4; ACAP1; CD19; CD79B; BLK; FCER2; CD79A;
Syndecan-4-mediated signaling events	1	209	3.57143	1.08516	0.61258	1	1	1	CXCR4;
IL8-mediated signaling events	1	38	3.57143	5.96708	0.156366	1	1	1	PRKCB;
Regulation of nuclear SMAD2/3 signaling	4	305	14.2857	2.95235	0.0442961	1	1	1	CREM; MEF2C; PRKCB; BLK;
ALK1 signaling events	4	321	14.2857	2.8052	0.0518181	1	1	1	CREM; MEF2C; PRKCB; BLK;
Arf6 trafficking events	10	1285	35.7143	1.74931	0.0441526	1	1	1	CREM; MEF2C; PRKCB; CXCR4; ACAP1; CD19; CD79B; BLK; FCER2; CD79A;
Endothelins	10	1304	35.7143	1.72382	0.0482866	1	1	1	CREM; MEF2C; PRKCB; CXCR4; ACAP1; CD19; CD79B; BLK; FCER2; CD79A;
Regulation of retinoblastoma protein	1	66	3.57143	3.43597	0.256206	1	1	1	MEF2C;
TCR signaling in na&#xef;ve CD4+ T cells	3	133	10.7143	5.08183	0.0205855	1	1	1	CREM; RASGRP2; PRKCB;
IL5-mediated signaling events	10	1289	35.7143	1.74388	0.045001	1	1	1	CREM; MEF2C; PRKCB; CXCR4; ACAP1; CD19; CD79B; BLK; FCER2; CD79A;
IL23-mediated signaling events	1	66	3.57143	3.43597	0.256206	1	1	1	CXCL9;
Sphingosine 1-phosphate (S1P) pathway	10	1308	35.7143	1.71855	0.0491908	1	1	1	CREM; MEF2C; PRKCB; CXCR4; ACAP1; CD19; CD79B; BLK; FCER2; CD79A;
Proteoglycan syndecan-mediated signaling events	10	1342	35.7143	1.67501	0.0573664	1	1	1	CREM; MEF2C; PRKCB; CXCR4; ACAP1; CD19; CD79B; BLK; FCER2; CD79A;
Calcium signaling in the CD4+ TCR pathway	1	29	3.57143	7.81829	0.121616	1	1	1	CREM;
IL8- and CXCR2-mediated signaling events	1	34	3.57143	6.66888	0.141089	1	1	1	PRKCB;
BMP receptor signaling	4	226	14.2857	3.98433	0.0168706	1	1	1	CREM; MEF2C; PRKCB; BLK;
Class I PI3K signaling events mediated by Akt	10	1285	35.7143	1.74931	0.0441526	1	1	1	CREM; MEF2C; PRKCB; CXCR4; ACAP1; CD19; CD79B; BLK; FCER2; CD79A;
LKB1 signaling events	10	1305	35.7143	1.7225	0.0485115	1	1	1	CREM; MEF2C; PRKCB; CXCR4; ACAP1; CD19; CD79B; BLK; FCER2; CD79A;
Trk receptor signaling mediated by the MAPK pathway	1	34	3.57143	6.66888	0.141089	1	1	1	MEF2C;
Trk receptor signaling mediated by PI3K and PLC-gamma	1	63	3.57143	3.59957	0.24608	1	1	1	MEF2C;
Wnt	1	82	3.57143	2.76562	0.308035	1	1	1	PRKCB;
KitReceptor	1	54	3.57143	4.19938	0.214898	1	1	1	PRKCB;
TGFBR	2	125	7.14286	3.61068	0.106	1	1	1	MEF2C; PRKCB;
EGFR1	1	138	3.57143	1.64342	0.463398	1	1	1	PRKCB;
Epithelial-to-mesenchymal transition	6	185	21.4286	7.29487	0.00013106	0.218608	0.0844054	0.529644	PTGDS; PLEKHO1; CXCR4; CXCL13; C1R; WIPF1;

## Sheet: Protein domain
Analysis: Protein domain
Dataset name: pink module
Number of genes in the dataset: 56
Number of genes in the dataset (which are available in Protein domain database) :52
Number of genes in background: 14847
Is analysis quantitative: No
						Corrected p-values
Protein domain	No. of genes in the dataset	No. of genes in the background dataset	Percentage of genes	Fold enrichment	P-value (Hypergeometric test)	Bonferroni method	BH method	Q-value (Storey-Tibshirani method)	genes mapped (from input data set)
coiled coil region	3	2968	5.76923	0.289503	0.999124	1	1	1	KRT81; SEPT1; FCER2;
signal peptide	22	3668	42.3077	1.71294	0.00396369	1	0.961195	1	PTGDS; APOC1; CXCL13; TREM2; JCHAIN; LTB; FCMR; CCL19; FCGR3A; CD19; CD6; CD79B; PRAP1; CXCL9; SLAMF8; CD48; CD1C; ACP5; CCL21; CCL18; IL4I1; CD79A;
transmembrane domain	16	4771	30.7692	0.957929	0.634508	1	1	1	GPR183; CXCR4; TREM2; LTB; FCMR; FCGR3A; CD19; CD6; CD79B; P2RY8; SLAMF8; CD48; TNFRSF13C; CD1C; FCER2; CD79A;
IG	6	340	11.5385	5.04586	0.0011565	1	0.373936	1	TREM2; FCMR; FCGR3A; CD19; CD79B; CD48;
EFh	1	144	1.92308	2.00208	0.398111	1	1	1	RASGRP2;
S_TKc	1	307	1.92308	0.93912	0.663244	1	1	1	PRKCB;
SH3	1	216	1.92308	1.33475	0.533919	1	1	1	BLK;
IGc2	1	211	1.92308	1.36638	0.525549	1	1	1	CD79A;
4.1m	1	14	1.92308	20.5795	0.0479532	1	1	1	GYPC;
ANK	2	249	3.84615	2.30426	0.216825	1	1	1	PPP1R16B; ACAP1;
RGS	2	35	3.84615	16.3891	0.00664883	1	1	1	RGS19; RGS1;
Tryp_SPc	1	115	1.92308	2.50691	0.333051	1	1	1	C1R;
EGF_CA	1	98	1.92308	2.94173	0.291756	1	1	1	C1R;
CCP	1	55	1.92308	5.24121	0.175783	1	1	1	C1R;
PDZ	1	150	1.92308	1.922	0.410773	1	1	1	IL16;
RAB	1	64	1.92308	4.50428	0.201504	1	1	1	RAB27A;
PH	4	278	7.69231	4.11752	0.0161135	1	1	1	PLEKHO2; PLEKHO1; ACAP1; FAM129C;
HDc	1	24	1.92308	12.0083	0.0808173	1	1	1	PDE4B;
S_TK_X	1	56	1.92308	5.14764	0.178681	1	1	1	PRKCB;
C2	1	138	1.92308	2.08912	0.385183	1	1	1	PRKCB;
SH2	1	111	1.92308	2.59724	0.323552	1	1	1	BLK;
TyrKc	1	88	1.92308	3.27598	0.266305	1	1	1	BLK;
Glyco_18	1	7	1.92308	41.1297	0.0242655	1	1	1	CHIT1;
CUB	1	49	1.92308	5.88286	0.158187	1	1	1	C1R;
BRLZ	1	52	1.92308	5.54353	0.167031	1	1	1	CREM;
PX	1	45	1.92308	6.40567	0.146252	1	1	1	SNX10;
WH2	1	14	1.92308	20.5795	0.0479532	1	1	1	WIPF1;
IGc1	1	41	1.92308	7.03046	0.134151	1	1	1	CD1C;
CLECT	1	86	1.92308	3.35216	0.261108	1	1	1	FCER2;
C1	2	67	3.84615	8.56266	0.0230109	1	1	1	RASGRP2; PRKCB;
RA	1	31	1.92308	9.29762	0.103157	1	1	1	RASSF2;
SR	1	26	1.92308	11.0849	0.0872553	1	1	1	CD6;
PP2C_SIG	1	15	1.92308	19.2085	0.0512908	1	1	1	PPM1K;
PP2Cc	1	20	1.92308	14.4088	0.0678074	1	1	1	PPM1K;
RasGEFN	1	21	1.92308	13.7229	0.0710767	1	1	1	RASGRP2;
RasGEF	1	29	1.92308	9.93861	0.0968294	1	1	1	RASGRP2;
TNF	1	18	1.92308	16.0088	0.0612349	1	1	1	LTB;
SCY	5	44	9.61538	32.4966	4.23812e-07	0.000411098	0.000411098	0.00272533	CXCL13; CCL19; CXCL9; CCL21; CCL18;
ArfGap	1	28	1.92308	10.2934	0.093649	1	1	1	ACAP1;
SCP	1	15	1.92308	19.2085	0.0512908	1	1	1	GLIPR2;
ITAM	2	6	3.84615	95.4715	0.00017886	0.173494	0.086747	0.57508	CD79B; CD79A;
MADS	1	6	1.92308	47.9732	0.0208347	1	1	1	MEF2C;
ChtBD2	1	2	1.92308	143.442	0.00699275	1	1	1	CHIT1;

## Sheet: Site of expression
Analysis: Site of expression
Dataset name: pink module
Number of genes in the dataset: 56
Number of genes in the dataset (which are available in Site of expression database) :56
Number of genes in background: 18297
Is analysis quantitative: No
						Corrected p-values
Site of expression	No. of genes in the dataset	No. of genes in the background dataset	Percentage of genes	Fold enrichment	P-value (Hypergeometric test)	Bonferroni method	BH method	Q-value (Storey-Tibshirani method)	genes mapped (from input data set)
T cells	13	1726	23.2143	2.46234	0.00177464	1	0.0975422	0.506454	CREM; RASGRP2; CXCR4; NCKAP1L; IL16; SEPT1; WIPF1; ACAP1; CD6; BLK; CD48; POU2AF1; FCER2;
Monocyte	14	2842	25	1.61038	0.0441161	1	0.656324	1	PRKCB; PTGDS; RAB27A; APOC1; NCKAP1L; GLIPR2; IL16; JCHAIN; CHIT1; C1R; ACAP1; FCGR3A; CD79B; CCL21;
Small intestine	26	8360	46.4286	1.01636	0.507737	1	1	1	CREM; MEF2C; RASGRP2; RASL11A; PDE4B; GYPC; PPM1K; PTGDS; RAB27A; APOC1; GPR183; SNX10; CXCR4; GLIPR2; TREM2; CHIT1; RASSF2; C1R; FCMR; CD79B; POU2AF1; CCL21; CCL18; FCER2; IL4I1; CD79A;
Breast cancer	24	7467	42.8571	1.05041	0.427062	1	1	1	CREM; MEF2C; PDE4B; PRKCB; GYPC; PPM1K; PTGDS; RAB27A; GPR183; RGS19; SNX10; CXCR4; TREM2; CHIT1; C1R; WIPF1; FCMR; CD79B; BLK; TNFRSF13C; POU2AF1; ACP5; FCER2; CD79A;
Thyroid cancer	21	7281	37.5	0.942647	0.684444	1	1	1	CREM; MEF2C; RASGRP2; PDE4B; PRKCB; GYPC; PPM1K; PTGDS; RAB27A; GPR183; RGS19; SNX10; CXCR4; TREM2; CHIT1; FCMR; CD6; CD79B; TNFRSF13C; POU2AF1; FCER2;
Colon	26	8429	46.4286	1.00804	0.530433	1	1	1	CREM; MEF2C; RASGRP2; RASL11A; PDE4B; PRKCB; GYPC; PPM1K; PTGDS; RAB27A; GPR183; RGS19; SNX10; CXCR4; GLIPR2; TREM2; CHIT1; RASSF2; FCMR; CD79B; TNFRSF13C; POU2AF1; CCL21; FCER2; IL4I1; CD79A;
Parathyroid gland	17	5997	30.3571	0.926582	0.697154	1	1	1	CREM; MEF2C; PRKCB; GYPC; PPM1K; PTGDS; GPR183; RGS19; SNX10; CXCR4; IL16; TREM2; CHIT1; CD79B; POU2AF1; CCL21; FCER2;
Cervix, uterine	18	6391	32.1429	0.920574	0.71509	1	1	1	MEF2C; PDE4B; PRKCB; GYPC; PPM1K; PTGDS; GPR183; RGS19; SNX10; CXCR4; TREM2; CHIT1; FCMR; CD79B; BLK; TNFRSF13C; FCER2; CD79A;
Spleen	38	7887	67.8571	1.57435	0.000158298	0.134237	0.0149152	0.0774418	CREM; MEF2C; RASGRP2; PRKCB; GYPC; PPM1K; PTGDS; RAB27A; APOC1; GPR183; RGS19; CXCR4; GLIPR2; IL16; PPP1R16B; CXCL13; TREM2; CHIT1; RASSF2; LTB; C1R; WIPF1; ACAP1; FCMR; CCL19; CD19; CD6; CD79B; P2RY8; SLAMF8; BLK; TNFRSF13C; POU2AF1; ACP5; CCL21; FCER2; IL4I1; CD79A;
HUVEC	32	13061	57.1429	0.800615	0.99239	1	1	1	MEF2C; RASL11A; PDE4B; PRKCB; PLEKHO2; PTGDS; RAB27A; PLEKHO1; RGS19; RCSD1; KRT81; CXCR4; NCKAP1L; GLIPR2; IL16; PPP1R16B; JCHAIN; CHIT1; RASSF2; SEPT1; LTB; C1R; WIPF1; ACAP1; FCMR; CD19; RGS1; BLK; CD48; FAM129C; CCL18; FCER2;
Tonsils	32	7274	57.1429	1.43756	0.00625977	1	0.196603	1	CREM; RASGRP2; PDE4B; PRKCB; GYPC; PPM1K; PTGDS; GPR183; RGS19; SNX10; CXCR4; IL16; TREM2; CHIT1; LTB; C1R; WIPF1; FCMR; CCL19; CD19; CD6; CD79B; P2RY8; BLK; CD48; TNFRSF13C; POU2AF1; ACP5; CCL21; FCER2; IL4I1; CD79A;
Jurkat A3	9	4200	16.0714	0.700792	0.922102	1	1	1	RASGRP2; PRKCB; GYPC; RCSD1; IL16; JCHAIN; BLK; CD48; CD1C;
Rectum	19	7113	33.9286	0.873058	0.814765	1	1	1	CREM; MEF2C; PDE4B; GYPC; PPM1K; PTGDS; RAB27A; GPR183; RGS19; SNX10; CXCR4; TREM2; CHIT1; FCMR; CD79B; TNFRSF13C; POU2AF1; FCER2; CD79A;
Liver	38	11680	67.8571	1.06309	0.316475	1	1	1	CREM; MEF2C; RASGRP2; PDE4B; PRKCB; GYPC; PPM1K; PLEKHO2; PTGDS; RAB27A; PLEKHO1; APOC1; GPR183; RGS19; KRT81; CXCR4; GLIPR2; IL16; CXCL13; TREM2; CHIT1; RASSF2; SEPT1; C1R; WIPF1; ACAP1; FCMR; CD19; CD6; CD79B; CXCL9; BLK; FAM129C; POU2AF1; CCL21; FCER2; IL4I1; CD79A;
CD4	13	1901	23.2143	2.23567	0.00415819	1	0.141046	0.73233	PTGDS; RAB27A; RCSD1; KRT81; NCKAP1L; GLIPR2; IL16; JCHAIN; RASSF2; C1R; ACAP1; CD6; CCL21;
Skeletal muscles	30	9060	53.5714	1.08206	0.317819	1	1	1	CREM; MEF2C; RASGRP2; PDE4B; GYPC; PPM1K; PTGDS; PLEKHO1; APOC1; GPR183; RGS19; SNX10; CXCR4; GLIPR2; IL16; TREM2; JCHAIN; CHIT1; RASSF2; SEPT1; C1R; WIPF1; CD6; CD79B; BLK; POU2AF1; CCL21; FCER2; IL4I1; CD79A;
H293	17	6792	30.3571	0.818127	0.883718	1	1	1	CREM; PRKCB; PLEKHO2; PTGDS; APOC1; KRT81; GLIPR2; JCHAIN; RASSF2; C1R; FCMR; FCGR3A; CD79B; CD48; CCL21; IL4I1; CD79A;
Prostate	27	7923	48.2143	1.11365	0.270539	1	1	1	CREM; MEF2C; RASL11A; PDE4B; PRKCB; GYPC; PPM1K; PTGDS; RAB27A; GPR183; RGS19; SNX10; CXCR4; GLIPR2; TREM2; CHIT1; RASSF2; C1R; WIPF1; FCMR; CD79B; BLK; TNFRSF13C; ACP5; CCL21; FCER2; CD79A;
Jurkat	11	2869	19.6429	1.25363	0.255342	1	1	1	RASGRP2; PRKCB; CXCR4; GLIPR2; PPP1R16B; JCHAIN; WIPF1; CD6; P2RY8; CD48; CD1C;
Bone marrow	32	7808	57.1429	1.33924	0.0203774	1	0.454738	1	CREM; MEF2C; RASGRP2; PRKCB; GYPC; PPM1K; PLEKHO2; PTGDS; RAB27A; GPR183; RGS19; SNX10; CXCR4; GLIPR2; IL16; TREM2; JCHAIN; CHIT1; C1R; WIPF1; FCMR; CD19; CD6; CD79B; SLAMF8; BLK; TNFRSF13C; POU2AF1; ACP5; CCL18; FCER2; CD79A;
Lateral ventricle	19	6620	33.9286	0.938076	0.684433	1	1	1	CREM; MEF2C; RASGRP2; PDE4B; PRKCB; GYPC; PPM1K; PTGDS; GPR183; RGS19; SNX10; IL16; TREM2; CHIT1; WIPF1; CD19; CD79B; TNFRSF13C; CD79A;
Colorectal cancer	23	7513	41.0714	1.0005	0.550256	1	1	1	CREM; MEF2C; RASGRP2; PDE4B; PRKCB; GYPC; PPM1K; PTGDS; GPR183; RGS19; SNX10; CXCR4; IL16; TREM2; CHIT1; C1R; FCMR; CD79B; BLK; TNFRSF13C; ACP5; FCER2; CD79A;
Gall bladder	23	7295	41.0714	1.0304	0.477512	1	1	1	CREM; MEF2C; PDE4B; PRKCB; GYPC; PPM1K; PTGDS; GPR183; SNX10; CXCR4; IL16; TREM2; CHIT1; C1R; WIPF1; CD19; CD6; CD79B; TNFRSF13C; POU2AF1; CCL21; FCER2; CD79A;
Plasma	35	11971	62.5	0.955379	0.72923	1	1	1	MEF2C; RASGRP2; PDE4B; PRKCB; GYPC; PPM1K; PTGDS; RAB27A; PLEKHO1; APOC1; RCSD1; KRT81; NCKAP1L; GLIPR2; IL16; JCHAIN; CHIT1; SEPT1; LTB; C1R; WIPF1; ACAP1; FCMR; FCGR3A; CD19; RGS1; CD6; PRAP1; CXCL9; BLK; CD48; ACP5; CCL21; FCER2; CD79A;
Malignant carcinoid	23	7081	41.0714	1.06154	0.406344	1	1	1	CREM; MEF2C; PDE4B; PRKCB; GYPC; PPM1K; PTGDS; RAB27A; GPR183; RGS19; CXCR4; TREM2; CHIT1; C1R; WIPF1; FCMR; CD19; CD79B; BLK; TNFRSF13C; ACP5; CCL21; FCER2;
Ascites cancer cell	15	3509	26.7857	1.39737	0.103576	1	1	1	CREM; PLEKHO2; PTGDS; RAB27A; RCSD1; NCKAP1L; GLIPR2; IL16; JCHAIN; CHIT1; C1R; FCGR3A; CXCL9; CD48; IL4I1;
Endometrial cancer	22	7460	39.2857	0.963818	0.638709	1	1	1	CREM; MEF2C; PDE4B; PRKCB; GYPC; PPM1K; PTGDS; GPR183; RGS19; SNX10; CXCR4; TREM2; CHIT1; C1R; FCMR; CD79B; BLK; TNFRSF13C; POU2AF1; ACP5; CCL21; CD79A;
Lung cancer	26	7435	46.4286	1.14281	0.226291	1	1	1	CREM; MEF2C; RASGRP2; PDE4B; PRKCB; GYPC; PPM1K; PTGDS; RAB27A; GPR183; RGS19; SNX10; CXCR4; IL16; TREM2; CHIT1; C1R; FCMR; CD79B; BLK; TNFRSF13C; POU2AF1; ACP5; CCL21; FCER2; CD79A;
HCT116	1	2651	1.78571	0.124458	0.999846	1	1	1	BLK;
PC3	2	1294	3.57143	0.507426	0.913772	1	1	1	APOC1; C1R;
MicroProt	9	440	16.0714	6.68924	6.8932e-06	0.00584543	0.00146136	0.00758759	PTGDS; APOC1; GLIPR2; JCHAIN; CHIT1; C1R; PRAP1; ACP5; CCL21;
Epididymis	24	7090	42.8571	1.10627	0.307906	1	1	1	CREM; MEF2C; RASGRP2; PDE4B; PRKCB; GYPC; PPM1K; PTGDS; GPR183; RGS19; SNX10; CXCR4; IL16; TREM2; CHIT1; C1R; FCMR; CD19; CD6; CD79B; BLK; TNFRSF13C; CCL21; FCER2;
Cerebellum	23	7633	41.0714	0.984771	0.589561	1	1	1	CREM; MEF2C; RASGRP2; PRKCB; GYPC; PPM1K; PTGDS; RAB27A; APOC1; GPR183; SNX10; CXCR4; IL16; PPP1R16B; TREM2; CHIT1; FCMR; CD19; CD79B; BLK; TNFRSF13C; POU2AF1; FCER2;
Nasopharynx	19	6904	33.9286	0.899488	0.764355	1	1	1	CREM; MEF2C; PDE4B; PRKCB; GYPC; PPM1K; PTGDS; GPR183; RGS19; SNX10; CXCR4; TREM2; CHIT1; C1R; FCMR; CD79B; TNFRSF13C; CCL21; CD79A;
Hippocampus	23	7355	41.0714	1.02199	0.497608	1	1	1	CREM; MEF2C; RASGRP2; PDE4B; PRKCB; GYPC; PPM1K; PTGDS; GPR183; SNX10; CXCR4; IL16; PPP1R16B; TREM2; CHIT1; SEPT1; FCMR; CD19; CD6; CD79B; TNFRSF13C; FCER2; CD79A;
HeLa	6	5789	10.7143	0.339144	0.999944	1	1	1	PLEKHO2; PTGDS; PLEKHO1; GPR183; ACAP1; CD19;
Malignant lymphoma	29	6586	51.7857	1.43893	0.0111111	1	0.303943	1	CREM; MEF2C; RASGRP2; PDE4B; PRKCB; GYPC; PPM1K; PTGDS; GPR183; RGS19; CXCR4; IL16; TREM2; CHIT1; C1R; WIPF1; FCMR; CD19; CD6; CD79B; P2RY8; BLK; CD48; TNFRSF13C; POU2AF1; ACP5; CCL21; FCER2; CD79A;
Prostate cancer	23	7214	41.0714	1.04197	0.450424	1	1	1	CREM; MEF2C; PDE4B; PRKCB; GYPC; PPM1K; PTGDS; RAB27A; GPR183; RGS19; SNX10; CXCR4; TREM2; CHIT1; C1R; WIPF1; FCMR; CD19; CD79B; BLK; TNFRSF13C; ACP5; CCL21;
Skin	23	7292	41.0714	1.03082	0.476508	1	1	1	CREM; MEF2C; PDE4B; PRKCB; GYPC; PPM1K; PTGDS; APOC1; GPR183; RGS19; SNX10; KRT81; CXCR4; GLIPR2; TREM2; JCHAIN; CHIT1; SEPT1; WIPF1; CCL19; CD6; CD79B; CXCL9;
Placenta	33	10894	58.9286	0.989857	0.593892	1	1	1	CREM; MEF2C; RASGRP2; PRKCB; GYPC; PPM1K; PLEKHO2; PTGDS; RAB27A; PLEKHO1; APOC1; GPR183; RGS19; SNX10; CXCR4; GLIPR2; IL16; TREM2; JCHAIN; CHIT1; RASSF2; LTB; C1R; WIPF1; FCMR; CD19; CD79B; BLK; TNFRSF13C; ACP5; FCER2; IL4I1; CD79A;
Lung	37	9992	66.0714	1.20999	0.05467	1	0.713233	1	CREM; MEF2C; RASGRP2; PDE4B; PRKCB; GYPC; PPM1K; PTGDS; RAB27A; PLEKHO1; APOC1; GPR183; RGS19; SNX10; CXCR4; GLIPR2; IL16; TREM2; JCHAIN; CHIT1; RASSF2; C1R; WIPF1; ACAP1; FCMR; CD19; CD6; CD79B; BLK; TNFRSF13C; POU2AF1; ACP5; CCL21; CCL18; FCER2; IL4I1; CD79A;
Cerebral cortex	21	7099	37.5	0.966814	0.628342	1	1	1	CREM; MEF2C; RASGRP2; PDE4B; PRKCB; GYPC; PPM1K; PTGDS; APOC1; GPR183; RGS19; SNX10; CXCR4; IL16; TREM2; CHIT1; CD19; CD79B; TNFRSF13C; CCL21; FCER2;
Ovarian cancer	23	7644	41.0714	0.983354	0.59312	1	1	1	CREM; MEF2C; PDE4B; PRKCB; GYPC; PPM1K; PTGDS; GPR183; RGS19; SNX10; CXCR4; TREM2; CHIT1; C1R; WIPF1; FCMR; CD79B; BLK; TNFRSF13C; POU2AF1; ACP5; CCL21; CD79A;
Kidney	34	10256	60.7143	1.08329	0.286115	1	1	1	CREM; MEF2C; RASGRP2; PDE4B; PRKCB; GYPC; PPM1K; PTGDS; RAB27A; PLEKHO1; APOC1; GPR183; RGS19; SNX10; CXCR4; NCKAP1L; GLIPR2; IL16; PPP1R16B; TREM2; CHIT1; RASSF2; C1R; WIPF1; ACAP1; FCMR; CD79B; BLK; TNFRSF13C; POU2AF1; ACP5; CCL21; FCER2; IL4I1;
H1688	1	1007	1.78571	0.327644	0.958206	1	1	1	ACP5;
Sy5y	5	2490	8.92857	0.657281	0.894439	1	1	1	PLEKHO2; PLEKHO1; KRT81; GLIPR2; JCHAIN;
Duodenum	19	7275	33.9286	0.853617	0.848635	1	1	1	CREM; MEF2C; PDE4B; GYPC; PPM1K; PTGDS; GPR183; RGS19; SNX10; CXCR4; TREM2; CHIT1; C1R; FCMR; CD79B; TNFRSF13C; POU2AF1; FCER2; CD79A;
Bronchus	20	6923	35.7143	0.944206	0.676018	1	1	1	CREM; MEF2C; RASGRP2; PDE4B; PRKCB; GYPC; PPM1K; PTGDS; RAB27A; GPR183; SNX10; CXCR4; TREM2; CHIT1; C1R; FCMR; CD19; CD79B; TNFRSF13C; CD79A;
Brain	22	7290	39.2857	0.986294	0.584249	1	1	1	MEF2C; RASGRP2; PDE4B; PRKCB; PTGDS; RAB27A; PLEKHO1; RGS19; KRT81; CXCR4; NCKAP1L; GLIPR2; IL16; PPP1R16B; TREM2; RASSF2; SEPT1; C1R; WIPF1; ACAP1; CXCL9; BLK;
Stomach	30	8044	53.5714	1.21873	0.0945076	1	1	1	CREM; MEF2C; RASGRP2; PDE4B; PRKCB; GYPC; PPM1K; PTGDS; RAB27A; APOC1; GPR183; RGS19; SNX10; CXCR4; IL16; CXCL13; TREM2; CHIT1; FCMR; CD19; CD6; CD79B; P2RY8; BLK; TNFRSF13C; POU2AF1; ACP5; CCL21; FCER2; CD79A;
Pancreas	28	9936	50	0.920907	0.783166	1	1	1	CREM; RASGRP2; PDE4B; PRKCB; GYPC; PPM1K; PTGDS; RAB27A; PLEKHO1; APOC1; GPR183; RGS19; SNX10; CXCR4; GLIPR2; IL16; PPP1R16B; TREM2; JCHAIN; CHIT1; C1R; ACAP1; FCMR; CD79B; BLK; TNFRSF13C; CCL21; FCER2;
Lymph nodes	35	6700	62.5	1.70699	7.25264e-05	0.0615024	0.00913385	0.0474243	CREM; RASGRP2; PDE4B; PRKCB; GYPC; PPM1K; PTGDS; RAB27A; GPR183; RGS19; SNX10; IL16; CXCL13; TREM2; CHIT1; LTB; C1R; WIPF1; FCMR; CCL19; CD19; CD6; CD79B; P2RY8; SLAMF8; BLK; CD48; TNFRSF13C; POU2AF1; ACP5; CCL21; CCL18; FCER2; IL4I1; CD79A;
H358	1	1489	1.78571	0.221584	0.991442	1	1	1	ACP5;
Fallopian tubes	17	6677	30.3571	0.832217	0.863728	1	1	1	CREM; MEF2C; PDE4B; PRKCB; GYPC; PPM1K; PTGDS; GPR183; RGS19; SNX10; CXCR4; IL16; TREM2; CHIT1; C1R; FCMR; CD79B;
Head & neck cancer	21	7062	37.5	0.971879	0.616504	1	1	1	CREM; MEF2C; PDE4B; PRKCB; GYPC; PPM1K; PTGDS; GPR183; RGS19; SNX10; CXCR4; TREM2; CHIT1; WIPF1; FCMR; CD79B; TNFRSF13C; POU2AF1; ACP5; FCER2; CD79A;
Pancreatic cancer	28	8316	50	1.1003	0.290224	1	1	1	CREM; MEF2C; RASGRP2; PDE4B; PRKCB; GYPC; PPM1K; PTGDS; RAB27A; GPR183; RGS19; SNX10; CXCR4; NCKAP1L; GLIPR2; IL16; TREM2; CHIT1; C1R; FCMR; CD19; CD79B; BLK; TNFRSF13C; POU2AF1; CCL21; IL4I1; CD79A;
Seminal vesicle	23	6620	41.0714	1.13546	0.264069	1	1	1	CREM; MEF2C; RASGRP2; PDE4B; GYPC; PPM1K; PTGDS; GPR183; RGS19; SNX10; CXCR4; TREM2; CHIT1; C1R; WIPF1; FCMR; CD19; CD6; CD79B; BLK; POU2AF1; CCL21; FCER2;
Urinary bladder	21	7054	37.5	0.972981	0.613928	1	1	1	CREM; MEF2C; PDE4B; PRKCB; GYPC; PPM1K; PTGDS; RAB27A; GPR183; RGS19; SNX10; CXCR4; TREM2; CHIT1; C1R; FCMR; CD19; CD79B; TNFRSF13C; CCL21; CD79A;
K-562	3	2513	5.35714	0.391279	0.987602	1	1	1	PRKCB; RAB27A; RCSD1;
Salivary glands	21	6607	37.5	1.03881	0.464009	1	1	1	CREM; MEF2C; RASGRP2; PDE4B; PRKCB; GYPC; PPM1K; GPR183; RGS19; SNX10; CXCR4; IL16; CXCL13; TREM2; JCHAIN; CHIT1; FCMR; CD79B; TNFRSF13C; CCL21; CD79A;
Testis	36	10269	64.2857	1.14554	0.135813	1	1	1	CREM; MEF2C; RASGRP2; RASL11A; PDE4B; PRKCB; GYPC; PPM1K; PTGDS; RAB27A; APOC1; GPR183; RGS19; SNX10; KRT81; CXCR4; GLIPR2; PPP1R16B; TREM2; CHIT1; RASSF2; SEPT1; C1R; WIPF1; ACAP1; FCMR; CD19; CD6; CD79B; BLK; TNFRSF13C; POU2AF1; CCL21; FCER2; IL4I1; CD79A;
Urothelial cancer	23	7521	41.0714	0.999436	0.5529	1	1	1	CREM; MEF2C; RASGRP2; PDE4B; PRKCB; GYPC; PPM1K; PTGDS; GPR183; RGS19; SNX10; CXCR4; TREM2; CHIT1; C1R; FCMR; CD79B; BLK; TNFRSF13C; POU2AF1; CCL21; FCER2; CD79A;
R	2	1948	3.57143	0.337069	0.986066	1	1	1	CREM; RCSD1;
Soft tissue	24	6969	42.8571	1.12547	0.272686	1	1	1	CREM; MEF2C; RASGRP2; PDE4B; GYPC; PPM1K; PTGDS; GPR183; RGS19; SNX10; CXCR4; IL16; TREM2; CHIT1; C1R; FCMR; CD19; CD79B; BLK; CD48; POU2AF1; CCL21; FCER2; CD79A;
Testis cancer	23	7248	41.0714	1.03708	0.461782	1	1	1	CREM; MEF2C; RASGRP2; PDE4B; PRKCB; GYPC; PPM1K; PTGDS; GPR183; RGS19; SNX10; CXCR4; TREM2; CHIT1; WIPF1; FCMR; CD6; CD79B; BLK; TNFRSF13C; POU2AF1; ACP5; FCER2;
Neutrophil	10	2031	17.8571	1.61004	0.0867247	1	0.993818	1	GYPC; PTGDS; RAB27A; APOC1; RCSD1; GLIPR2; JCHAIN; CHIT1; C1R; FCGR3A;
CD8	14	3327	25	1.37562	0.126543	1	1	1	PRKCB; RAB27A; APOC1; RCSD1; KRT81; NCKAP1L; GLIPR2; IL16; JCHAIN; C1R; ACAP1; CCL21; FCER2; CD79A;
Stomach cancer	24	7399	42.8571	1.06007	0.404805	1	1	1	CREM; MEF2C; RASGRP2; PDE4B; PRKCB; GYPC; PPM1K; PTGDS; RAB27A; GPR183; RGS19; SNX10; CXCR4; IL16; TREM2; CHIT1; C1R; FCMR; CD79B; BLK; TNFRSF13C; POU2AF1; FCER2; CD79A;
Skin cancer	20	7029	35.7143	0.929967	0.707424	1	1	1	CREM; MEF2C; RASGRP2; PDE4B; PRKCB; GYPC; PPM1K; PTGDS; GPR183; RGS19; SNX10; CXCR4; TREM2; CHIT1; FCMR; CD79B; BLK; TNFRSF13C; POU2AF1; ACP5;
Adrenal glands	23	7554	41.0714	0.99507	0.563775	1	1	1	CREM; MEF2C; RASGRP2; PDE4B; PRKCB; GYPC; PPM1K; PTGDS; APOC1; GPR183; RGS19; SNX10; CXCR4; IL16; TREM2; CHIT1; FCMR; CD6; CD79B; BLK; POU2AF1; CCL21; CD79A;
TOV112D	3	1276	5.35714	0.770596	0.758656	1	1	1	PTGDS; C1R; IL4I1;
LNCaP	1	1455	1.78571	0.226762	0.990415	1	1	1	C1R;
Corpus, uterine	21	6997	37.5	0.980908	0.595411	1	1	1	CREM; MEF2C; PDE4B; GYPC; PPM1K; PTGDS; RAB27A; GPR183; RGS19; SNX10; CXCR4; TREM2; CHIT1; C1R; FCMR; CD6; CD79B; BLK; POU2AF1; ACP5; CD79A;
Appendix	27	7004	48.2143	1.25977	0.0828056	1	0.961906	1	CREM; MEF2C; PDE4B; GYPC; PPM1K; PTGDS; RAB27A; GPR183; RGS19; SNX10; CXCR4; IL16; TREM2; CHIT1; WIPF1; FCMR; CD19; CD6; CD79B; P2RY8; CD48; TNFRSF13C; POU2AF1; ACP5; CCL21; FCER2; CD79A;
Erythrocytes	3	1539	5.35714	0.63891	0.860793	1	1	1	GYPC; NCKAP1L; GLIPR2;
HTB75	2	1277	3.57143	0.514181	0.909845	1	1	1	KRT81; C1R;
Smooth muscle cells	14	5124	25	0.893188	0.737999	1	1	1	CREM; MEF2C; PPM1K; PTGDS; SNX10; CXCR4; TREM2; CHIT1; FCMR; CD19; CD6; BLK; POU2AF1; CD79A;
Thymocyte	2	48	3.57143	13.6766	0.00948327	1	0.268133	1	CXCR4; LTB;
Gastric juice	1	243	1.78571	1.35772	0.527561	1	1	1	JCHAIN;
Urine	15	3267	26.7857	1.50088	0.0630047	1	0.774318	1	MEF2C; GYPC; PPM1K; PLEKHO2; PTGDS; RAB27A; APOC1; KRT81; GLIPR2; JCHAIN; C1R; FCMR; FCGR3A; PRAP1; FCER2;
Heart	15	5507	26.7857	0.890388	0.750542	1	1	1	CREM; MEF2C; RASGRP2; PDE4B; RAB27A; PLEKHO1; APOC1; RGS19; GLIPR2; RASSF2; SEPT1; WIPF1; ACAP1; FCMR; CCL21;
Amygdala	2	1204	3.57143	0.545357	0.891054	1	1	1	RASGRP2; PPP1R16B;
Red blood cells	1	166	1.78571	1.98748	0.400196	1	1	1	GYPC;
Thyroid gland	24	7306	42.8571	1.07356	0.3748	1	1	1	MEF2C; RASGRP2; PDE4B; PRKCB; GYPC; PPM1K; PTGDS; GPR183; SNX10; CXCR4; IL16; TREM2; CHIT1; C1R; FCMR; CD19; CD6; CD79B; CXCL9; TNFRSF13C; POU2AF1; CCL21; FCER2; CD79A;
H460	1	736	1.78571	0.448283	0.900012	1	1	1	C1R;
Heart muscle	18	6191	32.1429	0.950313	0.654063	1	1	1	CREM; MEF2C; RASGRP2; GYPC; PPM1K; PTGDS; GPR183; SNX10; CXCR4; IL16; TREM2; CHIT1; FCMR; CD19; CD6; CD79B; FCER2; CD79A;
B Cell	26	2254	46.4286	3.76963	3.15219e-10	2.67306e-07	2.67306e-07	1.38789e-06	MEF2C; RASGRP2; PDE4B; RCSD1; KRT81; CXCR4; NCKAP1L; GLIPR2; IL16; JCHAIN; C1R; WIPF1; ACAP1; FCGR3A; CD19; RGS1; CD79B; BLK; CD48; TNFRSF13C; CD1C; POU2AF1; CCL21; FCER2; IL4I1; CD79A;
Spinal cord	2	1465	3.57143	0.448198	0.945392	1	1	1	RASGRP2; PPP1R16B;
Malignant glioma	23	7169	41.0714	1.04851	0.435435	1	1	1	CREM; MEF2C; PDE4B; PRKCB; GYPC; PPM1K; PTGDS; GPR183; RGS19; SNX10; CXCR4; IL16; TREM2; CHIT1; WIPF1; FCMR; CD6; CD79B; BLK; TNFRSF13C; CCL21; FCER2; CD79A;
Cervical cancer	20	7426	35.7143	0.88025	0.809907	1	1	1	CREM; MEF2C; PDE4B; PRKCB; GYPC; PPM1K; PTGDS; GPR183; RGS19; SNX10; CXCR4; TREM2; CHIT1; FCMR; CD79B; BLK; TNFRSF13C; POU2AF1; ACP5; CCL21;
Malignant melanoma	23	7459	41.0714	1.00774	0.532341	1	1	1	CREM; MEF2C; PDE4B; PRKCB; GYPC; PPM1K; PTGDS; RAB27A; GPR183; RGS19; SNX10; CXCR4; TREM2; CHIT1; WIPF1; FCMR; CD19; CD79B; BLK; TNFRSF13C; POU2AF1; ACP5; CCL21;
ES2	5	3527	8.92857	0.464029	0.989716	1	1	1	CREM; KRT81; GLIPR2; C1R; BLK;
Ovary	23	8592	41.0714	0.874856	0.845731	1	1	1	CREM; MEF2C; RASL11A; PRKCB; GYPC; PPM1K; PTGDS; RAB27A; APOC1; TREM2; JCHAIN; CHIT1; RASSF2; C1R; FCMR; CD19; CD79B; BLK; TNFRSF13C; POU2AF1; CCL21; IL4I1; CD79A;
Liver cancer	24	7697	42.8571	1.01902	0.503347	1	1	1	CREM; MEF2C; PDE4B; PRKCB; GYPC; PPM1K; PTGDS; RAB27A; GPR183; RGS19; SNX10; CXCR4; IL16; TREM2; CHIT1; C1R; WIPF1; FCMR; CD19; CD79B; TNFRSF13C; POU2AF1; CCL21; CD79A;
Dendritic cells	14	1954	25	2.34221	0.00184042	1	0.0975422	0.506454	PLEKHO2; RAB27A; GLIPR2; IL16; LTB; ACAP1; CCL19; CXCL9; SLAMF8; CD1C; ACP5; CCL21; CCL18; FCER2;
OVCAR3	5	3714	8.92857	0.440666	0.993631	1	1	1	MEF2C; PTGDS; KRT81; GLIPR2; PRAP1;
Huh7	5	2976	8.92857	0.549943	0.961865	1	1	1	CREM; PRKCB; KRT81; IL16; TREM2;
Serum	23	7685	41.0714	0.978108	0.606306	1	1	1	PDE4B; PRKCB; PTGDS; RAB27A; APOC1; RCSD1; KRT81; NCKAP1L; GLIPR2; IL16; PPP1R16B; JCHAIN; SEPT1; C1R; FCMR; FCGR3A; CD79B; PRAP1; CXCL9; CD48; ACP5; CCL21; CD79A;
Lens	4	1037	7.14286	1.26321	0.392784	1	1	1	PRKCB; RCSD1; JCHAIN; FCER2;
Breast	16	6413	28.5714	0.815538	0.877724	1	1	1	CREM; PDE4B; PRKCB; GYPC; PPM1K; PTGDS; GPR183; RGS19; SNX10; CXCR4; IL16; TREM2; CHIT1; BLK; FCER2; CD79A;
Hair	2	817	3.57143	0.80368	0.720282	1	1	1	KRT81; CCL21;
H520	1	843	1.78571	0.391384	0.92903	1	1	1	C1R;
Nipple aspirate fluid	6	754	10.7143	2.60383	0.0271481	1	0.523218	1	APOC1; CXCL13; JCHAIN; CHIT1; C1R; FCGR3A;
Uterus	2	917	3.57143	0.716039	0.778324	1	1	1	GLIPR2; PRAP1;
CRC	5	4247	8.92857	0.385362	0.998513	1	1	1	APOC1; KRT81; C1R; BLK; ACP5;
Preadipocytes	3	510	5.35714	1.92798	0.204786	1	1	1	PTGDS; C1R; CCL18;
Fetal hepatocytes	8	3784	14.2857	0.691504	0.91662	1	1	1	MEF2C; PRKCB; KRT81; NCKAP1L; C1R; CD79B; CD48; CD79A;
Amniotic fluid	2	566	3.57143	1.16008	0.520582	1	1	1	PTGDS; C1R;
Vulva/anal skin	16	6377	28.5714	0.820141	0.87143	1	1	1	MEF2C; PDE4B; GYPC; PPM1K; PTGDS; GPR183; RGS19; SNX10; CXCR4; TREM2; CHIT1; WIPF1; FCMR; CD6; CD79B; CD79A;
	2	1183	3.57143	0.555037	0.885024	1	1	1	PRKCB; JCHAIN;
HH4	3	2684	5.35714	0.366351	0.992282	1	1	1	KRT81; CD48; CCL21;
Ramos	9	1566	16.0714	1.87951	0.0470549	1	0.683749	1	RGS19; CXCR4; JCHAIN; RASSF2; CD19; CD79B; CD48; POU2AF1; CD79A;
Leukocytes	16	2845	28.5714	1.83832	0.00948582	1	0.268133	1	RASGRP2; PDE4B; PRKCB; RAB27A; RCSD1; NCKAP1L; GLIPR2; IL16; CHIT1; WIPF1; FCMR; FCGR3A; P2RY8; BLK; ACP5; IL4I1;
Renal cancer	23	7121	41.0714	1.05558	0.419524	1	1	1	MEF2C; PDE4B; PRKCB; GYPC; PPM1K; PTGDS; GPR183; RGS19; SNX10; CXCR4; IL16; TREM2; CHIT1; C1R; WIPF1; FCMR; CD79B; P2RY8; BLK; TNFRSF13C; POU2AF1; ACP5; CD79A;
Aorta	2	530	3.57143	1.23887	0.485411	1	1	1	PPP1R16B; CCL21;
Thyroid	4	889	7.14286	1.47351	0.288798	1	1	1	CREM; PRKCB; TNFRSF13C; CCL21;
hupo46_reference_cam	7	1042	12.5	2.19766	0.0388141	1	0.621026	1	PRKCB; GYPC; APOC1; CXCR4; GLIPR2; JCHAIN; C1R;
Substantia nigra	2	1146	3.57143	0.572957	0.873662	1	1	1	RASGRP2; PPP1R16B;
Vagina	10	5307	17.8571	0.616167	0.980772	1	1	1	GYPC; PPM1K; PTGDS; GPR183; RGS19; CXCR4; TREM2; CHIT1; FCMR; CD79B;
Monocytes	14	745	25	6.14314	3.61131e-08	3.06239e-05	1.5312e-05	7.9502e-05	PDE4B; PRKCB; CXCR4; GLIPR2; IL16; CHIT1; LTB; RGS1; CXCL9; SLAMF8; CD48; ACP5; CCL18; FCER2;
Platelets	11	2168	19.6429	1.65898	0.0618079	1	0.77078	1	RASGRP2; PRKCB; PLEKHO2; RAB27A; APOC1; KRT81; NCKAP1L; JCHAIN; C1R; WIPF1; FCER2;
HL60	7	545	12.5	4.20173	0.00131132	1	0.0926664	0.481138	RAB27A; GPR183; CXCR4; FCGR3A; P2RY8; CD48; FCER2;
TOV21G	1	904	1.78571	0.364975	0.941683	1	1	1	C1R;
Oral mucosa	13	5861	23.2143	0.725136	0.944178	1	1	1	PDE4B; GYPC; PPM1K; PTGDS; GPR183; SNX10; CXCR4; TREM2; CHIT1; FCMR; CD79B; BLK; CD79A;
Esophagus	11	6034	19.6429	0.596068	0.9909	1	1	1	MEF2C; GYPC; PPM1K; PTGDS; GPR183; RGS19; CXCR4; TREM2; CHIT1; CD79B; CD79A;
Corpus callosum	1	988	1.78571	0.333945	0.955551	1	1	1	PPP1R16B;
NB4	2	711	3.57143	0.923496	0.645754	1	1	1	P2RY8; CD48;
Mammary gland	4	760	7.14286	1.72361	0.202748	1	1	1	IL16; CXCL13; JCHAIN; CCL21;
19_proteinag	3	98	5.35714	10.0325	0.00336272	1	0.129618	0.672994	APOC1; JCHAIN; C1R;
031003_BALF2	4	1102	7.14286	1.1887	0.438308	1	1	1	PTGDS; APOC1; JCHAIN; C1R;
Tears	1	510	1.78571	0.64693	0.795154	1	1	1	JCHAIN;
Cellzome_Abl_inhibitors_NatureBiotechnology_exp144	1	186	1.78571	1.77378	0.436199	1	1	1	JCHAIN;
CaOV3	5	3355	8.92857	0.487819	0.984259	1	1	1	PTGDS; KRT81; GLIPR2; C1R; ACP5;
Cerebrospinal fluid	7	1059	12.5	2.16238	0.0417873	1	0.63632	1	PTGDS; APOC1; KRT81; JCHAIN; CHIT1; C1R; CXCL9;
Melanoma	7	1826	12.5	1.25409	0.324149	1	1	1	PDE4B; PLEKHO2; RAB27A; GLIPR2; CHIT1; ACP5; IL4I1;
hupo1_b1-hep_cam	2	80	3.57143	8.20666	0.0249641	1	0.492316	1	APOC1; JCHAIN;
Subthalamic nucleus	2	882	3.57143	0.744453	0.759286	1	1	1	RASGRP2; PPP1R16B;
Melanocytes	1	71	1.78571	4.6464	0.195918	1	1	1	RAB27A;
Dentin	1	246	1.78571	1.34117	0.531944	1	1	1	KRT81;
15_clinprot_c3	3	749	5.35714	1.31278	0.403653	1	1	1	APOC1; RCSD1; C1R;
Ubiquitous	2	1052	3.57143	0.624153	0.840136	1	1	1	RAB27A; SEPT1;
Cortex	1	683	1.78571	0.483069	0.8816	1	1	1	PRKCB;
17_wcx	5	1438	8.92857	1.13813	0.452249	1	1	1	APOC1; RCSD1; C1R; CD48; FCER2;
hupo1_b2-edta_cam	4	316	7.14286	4.14532	0.0158606	1	0.384281	1	PTGDS; APOC1; JCHAIN; C1R;
H23	1	896	1.78571	0.368233	0.940159	1	1	1	C1R;
YTS	7	1888	12.5	1.21291	0.355926	1	1	1	GYPC; RAB27A; NCKAP1L; PPP1R16B; SEPT1; ACAP1; CD48;
hupo1_b2-hep_cam	4	848	7.14286	1.54475	0.260685	1	1	1	RAB27A; CXCR4; GLIPR2; C1R;
Embryonic stem cells	2	3047	3.57143	0.215495	0.999553	1	1	1	RGS19; GLIPR2;
Saliva	1	912	1.78571	0.361773	0.943169	1	1	1	JCHAIN;
MV4-11	2	382	3.57143	1.71884	0.326919	1	1	1	PRKCB; RASSF2;
Caudate nucleus	2	1204	3.57143	0.545357	0.891054	1	1	1	RASGRP2; PPP1R16B;
Retina	1	364	1.78571	0.906406	0.675998	1	1	1	RGS1;
Medulla oblongata	2	473	3.57143	1.38816	0.426725	1	1	1	RASGRP2; APOC1;
Neutrophils	5	393	8.92857	4.16436	0.00693787	1	0.210118	1	PRKCB; RAB27A; CXCR4; ACAP1; CXCL9;
Parathyroid	3	782	5.35714	1.25739	0.430944	1	1	1	CREM; PRKCB; CCL21;
HEK293	3	4439	5.35714	0.221511	0.99997	1	1	1	GLIPR2; IL16; CCL21;
A549	3	997	5.35714	0.986238	0.595074	1	1	1	APOC1; KRT81; ACAP1;
Semen	5	966	8.92857	1.69422	0.172422	1	1	1	PTGDS; RAB27A; GLIPR2; JCHAIN; ACP5;
Keratinocytes	1	250	1.78571	1.31971	0.537726	1	1	1	CXCL9;
Fetus	7	2992	12.5	0.765367	0.831507	1	1	1	IL16; PPP1R16B; CXCL13; JCHAIN; FCMR; CCL21; CD79A;
051503_BAL20_gly_hui	1	268	1.78571	1.23108	0.562887	1	1	1	BLK;
Adducin	2	486	3.57143	1.35103	0.440411	1	1	1	PRKCB; CD48;
MCF10A	1	661	1.78571	0.499146	0.873013	1	1	1	C1R;
22_mars	2	196	3.57143	3.3499	0.120937	1	1	1	APOC1; C1R;
041803_BALF3	9	1103	16.0714	2.66846	0.00594915	1	0.194034	1	PLEKHO2; RAB27A; RCSD1; NCKAP1L; GLIPR2; JCHAIN; C1R; CD48; FCER2;
Macrophages	5	274	8.92857	5.97291	0.00148699	1	0.0969978	0.503627	APOC1; CXCR4; FCGR3A; CXCL9; ACP5;
Muscle	4	904	7.14286	1.44906	0.299206	1	1	1	MEF2C; RAB27A; RGS19; WIPF1;
MicroProt2	8	561	14.2857	4.66419	0.00028867	0.244792	0.0244792	0.1271	PTGDS; APOC1; GLIPR2; JCHAIN; CHIT1; C1R; PRAP1; CCL21;
Endometrium	7	1202	12.5	1.90513	0.0727773	1	0.869227	1	CREM; RAB27A; CXCR4; JCHAIN; CD6; ACP5; CD79A;
Thalamus	2	1141	3.57143	0.575468	0.872051	1	1	1	RASGRP2; PPP1R16B;
Putamen	1	527	1.78571	0.626062	0.805851	1	1	1	RASGRP2;
BOB2H_ISB	3	98	5.35714	10.0325	0.00336272	1	0.129618	0.672994	APOC1; JCHAIN; C1R;
Temporal lobe	1	477	1.78571	0.691685	0.772712	1	1	1	RASGRP2;
hupo53_reference_cam	2	104	3.57143	6.313	0.0403951	1	0.634353	1	JCHAIN; C1R;
RMUG	1	499	1.78571	0.661191	0.787926	1	1	1	C1R;
DU145	2	941	3.57143	0.697777	0.790623	1	1	1	RGS19; GLIPR2;
hupo1_b1-edta_cam	1	42	1.78571	7.85386	0.120927	1	1	1	JCHAIN;
Epidermis	1	95	1.78571	3.47269	0.253198	1	1	1	IL16;
Colostrum	1	8	1.78571	41.1911	0.0242288	1	0.489191	1	CXCL9;
Cervico-vaginal fluid	1	565	1.78571	0.583956	0.827816	1	1	1	JCHAIN;
Uterine cervix	3	902	5.35714	1.09011	0.526027	1	1	1	CREM; PRKCB; TNFRSF13C;
Thymus	2	456	3.57143	1.43991	0.408581	1	1	1	IL16; BLK;
Vermiform appendix	5	286	8.92857	5.72231	0.00179483	1	0.0975422	0.506454	IL16; CXCL13; CCL19; CCL21; CCL18;
Mast cells	1	62	1.78571	5.32077	0.173344	1	1	1	CD48;
Bone	1	112	1.78571	2.94564	0.291327	1	1	1	ACP5;
Trachea	1	612	1.78571	0.53911	0.851631	1	1	1	CCL21;
Astrocytes	2	58	3.57143	11.319	0.0136288	1	0.350219	1	CXCL9; CD48;
050603_BALF11	3	1019	5.35714	0.964945	0.610147	1	1	1	RCSD1; CXCR4; CD48;
RBC	2	267	3.57143	2.45914	0.196792	1	1	1	GYPC; GLIPR2;
Nervous system	1	212	1.78571	1.55625	0.479844	1	1	1	TREM2;
HPDE6	1	414	1.78571	0.796939	0.722962	1	1	1	C1R;
Occipital lobe	2	359	3.57143	1.82896	0.30091	1	1	1	RASGRP2; IL16;
NIBSC_glyco_qstar	1	60	1.78571	5.4981	0.168244	1	1	1	JCHAIN;
Cartilage	1	89	1.78571	3.70678	0.239266	1	1	1	C1R;
Milk	1	47	1.78571	7.01852	0.13433	1	1	1	CXCL9;
Intestine	1	508	1.78571	0.649477	0.793858	1	1	1	RGS19;
Blood	1	227	1.78571	1.45342	0.503496	1	1	1	TNFRSF13C;
Adipocytes	1	147	1.78571	2.24434	0.363907	1	1	1	CCL18;
BOBFreezeThaw	2	64	3.57143	10.258	0.0164288	1	0.38699	1	APOC1; JCHAIN;
Vulva	2	838	3.57143	0.78354	0.733418	1	1	1	CREM; CD6;
B cells	7	533	12.5	4.29633	0.00115321	0.97792	0.0889018	0.461592	PRKCB; CXCR4; NCKAP1L; CD19; CD79B; CD48; FCER2;
Adrenal cortex	1	82	1.78571	4.02318	0.222688	1	1	1	CREM;
Cytoskeleton	2	86	3.57143	7.63417	0.0285411	1	0.533451	1	GYPC; GLIPR2;
Hematopoietic stem cells	7	200	12.5	11.4494	2.47386e-06	0.00209783	0.000699276	0.00363075	GYPC; PTGDS; CXCR4; NCKAP1L; WIPF1; CD19; RGS1;
20_cys	3	96	5.35714	10.2415	0.0031726	1	0.129618	0.672994	APOC1; JCHAIN; C1R;
hupo1_b1-cit_cam	2	71	3.57143	9.24679	0.0199773	1	0.454738	1	JCHAIN; C1R;
Natural killer cell	1	106	1.78571	3.11235	0.278093	1	1	1	CD48;
Frontal lobe	1	480	1.78571	0.687362	0.774848	1	1	1	RASGRP2;
Lymphocytes	5	468	8.92857	3.49701	0.0140432	1	0.350255	1	CXCR4; LTB; CCL19; FCGR3A; ACP5;
01_glyco	4	667	7.14286	1.96393	0.146818	1	1	1	PTGDS; APOC1; JCHAIN; C1R;
Bronchoalveolar fluid	1	186	1.78571	1.77378	0.436199	1	1	1	JCHAIN;
21_unfract	3	95	5.35714	10.3493	0.00308008	1	0.129618	0.672994	APOC1; JCHAIN; C1R;
CD4 cell	1	42	1.78571	7.85386	0.120927	1	1	1	IL16;
Bronchial epithelial cells	1	69	1.78571	4.78106	0.190955	1	1	1	IL16;
Frontal cortex	1	113	1.78571	2.91957	0.293509	1	1	1	PDE4B;
Kidney cancer	1	352	1.78571	0.937305	0.663611	1	1	1	NCKAP1L;
Umbilical vein endothelial cells	4	178	7.14286	7.35893	0.0021445	1	0.106973	0.555419	CXCR4; PPP1R16B; CXCL9; CCL18;
Granulocytes	1	89	1.78571	3.70678	0.239266	1	1	1	SLAMF8;
CD8 cell	1	45	1.78571	7.33039	0.128993	1	1	1	IL16;
Peripheral blood leukocytes	2	125	3.57143	5.2525	0.0561378	1	0.721286	1	IL16; ACP5;
T lymphocytes	3	32	5.35714	30.7182	0.000126474	0.10725	0.0134062	0.0696072	WIPF1; BLK; FCER2;
Chondrocytes	1	65	1.78571	5.07523	0.180937	1	1	1	CXCR4;
hupo55_b1-cit_cam	2	78	3.57143	8.41706	0.0238159	1	0.489191	1	APOC1; KRT81;
BOB2L	2	96	3.57143	6.83902	0.0349265	1	0.56957	1	APOC1; JCHAIN;
Peripheral blood cells	2	140	3.57143	4.68977	0.0684847	1	0.829643	1	GYPC; RASSF2;
Choroid	1	32	1.78571	10.3074	0.093508	1	1	1	RAB27A;
Retinal pigmented epithelial cells	1	51	1.78571	6.46816	0.144907	1	1	1	RAB27A;
18_size	3	104	5.35714	9.45379	0.0039745	1	0.140432	0.729147	PTGDS; APOC1; C1R;
16_clinprot_c8	2	92	3.57143	7.13634	0.0323106	1	0.547987	1	APOC1; C1R;
b1-SE_nonglyco_qstar	2	90	3.57143	7.29491	0.0310332	1	0.537064	1	JCHAIN; C1R;
Eosinophils	3	100	5.35714	9.8319	0.00355969	1	0.131244	0.68144	PDE4B; FCGR3A; FCER2;
Myocardium	1	30	1.78571	10.9944	0.0879242	1	0.99413	1	CREM;
AdducinII	2	116	3.57143	5.65998	0.0491569	1	0.683749	1	JCHAIN; C1R;
Leydig cells	1	36	1.78571	9.16248	0.104575	1	1	1	CXCR4;
BOB_Sensitivity	2	129	3.57143	5.08964	0.0593463	1	0.751129	1	APOC1; JCHAIN;
Cellzome_Abl_inhibitors_NatureBiotechnology_exp143	1	87	1.78571	3.79199	0.234565	1	1	1	CD19;
Uterine myometrium	1	77	1.78571	4.28439	0.21063	1	1	1	PRKCB;
Large intestine	1	39	1.78571	8.45785	0.112788	1	1	1	APOC1;
Mammary epithelium	1	75	1.78571	4.39862	0.205756	1	1	1	CXCL9;
B lymphocytes	3	27	5.35714	36.4046	7.53974e-05	0.063937	0.00913385	0.0474243	WIPF1; BLK; FCER2;
Trophoblast	1	44	1.78571	7.49695	0.126312	1	1	1	CXCR4;
Vascular endothelial cells	1	63	1.78571	5.23632	0.175883	1	1	1	PPP1R16B;
Langerhans cells	1	17	1.78571	19.3969	0.0507974	1	0.683749	1	IL16;
Microglia	1	17	1.78571	19.3969	0.0507974	1	0.683749	1	IL16;
Reticulocytes	1	25	1.78571	13.1924	0.0738166	1	0.869395	1	GYPC;
BOB2L_ISB	2	87	3.57143	7.54643	0.0291562	1	0.533451	1	APOC1; JCHAIN;
Plasma cells	3	21	5.35714	46.801	3.47327e-05	0.0294533	0.00589066	0.0305852	JCHAIN; LTB; CD79A;
Rods	1	11	1.78571	29.9674	0.0331651	1	0.551452	1	RGS1;
Entorhinal cortex	1	7	1.78571	47.0672	0.021232	1	0.46166	1	SEPT1;
Insular cortex membrane micro domains	1	75	1.78571	4.39862	0.205756	1	1	1	GLIPR2;
Articular cartilage	1	17	1.78571	19.3969	0.0507974	1	0.683749	1	C1R;
Osteoclast	1	18	1.78571	18.3199	0.0537052	1	0.711594	1	ACP5;
Peyer's patches	1	10	1.78571	32.9611	0.0301953	1	0.533451	1	LTB;
Choriodecidua	1	10	1.78571	32.9611	0.0301953	1	0.533451	1	LTB;
Dermal microvascular endothelial cells	1	14	1.78571	23.5504	0.0420211	1	0.63632	1	PPP1R16B;
Amnion	1	16	1.78571	20.6084	0.0478808	1	0.683749	1	LTB;
Colon epithelium	1	32	1.78571	10.3074	0.093508	1	1	1	CXCL9;
Intestinal mucosa	1	8	1.78571	41.1911	0.0242288	1	0.489191	1	CXCR4;
Mononuclear cell	1	4	1.78571	82.2795	0.0121873	1	0.322965	1	IL16;
PBL	1	1	1.78571	326.674	0.00306061	1	0.129618	0.672994	JCHAIN;

## Sheet: Transcription factor
Analysis: Transcription factor
Dataset name: pink module
Number of genes in the dataset: 56
Number of genes in the dataset (which are available in Transcription factor database) :52
Number of genes in background: 15253
Is analysis quantitative: No
						Corrected p-values
Transcription factor	No. of genes in the dataset	No. of genes in the background dataset	Percentage of genes	Fold enrichment	P-value (Hypergeometric test)	Bonferroni method	BH method	Q-value (Storey-Tibshirani method)	genes mapped (from input data set)
MAFB	1	352	1.92308	0.841463	0.70363	1	1	1	SNX10;
NFIC	10	2040	19.2308	1.43903	0.149403	1	1	1	RASGRP2; PDE4B; KRT81; PPP1R16B; ACAP1; FCMR; RGS1; CD79B; SLAMF8; IL4I1;
NR1H3	7	1020	13.4615	2.0155	0.0566401	1	1	1	MEF2C; RASGRP2; PRKCB; APOC1; SNX10; SEPT1; WIPF1;
PITX3	1	265	1.92308	1.11771	0.598645	1	1	1	PDE4B;
RXRA	7	1113	13.4615	1.84709	0.0821774	1	1	1	RASGRP2; PRKCB; PPP1R16B; SEPT1; WIPF1; CCL19; ACP5;
SOAT1	7	1261	13.4615	1.6303	0.1348	1	1	1	CREM; PDE4B; GPR183; WIPF1; FCGR3A; CD1C; ACP5;
STAT1	7	1261	13.4615	1.6303	0.1348	1	1	1	CREM; PDE4B; GPR183; WIPF1; FCGR3A; CD1C; ACP5;
ETS1	16	2496	30.7692	1.88111	0.0071833	1	0.754247	1	MEF2C; PRKCB; SNX10; IL16; PPP1R16B; SEPT1; WIPF1; ACAP1; FCMR; FCGR3A; CD19; RGS1; CD79B; POU2AF1; ACP5; CD79A;
HNF1A	1	831	1.92308	0.356438	0.945966	1	1	1	MEF2C;
HOXC9	2	573	3.84615	1.02873	0.586746	1	1	1	MEF2C; CXCL13;
IRF1	7	811	13.4615	2.5349	0.0194548	1	0.817102	1	CXCR4; GLIPR2; WIPF1; SLAMF8; BLK; FAM129C; CCL21;
LHX3	2	1210	3.84615	0.487165	0.925819	1	1	1	PDE4B; SNX10;
MEF2A	5	1835	9.61538	0.800697	0.765816	1	1	1	MEF2C; RASGRP2; PRKCB; PPP1R16B; JCHAIN;
NKX6-1	5	1408	9.61538	1.04352	0.531067	1	1	1	MEF2C; PDE4B; CXCR4; PPP1R16B; CXCL13;
PHOX2A	1	442	1.92308	0.670128	0.783835	1	1	1	JCHAIN;
POU2F1	6	2209	11.5385	0.797895	0.783669	1	1	1	MEF2C; PDE4B; PRKCB; SNX10; C1R; WIPF1;
POU3F2	3	789	5.76923	1.1188	0.508658	1	1	1	CREM; PRKCB; CXCL13;
SRF	3	462	5.76923	1.91066	0.208292	1	1	1	RASGRP2; PLEKHO1; RCSD1;
ARID3A	4	1250	7.69231	0.940805	0.626099	1	1	1	MEF2C; PDE4B; CXCL9; SLAMF8;
EHF	1	753	1.92308	0.393359	0.928436	1	1	1	BLK;
FOXA1	1	804	1.92308	0.368408	0.940436	1	1	1	MEF2C;
ATF1	3	1037	5.76923	0.85124	0.695937	1	1	1	CREM; PPM1K; RGS1;
CREB1	1	973	1.92308	0.30442	0.967729	1	1	1	BLK;
JDP2	1	763	1.92308	0.388204	0.930962	1	1	1	CREM;
NFYA	5	2544	9.61538	0.577547	0.949046	1	1	1	PRKCB; RGS19; RASSF2; CXCL9; BLK;
PLAU	3	1037	5.76923	0.85124	0.695937	1	1	1	CREM; PPM1K; RGS1;
RORA	3	1168	5.76923	0.755768	0.771318	1	1	1	MEF2C; RASGRP2; GLIPR2;
YY1	3	1317	5.76923	0.670264	0.838261	1	1	1	PDE4B; WIPF1; POU2AF1;
ELK1	6	1986	11.5385	0.887486	0.686334	1	1	1	CREM; RASGRP2; NCKAP1L; IL16; WIPF1; CD19;
CTCF	10	2605	19.2308	1.12692	0.394899	1	1	1	RASGRP2; PRKCB; SNX10; CXCR4; GLIPR2; CHIT1; C1R; ACAP1; FCMR; CD6;
FEV	5	526	9.61538	2.79327	0.0328989	1	0.986968	1	CREM; MEF2C; RASGRP2; PDE4B; PPP1R16B;
HERPUD1	1	421	1.92308	0.703554	0.767278	1	1	1	BLK;
KLF7	15	4448	28.8462	0.989655	0.572239	1	1	1	RASGRP2; RASL11A; PRKCB; APOC1; RGS19; SNX10; CXCR4; NCKAP1L; RASSF2; WIPF1; ACAP1; CD79B; BLK; TNFRSF13C; IL4I1;
MAF	1	466	1.92308	0.635616	0.801346	1	1	1	RASSF2;
NANOG	1	204	1.92308	1.45191	0.504081	1	1	1	RASGRP2;
NR5A1	3	1129	5.76923	0.781875	0.750571	1	1	1	MEF2C; PPP1R16B; POU2AF1;
RFX1	5	2158	9.61538	0.680852	0.876894	1	1	1	CREM; PDE4B; PRKCB; GLIPR2; IL16;
RREB1	7	2136	13.4615	0.962462	0.605632	1	1	1	PDE4B; PRKCB; PLEKHO1; C1R; POU2AF1; IL4I1; CD79A;
SF1	3	1129	5.76923	0.781875	0.750571	1	1	1	MEF2C; PPP1R16B; POU2AF1;
SP1	19	7140	36.5385	0.780822	0.949032	1	1	1	MEF2C; RASGRP2; RASL11A; PRKCB; GYPC; PPM1K; PLEKHO1; APOC1; CXCR4; PPP1R16B; RASSF2; ACAP1; CD79B; BLK; TNFRSF13C; POU2AF1; ACP5; FCER2; IL4I1;
SP4	11	4345	21.1538	0.743131	0.911222	1	1	1	MEF2C; RASGRP2; GYPC; PLEKHO1; APOC1; CXCR4; PPP1R16B; SEPT1; CD79B; TNFRSF13C; IL4I1;
TCF3	11	2140	21.1538	1.50883	0.103882	1	1	1	MEF2C; PDE4B; PRKCB; PTGDS; GLIPR2; IL16; C1R; CCL19; SLAMF8; POU2AF1; CD79A;
OTX1	3	848	5.76923	1.04096	0.558208	1	1	1	SNX10; WIPF1; CD48;
PITX1	3	848	5.76923	1.04096	0.558208	1	1	1	SNX10; WIPF1; CD48;
E2F1	4	1188	7.69231	0.989904	0.584829	1	1	1	PLEKHO1; APOC1; PPP1R16B; IL4I1;
EGR1	8	3215	15.3846	0.730666	0.88404	1	1	1	MEF2C; RASGRP2; PRKCB; APOC1; PPP1R16B; SEPT1; WIPF1; CCL21;
NKX2-1	2	711	3.84615	0.829066	0.70452	1	1	1	MEF2C; CXCL9;
NRF1	5	2037	9.61538	0.721296	0.841657	1	1	1	PPM1K; RGS19; CXCR4; C1R; IL4I1;
BACH1	1	648	1.92308	0.457097	0.895785	1	1	1	PRKCB;
HOXB4	1	718	1.92308	0.412534	0.918859	1	1	1	PDE4B;
MEIS2	2	527	3.84615	1.11853	0.54073	1	1	1	PDE4B; WIPF1;
NR4A2	6	1042	11.5385	1.6915	0.141969	1	1	1	MEF2C; RASL11A; PPP1R16B; CHIT1; ACP5; CCL21;
PPARA	1	370	1.92308	0.800528	0.721715	1	1	1	SEPT1;
PPARG	9	2016	17.3077	1.31069	0.24342	1	1	1	RASGRP2; PRKCB; RGS19; SNX10; SEPT1; WIPF1; CCL19; TNFRSF13C; IL4I1;
HSF1	5	806	9.61538	1.82291	0.138678	1	1	1	CREM; MEF2C; PRKCB; PLEKHO1; IL4I1;
ETV7	3	1049	5.76923	0.841503	0.703525	1	1	1	FCGR3A; RGS1; CD79A;
NR5A2	2	486	3.84615	1.21288	0.496941	1	1	1	MEF2C; SNX10;
TEAD1	2	422	3.84615	1.39683	0.423781	1	1	1	RASGRP2; C1R;
TFAP2A	1	258	1.92308	1.14803	0.588764	1	1	1	RASGRP2;
DMBX1	2	368	3.84615	1.60179	0.358248	1	1	1	PDE4B; PRKCB;
GSC	1	379	1.92308	0.781519	0.730346	1	1	1	PTGDS;
HNF4A	13	3015	25	1.26549	0.215038	1	1	1	PDE4B; PRKCB; RGS19; SNX10; CXCL13; JCHAIN; SEPT1; WIPF1; ACAP1; CD79B; PRAP1; POU2AF1; CD79A;
HOXA3	2	573	3.84615	1.02873	0.586746	1	1	1	PDE4B; RAB27A;
HOXB3	1	335	1.92308	0.884163	0.685495	1	1	1	CXCL13;
HOXD8	2	811	3.84615	0.72684	0.771722	1	1	1	PDE4B; CXCL13;
ONECUT1	2	564	3.84615	1.04515	0.578008	1	1	1	PDE4B; SNX10;
POU4F3	2	687	3.84615	0.858028	0.686194	1	1	1	PDE4B; PPP1R16B;
PRRX2	2	597	3.84615	0.987377	0.609413	1	1	1	PPM1K; RAB27A;
VAX2	1	434	1.92308	0.682481	0.777669	1	1	1	JCHAIN;
VSX2	6	595	11.5385	2.96223	0.0152652	1	0.801422	1	CREM; PPM1K; RAB27A; GPR183; CXCL13; WIPF1;
CUX1	1	350	1.92308	0.846271	0.701551	1	1	1	MEF2C;
HOXB13	3	526	5.76923	1.67819	0.266442	1	1	1	CREM; RASL11A; SNX10;
ZNF238	5	799	9.61538	1.83888	0.135073	1	1	1	PDE4B; WIPF1; CCL19; CD79B; CD1C;
ZNF513	5	799	9.61538	1.83888	0.135073	1	1	1	PDE4B; WIPF1; CCL19; CD79B; CD1C;
MYF5	14	1856	26.9231	2.21374	0.00295561	0.620678	0.620678	1	MEF2C; RASGRP2; PRKCB; PPM1K; IL16; PPP1R16B; CHIT1; RASSF2; C1R; ACAP1; FCMR; CCL19; SLAMF8; POU2AF1;
POU6F1	3	655	5.76923	1.34768	0.387553	1	1	1	MEF2C; PDE4B; SNX10;
ASCL2	8	1499	15.3846	1.5671	0.133886	1	1	1	APOC1; NCKAP1L; GLIPR2; IL16; PPP1R16B; C1R; ACAP1; SLAMF8;
BARHL1	2	509	3.84615	1.15808	0.52182	1	1	1	CXCL13; WIPF1;
ESRRA	3	917	5.76923	0.962634	0.612383	1	1	1	MEF2C; TREM2; WIPF1;
GBX2	1	302	1.92308	0.980774	0.64713	1	1	1	RAB27A;
LHX4	1	392	1.92308	0.755602	0.742353	1	1	1	RAB27A;
TCF12	5	1099	9.61538	1.33692	0.319729	1	1	1	RASGRP2; PRKCB; CD48; POU2AF1; CD79A;
ELF2	6	780	11.5385	2.25966	0.0484584	1	1	1	MEF2C; RASGRP2; CD19; CD79B; ACP5; CD79A;
ESR1	1	696	1.92308	0.425574	0.912208	1	1	1	FCGR3A;
FOS	5	1754	9.61538	0.837673	0.728953	1	1	1	RASL11A; PRKCB; PLEKHO1; IL16; WIPF1;
FOSB	5	1754	9.61538	0.837673	0.728953	1	1	1	RASL11A; PRKCB; PLEKHO1; IL16; WIPF1;
JUN	5	1754	9.61538	0.837673	0.728953	1	1	1	RASL11A; PRKCB; PLEKHO1; IL16; WIPF1;
JUNB	5	1754	9.61538	0.837673	0.728953	1	1	1	RASL11A; PRKCB; PLEKHO1; IL16; WIPF1;
JUND	5	1754	9.61538	0.837673	0.728953	1	1	1	RASL11A; PRKCB; PLEKHO1; IL16; WIPF1;
NR6A1	1	769	1.92308	0.385175	0.932435	1	1	1	PDE4B;
RAB40B	2	806	3.84615	0.731348	0.768697	1	1	1	PPP1R16B; SEPT1;
RARA	2	806	3.84615	0.731348	0.768697	1	1	1	PPP1R16B; SEPT1;
SPI1	5	814	9.61538	1.805	0.142851	1	1	1	SNX10; NCKAP1L; IL16; RASSF2; CD79B;
BARX2	1	296	1.92308	1.00065	0.639678	1	1	1	CXCL13;
HOXA5	1	916	1.92308	0.323363	0.960286	1	1	1	MEF2C;
HOXA7	1	527	1.92308	0.562045	0.83983	1	1	1	PDE4B;
HOXB7	2	388	3.84615	1.51922	0.382858	1	1	1	SNX10; JCHAIN;
LHX8	1	223	1.92308	1.32821	0.535665	1	1	1	RAB27A;
PAX6	3	557	5.76923	1.58479	0.295374	1	1	1	SNX10; CXCL13; WIPF1;
PBX1	3	741	5.76923	1.19127	0.466437	1	1	1	PDE4B; RASSF2; POU2AF1;
POU5F1	2	373	3.84615	1.58032	0.364433	1	1	1	PDE4B; C1R;
PRRX1	1	389	1.92308	0.761429	0.739629	1	1	1	RAB27A;
REST	3	765	5.76923	1.1539	0.487742	1	1	1	MEF2C; RASGRP2; PRKCB;
SOX1	1	276	1.92308	1.07316	0.613704	1	1	1	PPP1R16B;
TGIF1	3	1034	5.76923	0.85371	0.694018	1	1	1	PDE4B; WIPF1; IL4I1;
CRX	1	349	1.92308	0.848696	0.700506	1	1	1	PTGDS;
HENMT1	6	1144	11.5385	1.54068	0.19242	1	1	1	RASGRP2; PRKCB; NCKAP1L; PPP1R16B; CD79B; SLAMF8;
INSM1	1	487	1.92308	0.608208	0.815521	1	1	1	IL4I1;
NHLH1	6	1144	11.5385	1.54068	0.19242	1	1	1	RASGRP2; PRKCB; NCKAP1L; PPP1R16B; CD79B; SLAMF8;
NR1H4	1	62	1.92308	4.7767	0.19116	1	1	1	PDE4B;
ZEB1	2	401	3.84615	1.46997	0.398652	1	1	1	CXCR4; CD79A;
ZFP161	3	1137	5.76923	0.776374	0.754942	1	1	1	RASGRP2; RGS19; WIPF1;
BACH2	3	628	5.76923	1.40562	0.362231	1	1	1	PRKCB; PLEKHO1; IL4I1;
EBF1	3	205	5.76923	4.30586	0.0326677	1	0.986968	1	CD79B; IL4I1; CD79A;
HOXA13	1	309	1.92308	0.958556	0.655634	1	1	1	RGS1;
MSX2	2	344	3.84615	1.71354	0.328303	1	1	1	RAB27A; PLEKHO1;
NOBOX	3	621	5.76923	1.42147	0.355644	1	1	1	MEF2C; CXCR4; CXCL9;
TFAP4	4	1280	7.69231	0.918755	0.645162	1	1	1	PRKCB; GLIPR2; PPP1R16B; SLAMF8;
ATF3	2	800	3.84615	0.736833	0.765021	1	1	1	CREM; CD79B;
TAL1	4	1113	7.69231	1.05661	0.531809	1	1	1	PDE4B; PRKCB; IL16; CCL19;
NFE2	1	518	1.92308	0.57181	0.83465	1	1	1	SNX10;
LMO2	4	610	7.69231	1.92786	0.153625	1	1	1	RASSF2; SEPT1; SLAMF8; CD79A;
RUNX2	3	315	5.76923	2.80228	0.0921431	1	1	1	RASSF2; FCMR; CD6;
GATA1	4	728	7.69231	1.61538	0.235565	1	1	1	MEF2C; RASGRP2; CXCL13; SLAMF8;
FOXD3	1	361	1.92308	0.820485	0.712812	1	1	1	MEF2C;
ISL2	3	515	5.76923	1.71403	0.256268	1	1	1	MEF2C; PLEKHO1; SNX10;
ZNF143	1	618	1.92308	0.479286	0.884029	1	1	1	CD19;
GFI1	3	552	5.76923	1.59915	0.290687	1	1	1	CREM; MEF2C; JCHAIN;
HMX1	1	240	1.92308	1.23413	0.562246	1	1	1	CXCL13;
HOXB9	2	537	3.84615	1.0977	0.551018	1	1	1	RASL11A; SLAMF8;
PAX4	1	175	1.92308	1.69249	0.451772	1	1	1	RAB27A;
PDX1	1	372	1.92308	0.796224	0.723656	1	1	1	MEF2C;
EOMES	1	291	1.92308	1.01785	0.63335	1	1	1	PDE4B;
POU3F3	1	59	1.92308	5.01955	0.182798	1	1	1	MEF2C;
TBX5	1	204	1.92308	1.45191	0.504081	1	1	1	MEF2C;
ZIC1	1	548	1.92308	0.540507	0.851305	1	1	1	CHIT1;
FOXJ2	1	299	1.92308	0.990614	0.643423	1	1	1	MEF2C;
ELF1	6	585	11.5385	3.01287	0.0141427	1	0.801422	1	SNX10; NCKAP1L; IL16; PPP1R16B; WIPF1; CD79B;
ELF3	2	437	3.84615	1.34888	0.441413	1	1	1	PPP1R16B; BLK;
RBPJ	1	235	1.92308	1.26039	0.554587	1	1	1	CXCR4;
CEBPD	1	113	1.92308	2.62104	0.321126	1	1	1	CXCR4;
MAFK	1	128	1.92308	2.31391	0.355288	1	1	1	MEF2C;
ALX1	1	56	1.92308	5.2884	0.174351	1	1	1	MEF2C;

## Sheet: Clinical phenotype
Analysis: Clinical phenotype
Dataset name: pink module
Number of genes in the dataset: 56
Number of genes in the dataset (which are available in Clinical phenotype database) :5
Number of genes in background: 1820
Is analysis quantitative: No
						Corrected p-values
Clinical phenotype	No. of genes in the dataset	No. of genes in the background dataset	Percentage of genes	Fold enrichment	P-value (Hypergeometric test)	Bonferroni method	BH method	Q-value (Storey-Tibshirani method)	genes mapped (from input data set)
Abnormal EEG	1	8	20	45.8063	0.0218094	1	1	1	TREM2;
Accumulation of melanosomes in melanocytes	1	2	20	182.541	0.00548846	1	1	1	RAB27A;
Aggressive behavior	1	20	20	18.3362	0.0538085	1	1	1	TREM2;
Agnosia	1	2	20	182.541	0.00548846	1	1	1	TREM2;
Apraxia	1	10	20	36.6542	0.0272019	1	1	1	TREM2;
Arthralgia	1	7	20	52.3407	0.0191043	1	1	1	C1R;
Autoimmune disease	1	2	20	182.541	0.00548846	1	1	1	C1R;
Autosomal dominant	2	747	40	0.977475	0.681139	1	1	1	KRT81; CXCR4;
Autosomal recessive	3	924	60	1.18338	0.514437	1	1	1	RAB27A; TREM2; C1R;
Axonal loss	1	5	20	73.2352	0.013676	1	1	1	TREM2;
Basal ganglia calcifications	1	4	20	91.4983	0.0109528	1	1	1	TREM2;
Beaded hair on microscopy	1	3	20	121.896	0.00822364	1	1	1	KRT81;
Behavioral Psychiatric Manifestations	1	200	20	1.83445	0.441629	1	1	1	TREM2;
Bladder	1	90	20	4.0763	0.224201	1	1	1	TREM2;
Bone cysts filled with necrotic, fatty material	1	2	20	182.541	0.00548846	1	1	1	TREM2;
Bone cysts in phalangeal, metacarpal, and carpal bones	1	2	20	182.541	0.00548846	1	1	1	TREM2;
Bone cysts in phalangeal, metatarsal, and tarsal bones	1	2	20	182.541	0.00548846	1	1	1	TREM2;
Bone marrow hypercellularity	1	1	20	363.275	0.00274725	1	1	1	CXCR4;
Brittle hair	1	10	20	36.6542	0.0272019	1	1	1	KRT81;
C1r deficiency	1	1	20	363.275	0.00274725	1	1	1	C1R;
Caudate atrophy	1	3	20	121.896	0.00822364	1	1	1	TREM2;
Central Nervous System	2	887	40	0.823197	0.796647	1	1	1	RAB27A; TREM2;
Cerebellar signs	1	11	20	33.325	0.0298892	1	1	1	RAB27A;
Cerebral atrophy	1	48	20	7.64233	0.125224	1	1	1	TREM2;
Cervical papillomatosis with cervical dysplasia	1	1	20	363.275	0.00274725	1	1	1	CXCR4;
Chronic human papillomavirus (HPV) infection	1	1	20	363.275	0.00274725	1	1	1	CXCR4;
COMPLEMENT COMPONENT C1r/C1s DEFICIENCY	1	1	20	363.275	0.00274725	1	1	1	C1R;
Cysts in patella and ends of long bones	1	2	20	182.541	0.00548846	1	1	1	TREM2;
Death in childhood	1	3	20	121.896	0.00822364	1	1	1	RAB27A;
Deficiency of delayed skin hypersensitivity	1	1	20	363.275	0.00274725	1	1	1	RAB27A;
Dementia, presenile, progressive, beginning around age 30 years	1	2	20	182.541	0.00548846	1	1	1	TREM2;
Discoid lupus erythematosus	1	1	20	363.275	0.00274725	1	1	1	C1R;
Disinhibition	1	10	20	36.6542	0.0272019	1	1	1	TREM2;
Euphoria	1	2	20	182.541	0.00548846	1	1	1	TREM2;
Extensor plantar responses	1	65	20	5.64387	0.166434	1	1	1	TREM2;
External Genitalia (Female)	1	50	20	7.3367	0.130155	1	1	1	CXCR4;
Feet	1	345	20	1.06347	0.650824	1	1	1	TREM2;
Follicular keratosis	1	5	20	73.2352	0.013676	1	1	1	KRT81;
Frequent pyogenic infections	1	1	20	363.275	0.00274725	1	1	1	RAB27A;
Frontal lobe dementia	1	6	20	61.0496	0.0163931	1	1	1	TREM2;
Frontal lobe syndrome	1	2	20	182.541	0.00548846	1	1	1	TREM2;
Gait disturbance	1	8	20	45.8063	0.0218094	1	1	1	TREM2;
Genetic heterogeneity	1	142	20	2.58368	0.334113	1	1	1	KRT81;
Genitourinary	2	478	40	1.52755	0.393859	1	1	1	CXCR4; TREM2;
Gliosis	1	11	20	33.325	0.0298892	1	1	1	TREM2;
GU	1	73	20	5.02545	0.185281	1	1	1	C1R;
Hair	2	240	40	3.04231	0.132182	1	1	1	RAB27A; KRT81;
Hair regrowth may occur later in life	1	3	20	121.896	0.00822364	1	1	1	KRT81;
Hands	1	349	20	1.05128	0.65554	1	1	1	TREM2;
Hematology	1	229	20	1.60215	0.489906	1	1	1	CXCR4;
Hemophagocytic syndrome (HS) characterized by acute onset of uncontrolled T-lymphocyte and macrophage activation	1	1	20	363.275	0.00274725	1	1	1	RAB27A;
Humoral deficiency (likely result of T-cell abnormalities)	1	1	20	363.275	0.00274725	1	1	1	RAB27A;
Hypermature neutrophils have condensed nuclei connected by long, stringy filaments and vacuolated cytoplasm	1	1	20	363.275	0.00274725	1	1	1	CXCR4;
Hypogammaglobulinemia	1	9	20	40.7223	0.0245086	1	1	1	CXCR4;
Hypotrichosis	1	7	20	52.3407	0.0191043	1	1	1	KRT81;
Immune	1	2	20	182.541	0.00548846	1	1	1	C1R;
Immunology	2	148	40	4.93334	0.0557798	1	1	1	RAB27A; CXCR4;
Inappropriate behavior	1	4	20	91.4983	0.0109528	1	1	1	TREM2;
Internal Genitalia (Female)	1	96	20	3.82156	0.237577	1	1	1	CXCR4;
Joints	1	23	20	15.9456	0.0616759	1	1	1	C1R;
Keratosis pilaris	1	7	20	52.3407	0.0191043	1	1	1	KRT81;
Lab	1	266	20	1.3793	0.546592	1	1	1	C1R;
Lack of insight	1	4	20	91.4983	0.0109528	1	1	1	TREM2;
Limbs	1	339	20	1.08229	0.643655	1	1	1	TREM2;
Loss of judgement	1	2	20	182.541	0.00548846	1	1	1	TREM2;
Lymphohistiocytic infiltration and hemophagocytosis in multiple organs	1	1	20	363.275	0.00274725	1	1	1	RAB27A;
Melanin pigment aggregation in hair shafts	1	2	20	182.541	0.00548846	1	1	1	RAB27A;
Mild memory loss	1	2	20	182.541	0.00548846	1	1	1	TREM2;
Mild nephritis	1	1	20	363.275	0.00274725	1	1	1	C1R;
Miscellaneous	4	1228	80	1.18626	0.476752	1	1	1	RAB27A; KRT81; CXCR4; TREM2;
MRI shows leukoencephalopathy	1	2	20	182.541	0.00548846	1	1	1	TREM2;
Multiorgan failure may result from HS	1	1	20	363.275	0.00274725	1	1	1	RAB27A;
Myelokathexis (retention of neutrophils in the bone marrow)	1	1	20	363.275	0.00274725	1	1	1	CXCR4;
Myoclonus	1	31	20	11.8319	0.0824001	1	1	1	TREM2;
Nails	1	123	20	2.98275	0.295503	1	1	1	KRT81;
Neurologic	2	930	40	0.785135	0.826278	1	1	1	RAB27A; TREM2;
Neuropathologic examination shows severe demyelination	1	2	20	182.541	0.00548846	1	1	1	TREM2;
Onset in infancy	1	82	20	4.47394	0.206076	1	1	1	KRT81;
Onset in infancy or early childhood	2	25	40	29.1957	0.00176693	1	1	1	RAB27A; CXCR4;
Onychodystrophy	1	6	20	61.0496	0.0163931	1	1	1	KRT81;
Pain and swelling in ankles and wrists after stress or injury beginning around age 20 years	1	2	20	182.541	0.00548846	1	1	1	TREM2;
Pathologic fractures	1	11	20	33.325	0.0298892	1	1	1	TREM2;
Peripheral neutropenia	1	1	20	363.275	0.00274725	1	1	1	CXCR4;
Personality changes	1	16	20	22.9174	0.0432367	1	1	1	TREM2;
Primitive reflexes	1	3	20	121.896	0.00822364	1	1	1	TREM2;
Profound dementia and death usually occurs by age 50 years	1	2	20	182.541	0.00548846	1	1	1	TREM2;
Pulmonary	1	21	20	17.4635	0.0564368	1	1	1	C1R;
Recurrent rhinobronchitis	1	1	20	363.275	0.00274725	1	1	1	C1R;
Recurrent upper respiratory infections	1	2	20	182.541	0.00548846	1	1	1	CXCR4;
See also Griscelli syndrome type 1 (	1	1	20	363.275	0.00274725	1	1	1	RAB27A;
Seizures	2	275	40	2.65512	0.166617	1	1	1	RAB27A; TREM2;
Short hair	1	3	20	121.896	0.00822364	1	1	1	KRT81;
Silver-gray hair	1	2	20	182.541	0.00548846	1	1	1	RAB27A;
Skeletal	1	634	20	0.57871	0.882838	1	1	1	TREM2;
Skin	4	539	80	2.70261	0.0291676	1	1	1	RAB27A; KRT81; CXCR4; C1R;
Skin hypopigmentation	1	3	20	121.896	0.00822364	1	1	1	RAB27A;
Skin, Nails, Hair	3	554	60	1.97372	0.168654	1	1	1	RAB27A; KRT81; CXCR4;
Spasticity	2	103	40	7.08847	0.028352	1	1	1	RAB27A; TREM2;
Speech disorder	1	21	20	17.4635	0.0564368	1	1	1	TREM2;
T-cells show reduced cytotoxicity and reduced cytolytic granule exocytosis	1	1	20	363.275	0.00274725	1	1	1	RAB27A;
Thinning of the corpus callosum	1	6	20	61.0496	0.0163931	1	1	1	TREM2;
Upper motor neuron signs	1	6	20	61.0496	0.0163931	1	1	1	TREM2;
Urinary incontinence	1	25	20	14.6705	0.0668917	1	1	1	TREM2;
Variable neurologic deterioration (likely result of hemophagocytic syndrome)	1	1	20	363.275	0.00274725	1	1	1	RAB27A;
Variable severity	1	55	20	6.66985	0.142385	1	1	1	KRT81;
Verrucae (warts), multiple	1	1	20	363.275	0.00274725	1	1	1	CXCR4;
Vulval condylomata acuminata	1	1	20	363.275	0.00274725	1	1	1	CXCR4;
WHIM SYNDROME	1	1	20	363.275	0.00274725	1	1	1	CXCR4;

## Sheet: COSMIC
Analysis: COSMIC
Dataset name: pink module
Number of genes in the dataset: 56
Number of genes in the dataset (which are available in COSMIC database) :56
Number of genes in background: 18585
Is analysis quantitative: No
						Corrected p-values
COSMIC	No. of genes in the dataset	No. of genes in the background dataset	Percentage of genes	Fold enrichment	P-value (Hypergeometric test)	Bonferroni method	BH method	Q-value (Storey-Tibshirani method)	genes mapped (from input data set)
skin	36	11549	64.2857	1.03461	0.427687	1	1	1	CREM; MEF2C; RASGRP2; PDE4B; PRKCB; PLEKHO2; RAB27A; PLEKHO1; RGS19; RCSD1; KRT81; CXCR4; NCKAP1L; GLIPR2; IL16; PPP1R16B; TREM2; JCHAIN; CHIT1; RASSF2; SEPT1; WIPF1; ACAP1; FCMR; CD19; RGS1; CD6; CD79B; PRAP1; BLK; CD48; CD1C; FAM129C; POU2AF1; FCER2; CD79A;
prostate	23	9587	41.0714	0.796399	0.956615	1	1	1	CREM; MEF2C; PDE4B; PRKCB; GYPC; GPR183; RGS19; RCSD1; KRT81; NCKAP1L; PPP1R16B; RASSF2; LTB; ACAP1; FCGR3A; CD6; CD79B; P2RY8; CXCL9; CD48; CD1C; ACP5; IL4I1;
biliary tract	6	1799	10.7143	1.10851	0.461183	1	1	1	PLEKHO2; NCKAP1L; PPP1R16B; CD6; CCL18; IL4I1;
CancerGeneCensus geneList	4	503	7.14286	2.64524	0.0647257	1	1	1	CD79B; P2RY8; POU2AF1; CD79A;
lung	46	15353	82.1429	0.994388	0.619452	1	1	1	CREM; MEF2C; RASL11A; PDE4B; PRKCB; GYPC; PPM1K; PLEKHO2; PTGDS; RAB27A; PLEKHO1; APOC1; GPR183; RGS19; SNX10; RCSD1; KRT81; CXCR4; NCKAP1L; IL16; PPP1R16B; TREM2; JCHAIN; CHIT1; RASSF2; SEPT1; LTB; C1R; ACAP1; FCMR; FCGR3A; CD19; RGS1; CD6; P2RY8; SLAMF8; BLK; TNFRSF13C; CD1C; FAM129C; POU2AF1; CCL21; CCL18; FCER2; IL4I1; CD79A;
autonomic ganglia	2	736	3.57143	0.90617	0.656094	1	1	1	IL16; FAM129C;
meninges	1	447	1.78571	0.749724	0.744722	1	1	1	CCL18;
kidney	37	13456	66.0714	0.912641	0.885513	1	1	1	CREM; PDE4B; PRKCB; GYPC; PPM1K; PLEKHO2; PTGDS; RAB27A; PLEKHO1; GPR183; RCSD1; CXCR4; NCKAP1L; IL16; PPP1R16B; JCHAIN; CHIT1; RASSF2; SEPT1; LTB; C1R; ACAP1; FCGR3A; CD19; CD6; CD79B; PRAP1; P2RY8; CXCL9; BLK; CD1C; FAM129C; POU2AF1; ACP5; FCER2; IL4I1; CD79A;
endometrium	37	12807	66.0714	0.958889	0.730826	1	1	1	CREM; RASGRP2; PDE4B; PRKCB; PPM1K; PLEKHO2; PTGDS; RAB27A; PLEKHO1; SNX10; RCSD1; KRT81; NCKAP1L; GLIPR2; IL16; PPP1R16B; TREM2; JCHAIN; CHIT1; RASSF2; SEPT1; C1R; WIPF1; ACAP1; FCMR; FCGR3A; CD19; CD6; P2RY8; SLAMF8; BLK; CD48; CD1C; FAM129C; CCL18; FCER2; IL4I1;
stomach	5	1289	8.92857	1.28967	0.347541	1	1	1	CREM; PDE4B; PRKCB; RCSD1; BLK;
large intestine	52	17427	92.8571	0.990287	0.730858	1	1	1	CREM; MEF2C; RASGRP2; RASL11A; PDE4B; PRKCB; GYPC; PPM1K; PLEKHO2; RAB27A; PLEKHO1; APOC1; GPR183; RGS19; SNX10; RCSD1; KRT81; CXCR4; NCKAP1L; IL16; PPP1R16B; CXCL13; TREM2; JCHAIN; CHIT1; RASSF2; SEPT1; LTB; C1R; WIPF1; ACAP1; FCMR; FCGR3A; CD19; RGS1; CD6; CD79B; PRAP1; P2RY8; CXCL9; SLAMF8; BLK; CD48; CD1C; FAM129C; POU2AF1; ACP5; CCL21; CCL18; FCER2; IL4I1; CD79A;
parathyroid	1	202	1.78571	1.659	0.458226	1	1	1	CD6;
central nervous system	34	12014	60.7143	0.939325	0.776796	1	1	1	RASGRP2; PDE4B; PRKCB; GYPC; PLEKHO1; RCSD1; CXCR4; NCKAP1L; GLIPR2; IL16; PPP1R16B; CXCL13; TREM2; JCHAIN; CHIT1; RASSF2; C1R; WIPF1; ACAP1; FCMR; CCL19; FCGR3A; CD19; RGS1; CD6; CD79B; P2RY8; SLAMF8; BLK; FAM129C; POU2AF1; ACP5; FCER2; IL4I1;
eye	1	461	1.78571	0.726956	0.755541	1	1	1	PDE4B;
ovary	33	12007	58.9286	0.912237	0.848332	1	1	1	MEF2C; RASGRP2; RASL11A; PDE4B; PRKCB; PLEKHO2; PTGDS; RAB27A; PLEKHO1; RCSD1; KRT81; NCKAP1L; IL16; PPP1R16B; CXCL13; TREM2; CHIT1; RASSF2; SEPT1; WIPF1; FCGR3A; CD19; RGS1; CD6; CXCL9; SLAMF8; BLK; CD48; CD1C; FAM129C; CCL21; IL4I1; CD79A;
bone	2	1330	3.57143	0.501462	0.917187	1	1	1	PDE4B; CXCL13;
240 NB cases mutantgeneList	12	3941	21.4286	1.01119	0.536374	1	1	1	MEF2C; NCKAP1L; IL16; PPP1R16B; CXCL13; CD19; BLK; CD48; CD1C; FAM129C; POU2AF1; CD79A;
haematopoietic and lymphoid tissue	28	8977	50	1.03533	0.451445	1	1	1	RASL11A; PDE4B; PRKCB; GYPC; PLEKHO2; GPR183; RGS19; KRT81; CXCR4; NCKAP1L; IL16; TREM2; CHIT1; SEPT1; LTB; C1R; WIPF1; RGS1; CD6; CD79B; P2RY8; SLAMF8; CD1C; POU2AF1; ACP5; FCER2; IL4I1; CD79A;
breast	43	14924	76.7857	0.956271	0.800024	1	1	1	CREM; MEF2C; RASGRP2; RASL11A; PDE4B; PRKCB; PPM1K; PLEKHO2; PTGDS; PLEKHO1; GPR183; RCSD1; KRT81; CXCR4; NCKAP1L; GLIPR2; IL16; PPP1R16B; TREM2; CHIT1; RASSF2; SEPT1; C1R; WIPF1; ACAP1; FCMR; CCL19; FCGR3A; CD19; RGS1; CD6; CD79B; PRAP1; P2RY8; SLAMF8; BLK; CD48; CD1C; FAM129C; POU2AF1; ACP5; FCER2; CD79A;
upper aerodigestive tract	13	6364	23.2143	0.678334	0.973363	1	1	1	RASL11A; PDE4B; PRKCB; PLEKHO1; CXCR4; IL16; PPP1R16B; CHIT1; ACAP1; FCMR; CCL18; FCER2; IL4I1;
cervix	7	2590	12.5	0.898077	0.67994	1	1	1	PDE4B; PRKCB; APOC1; GPR183; RCSD1; NCKAP1L; ACAP1;
thyroid	27	8760	48.2143	1.0231	0.487817	1	1	1	CREM; RASGRP2; PRKCB; GYPC; PPM1K; PLEKHO2; PTGDS; RAB27A; GPR183; RCSD1; KRT81; IL16; PPP1R16B; CHIT1; WIPF1; ACAP1; FCMR; FCGR3A; CD6; CD79B; BLK; FAM129C; POU2AF1; ACP5; FCER2; IL4I1; CD79A;
liver	39	14176	69.6429	0.913102	0.904822	1	1	1	CREM; MEF2C; RASGRP2; RASL11A; PDE4B; PRKCB; GYPC; PPM1K; PTGDS; RAB27A; PLEKHO1; GPR183; RCSD1; KRT81; NCKAP1L; IL16; PPP1R16B; TREM2; JCHAIN; RASSF2; C1R; WIPF1; ACAP1; FCMR; CCL19; CD19; RGS1; CD6; CD79B; PRAP1; SLAMF8; BLK; CD48; TNFRSF13C; CD1C; FAM129C; POU2AF1; CCL21; FCER2;
pancreas	36	12286	64.2857	0.972545	0.670611	1	1	1	CREM; MEF2C; PDE4B; PRKCB; GYPC; PLEKHO2; PTGDS; PLEKHO1; RGS19; SNX10; RCSD1; KRT81; CXCR4; NCKAP1L; GLIPR2; IL16; PPP1R16B; CHIT1; RASSF2; SEPT1; C1R; WIPF1; ACAP1; FCMR; CD19; RGS1; CD6; CD79B; CXCL9; BLK; CD48; CD1C; POU2AF1; ACP5; CCL21; CD79A;
neuroblastoma	2	744	3.57143	0.896426	0.661981	1	1	1	IL16; FAM129C;
oesophagus	19	5660	33.9286	1.11445	0.331638	1	1	1	CREM; RASGRP2; RASL11A; PDE4B; PRKCB; PLEKHO2; PTGDS; PLEKHO1; APOC1; NCKAP1L; GLIPR2; CXCL13; SEPT1; WIPF1; SLAMF8; FAM129C; POU2AF1; IL4I1; CD79A;
urinary tract	40	13085	71.4286	1.01459	0.499517	1	1	1	CREM; MEF2C; RASGRP2; PDE4B; PRKCB; GYPC; PPM1K; PLEKHO2; PTGDS; PLEKHO1; APOC1; RGS19; SNX10; RCSD1; CXCR4; NCKAP1L; IL16; PPP1R16B; CXCL13; JCHAIN; CHIT1; RASSF2; SEPT1; C1R; WIPF1; ACAP1; CD19; CD6; CD79B; P2RY8; SLAMF8; BLK; CD48; TNFRSF13C; CD1C; FAM129C; POU2AF1; ACP5; FCER2; IL4I1;
small intestine	2	196	3.57143	3.40263	0.117886	1	1	1	C1R; CD1C;
salivary gland	1	555	1.78571	0.603834	0.817381	1	1	1	RASL11A;
