# Supplementary material for: Bladder Cancer Exhibiting High Immune Infiltration Shows the Lowest Response Rate to Immune Checkpoint Inhibitors
Source: Front Oncol. 2019 Oct 31;9:1101. doi: 10.3389/fonc.2019.01101 (PMC6834825; doi:10.3389/fonc.2019.01101)
Supplement: Supplementary Table 3 — Enrichment analysis of yellow module. [file Table_3.XLSX]

## Sheet: Dataset(yellow module)
Name of dataset: yellow module
No. of identified items: 125 of 135
No. of unidentified items: 10
ID type: GeneSymbol
Number of mapped gene: 125
Is dataset quantitative :NO
Mapped items:
Dataset item (Gene symbol )		Entrez ID	Gene symbol	Description	Alternate names	Chromosome	Map location
FBXL7		23194	FBXL7	F-box and leucine-rich repeat protein 7	FBL6|FBL7	5	5p15.1
THBS1		7057	THBS1	thrombospondin 1	THBS|THBS-1|TSP|TSP-1|TSP1	15	15q15
FBLN5		10516	FBLN5	fibulin 5	ADCL2|ARCL1A|ARMD3|DANCE|EVEC|FIBL-5|UP50	14	14q32.1
LATS2		26524	LATS2	large tumor suppressor kinase 2	KPM	13	13q12.11
GALNT15		117248	GALNT15	polypeptide N-acetylgalactosaminyltransferase 15	GALNACT15|GALNT13|GALNT7|GALNTL2|PIH5	3	3p25.1
DCN		1634	DCN	decorin	CSCD|DSPG2|PG40|PGII|PGS2|SLRR1B	12	12q21.33
DPT		1805	DPT	dermatopontin	TRAMP	1	1q12-q23
PODN		127435	PODN	podocan	PCAN|SLRR5A	1	1p32.3
BNC2		54796	BNC2	basonuclin 2	BSN2	9	9p22.2
GAS7		8522	GAS7	growth arrest-specific 7	MLL/GAS7	17	17p13.1
SPON1		10418	SPON1	spondin 1, extracellular matrix protein	VSGP/F-spondin|f-spondin	11	11p15.2
MMP11		4320	MMP11	matrix metallopeptidase 11	SL-3|ST3|STMY3	22	22q11.23
COL10A1		1300	COL10A1	collagen, type X, alpha 1	-	6	6q21-q22
SSC5D		284297	SSC5D	scavenger receptor cysteine rich family, 5 domains	-	19	19q13.42
EMILIN1		11117	EMILIN1	elastin microfibril interfacer 1	EMI|EMILIN|gp115	2	2p23.3-p23.2
COL11A1		1301	COL11A1	collagen, type XI, alpha 1	CO11A1|COLL6|STL2	1	1p21
KIF26B		55083	KIF26B	kinesin family member 26B	-	1	1q44
COLEC12		81035	COLEC12	collectin sub-family member 12	CLP1|NSR2|SCARA4|SRCL	18	18p11.32
LAMB2		3913	LAMB2	laminin, beta 2 (laminin S)	LAMS|NPHS5	3	3p21
PLA2G15		23659	PLA2G15	phospholipase A2, group XV	ACS|GXVPLA2|LLPL|LPLA2|LYPLA3	16	16q22.1
SLC12A8		84561	SLC12A8	solute carrier family 12, member 8	CCC9	3	3q21.2
MFAP5		8076	MFAP5	microfibrillar associated protein 5	AAT9|MAGP-2|MAGP2|MFAP-5|MP25	12	12p13.1-p12.3
HIC1		3090	HIC1	hypermethylated in cancer 1	ZBTB29|ZNF901|hic-1	17	17p13.3
SLC2A3		6515	SLC2A3	solute carrier family 2 (facilitated glucose transporter), member 3	GLUT3	12	12p13.3
ANGPTL2		23452	ANGPTL2	angiopoietin-like 2	ARP2|HARP	9	9q34
ALPP		250	ALPP	alkaline phosphatase, placental	ALP|PALP|PLAP|PLAP-1	2	2q37
FBN1		2200	FBN1	fibrillin 1	ACMICD|ECTOL1|FBN|GPHYSD2|MASS|MFS1|OCTD|SGS|SSKS|WMS|WMS2	15	15q21.1
EVC		2121	EVC	Ellis van Creveld protein	DWF-1|EVC1|EVCL	4	4p16
OLFML3		56944	OLFML3	olfactomedin-like 3	HNOEL-iso|OLF44	1	1p13.2
BARX1		56033	BARX1	BARX homeobox 1	-	9	9q12
FSTL1		11167	FSTL1	follistatin-like 1	FRP|FSL1|MIR198	3	3q13.33
TMEM119		338773	TMEM119	transmembrane protein 119	OBIF	12	12q23.3
CD248		57124	CD248	CD248 molecule, endosialin	CD164L1|TEM1	11	11q13
ECM1		1893	ECM1	extracellular matrix protein 1	URBWD	1	1q21
CST6		1474	CST6	cystatin E/M	-	11	11q13
PDLIM2		64236	PDLIM2	PDZ and LIM domain 2 (mystique)	MYSTIQUE|SLIM	8	8p21.3
TGFB3		7043	TGFB3	transforming growth factor, beta 3	ARVD|ARVD1|RNHF|TGF-beta3	14	14q24
ZNF107		51427	ZNF107	zinc finger protein 107	Y8|ZFD25|ZNF588|smap-7	7	7q11.2
SLC39A14		23516	SLC39A14	solute carrier family 39 (zinc transporter), member 14	LZT-Hs4|NET34|ZIP14|cig19	8	8p21.3
TNFAIP6		7130	TNFAIP6	tumor necrosis factor, alpha-induced protein 6	TSG-6|TSG6	2	2q23.3
NID1		4811	NID1	nidogen 1	NID	1	1q43
LRP1		4035	LRP1	low density lipoprotein receptor-related protein 1	A2MR|APOER|APR|CD91|IGFBP3R|LRP|LRP1A|TGFBR5	12	12q13.3
PXYLP1		92370	PXYLP1	2-phosphoxylose phosphatase 1	ACPL2|HEL124|XYLP	3	3q23
PROSER2		254427	PROSER2	proline and serine rich 2	C10orf47	10	10p14
GPC6		10082	GPC6	glypican 6	OMIMD1	13	13q32
CGB5		93659	CGB5	chorionic gonadotropin, beta polypeptide 5	HCG	19	19q13.32
LRRC32		2615	LRRC32	leucine rich repeat containing 32	D11S833E|GARP	11	11q13.5-q14
ROS1		6098	ROS1	ROS proto-oncogene 1 , receptor tyrosine kinase	MCF3|ROS|c-ros-1	6	6q22
FBN2		2201	FBN2	fibrillin 2	CCA|DA9|EOMD	5	5q23-q31
EHD2		30846	EHD2	EH-domain containing 2	PAST2	19	19q13.3
CHPF		79586	CHPF	chondroitin polymerizing factor	CHSY2|CSS2	2	2q35
RASA3		22821	RASA3	RAS p21 protein activator 3	GAP1IP4BP|GAPIII	13	13q34
GAS6		2621	GAS6	growth arrest-specific 6	AXLLG|AXSF	13	13q34
TIMP2		7077	TIMP2	TIMP metallopeptidase inhibitor 2	CSC-21K|DDC8	17	17q25
COL6A2		1292	COL6A2	collagen, type VI, alpha 2	PP3610	21	21q22.3
MMP13		4322	MMP13	matrix metallopeptidase 13	CLG3|MANDP1|MMP-13	11	11q22.3
LRRC15		131578	LRRC15	leucine rich repeat containing 15	LIB	3	3q29
HSD3B1		3283	HSD3B1	hydroxy-delta-5-steroid dehydrogenase, 3 beta- and steroid delta-isomerase 1	3BETAHSD|HSD3B|HSDB3|HSDB3A|I|SDR11E1	1	1p13.1
ADAMTS7		11173	ADAMTS7	ADAM metallopeptidase with thrombospondin type 1 motif, 7	ADAM-TS 7|ADAM-TS7|ADAMTS-7	15	15q24.2
OLR1		4973	OLR1	oxidized low density lipoprotein (lectin-like) receptor 1	CLEC8A|LOX1|LOXIN|SCARE1|SLOX1	12	12p13.2-p12.3
HBB		3043	HBB	hemoglobin, beta	CD113t-C|beta-globin	11	11p15.5
PSG4		5672	PSG4	pregnancy specific beta-1-glycoprotein 4	PSG9	19	19q13.2
KDELR3		11015	KDELR3	KDEL (Lys-Asp-Glu-Leu) endoplasmic reticulum protein retention receptor 3	ERD2L3	22	22q13.1
C15orf48		84419	C15orf48	chromosome 15 open reading frame 48	FOAP-11|NMES1	15	15q21.1
SIGLEC5		8778	SIGLEC5	sialic acid binding Ig-like lectin 5	CD170|CD33L2|OB-BP2|OBBP2|SIGLEC-5	19	19q13.3
MMP14		4323	MMP14	matrix metallopeptidase 14 (membrane-inserted)	MMP-14|MMP-X1|MT-MMP|MT-MMP 1|MT1-MMP|MT1MMP|MTMMP1|WNCHRS	14	14q11.2
KISS1		3814	KISS1	KiSS-1 metastasis-suppressor	HH13|KiSS-1	1	1q32
VASN		114990	VASN	vasorin	SLITL2	16	16p13.3
SERPINF1		5176	SERPINF1	serpin peptidase inhibitor, clade F (alpha-2 antiplasmin, pigment epithelium derived factor), member 1	EPC-1|OI12|OI6|PEDF|PIG35	17	17p13.3
DACT1		51339	DACT1	dishevelled-binding antagonist of beta-catenin 1	DAPPER|DAPPER1|DPR1|FRODO|HDPR1|THYEX3	14	14q23.1
AXL		558	AXL	AXL receptor tyrosine kinase	ARK|JTK11|Tyro7|UFO	19	19q13.1
MMP9		4318	MMP9	matrix metallopeptidase 9	CLG4B|GELB|MANDP2|MMP-9	20	20q13.12
CACNG4		27092	CACNG4	calcium channel, voltage-dependent, gamma subunit 4	-	17	17q24
OXTR		5021	OXTR	oxytocin receptor	OT-R	3	3p25
FNDC1		84624	FNDC1	fibronectin type III domain containing 1	AGS8|FNDC2|MEL4B3|bA243O10.1|dJ322A24.1	6	6q25
SLC45A3		85414	SLC45A3	solute carrier family 45, member 3	IPCA-2|IPCA-6|IPCA-8|IPCA6|PCANAP2|PCANAP6|PCANAP8|PRST	1	1q32.1
C1S		716	C1S	complement component 1, s subcomponent	-	12	12p13
SUSD2		56241	SUSD2	sushi domain containing 2	BK65A6.2	22	22q11-q12
OLFM2		93145	OLFM2	olfactomedin 2	NOE2|NOELIN2|NOELIN2_V1|OlfC	19	19p13.2
RAB3IL1		5866	RAB3IL1	RAB3A interacting protein (rabin3)-like 1	GRAB	11	11q12.2
PODNL1		79883	PODNL1	podocan-like 1	SLRR5B	19	19p13.12
C1QTNF3		114899	C1QTNF3	C1q and tumor necrosis factor related protein 3	C1ATNF3|CORCS|CORS|CORS-26|CORS26|CTRP3	5	5p13
EDIL3		10085	EDIL3	EGF-like repeats and discoidin I-like domains 3	DEL1	5	5q14
CLMP		79827	CLMP	CXADR-like membrane protein	ACAM|ASAM|CSBM|CSBS	11	11q24.1
CYP11A1		1583	CYP11A1	cytochrome P450, family 11, subfamily A, polypeptide 1	CYP11A|CYPXIA1|P450SCC	15	15q23-q24
TNFAIP2		7127	TNFAIP2	tumor necrosis factor, alpha-induced protein 2	B94|EXOC3L3	14	14q32
CREB3L1		90993	CREB3L1	cAMP responsive element binding protein 3-like 1	OASIS	11	11p11.2
SFRP2		6423	SFRP2	secreted frizzled-related protein 2	FRP-2|SARP1|SDF-5	4	4q31.3
GLT8D2		83468	GLT8D2	glycosyltransferase 8 domain containing 2	-	12	12q
WNT2		7472	WNT2	wingless-type MMTV integration site family member 2	INT1L1|IRP	7	7q31.2
ADAMTS12		81792	ADAMTS12	ADAM metallopeptidase with thrombospondin type 1 motif, 12	PRO4389	5	5q35
MYT1		4661	MYT1	myelin transcription factor 1	C20orf36|MTF1|MYTI|NZF2|PLPB1|ZC2HC4A	20	20q13.33
PCSK5		5125	PCSK5	proprotein convertase subtilisin/kexin type 5	PC5|PC6|PC6A|SPC6	9	9q21.3
HBA2		3040	HBA2	hemoglobin, alpha 2	HBA-T2|HBH	16	16p13.3
POSTN		10631	POSTN	periostin, osteoblast specific factor	OSF-2|OSF2|PDLPOSTN|PN|periostin	13	13q13.3
MMP2		4313	MMP2	matrix metallopeptidase 2	CLG4|CLG4A|MMP-2|MMP-II|MONA|TBE-1	16	16q12.2
VSTM2L		128434	VSTM2L	V-set and transmembrane domain containing 2 like	C20orf102|dJ1118M15.2	20	20q11.23
GOLGA8B		440270	GOLGA8B	golgin A8 family, member B	GOLGA5	15	15q14
PM20D1		148811	PM20D1	peptidase M20 domain containing 1	Cps1	1	1q32.1
SCG2		7857	SCG2	secretogranin II	CHGC|EM66|SN|SgII	2	2q35-q36
GAS1		2619	GAS1	growth arrest-specific 1	-	9	9q21.3-q22
CTHRC1		115908	CTHRC1	collagen triple helix repeat containing 1	-	8	8q22.3
COMP		1311	COMP	cartilage oligomeric matrix protein	EDM1|EPD1|MED|PSACH|THBS5	19	19p13.1
COL6A3		1293	COL6A3	collagen, type VI, alpha 3	DYT27	2	2q37
ZNF737		100129842	ZNF737	zinc finger protein 737	ZNF102	19	19p12
COL8A2		1296	COL8A2	collagen, type VIII, alpha 2	FECD|FECD1|PPCD|PPCD2	1	1p34.2
FAP		2191	FAP	fibroblast activation protein, alpha	DPPIV|FAPA|SIMP	2	2q23
SRCIN1		80725	SRCIN1	SRC kinase signaling inhibitor 1	P140|SNIP	17	17q12
BGN		633	BGN	biglycan	DSPG1|PG-S1|PGI|SLRR1A	X	Xq28
ADAM12		8038	ADAM12	ADAM metallopeptidase domain 12	ADAM12-OT1|CAR10|MCMP|MCMPMltna|MLTN|MLTNA	10	10q26
KSR2		283455	KSR2	kinase suppressor of ras 2	-	12	12q24.22-q24.23
CILP2		148113	CILP2	cartilage intermediate layer protein 2	CLIP-2	19	19p13.11
HID1		283987	HID1	HID1 domain containing	C17orf28|DMC1|HID-1	17	17q25.1
BCAT1		586	BCAT1	branched chain amino-acid transaminase 1, cytosolic	BCATC|BCT1|ECA39|MECA39|PNAS121|PP18	12	12p12.1
CDH26		60437	CDH26	cadherin 26	VR20	20	20q13.33
PADI2		11240	PADI2	peptidyl arginine deiminase, type II	PAD-H19|PAD2|PDI2	1	1p36.13
COL5A3		50509	COL5A3	collagen, type V, alpha 3	-	19	19p13.2
SLC18A3		6572	SLC18A3	solute carrier family 18 (vesicular acetylcholine transporter), member 3	VACHT	10	10q11.2
CLEC7A		64581	CLEC7A	C-type lectin domain family 7, member A	BGR|CANDF4|CD369|CLECSF12|DECTIN1	12	12p13.2
HOXB3		3213	HOXB3	homeobox B3	HOX2|HOX2G|Hox-2.7	17	17q21.3
CYP4F8		11283	CYP4F8	cytochrome P450, family 4, subfamily F, polypeptide 8	CPF8|CYPIVF8	19	19p13.1
OLFML2B		25903	OLFML2B	olfactomedin-like 2B	-	1	1q23.3
SIGLEC14		100049587	SIGLEC14	sialic acid binding Ig-like lectin 14	-	19	19q13.4
SCNN1G		6340	SCNN1G	sodium channel, non voltage gated 1 gamma subunit	BESC3|ENaCg|ENaCgamma|PHA1|SCNEG	16	16p12
TGFBI		7045	TGFBI	transforming growth factor, beta-induced, 68kDa	BIGH3|CDB1|CDG2|CDGG1|CSD|CSD1|CSD2|CSD3|EBMD|LCD1	5	5q31

## Sheet: Cellular component
Analysis: Cellular component
Dataset name: yellow module
Number of genes in the dataset: 125
Number of genes in the dataset (which are available in Cellular component database) :109
Number of genes in background: 14553
Is analysis quantitative: No
						Corrected p-values
Cellular component	No. of genes in the dataset	No. of genes in the background dataset	Percentage of genes	Fold enrichment	P-value (Hypergeometric test)	Bonferroni method	BH method	Q-value (Storey-Tibshirani method)	genes mapped (from input data set)
Plasma membrane	31	3479	28.4404	1.18996	0.158171	1	1	1	COLEC12; SLC12A8; SLC2A3; CD248; SLC39A14; LRP1; GPC6; LRRC32; ROS1; EHD2; RASA3; LRRC15; OLR1; SIGLEC5; MMP14; VASN; AXL; MMP9; CACNG4; OXTR; CLMP; WNT2; MMP2; GAS1; FAP; SRCIN1; ADAM12; HID1; CDH26; SLC18A3; SCNN1G;
Integral to membrane	7	1702	6.42202	0.549848	0.977054	1	1	1	COLEC12; AXL; SLC45A3; SUSD2; FAP; CLEC7A; SIGLEC14;
Integral to plasma membrane	10	934	9.17431	1.43077	0.161423	1	1	1	LRP1; GPC6; LRRC32; OLR1; MMP14; AXL; CACNG4; OXTR; SLC18A3; SCNN1G;
Golgi aparatus	7	897	6.42202	1.0433	0.511472	1	1	1	GALNT15; LRP1; PCSK5; GOLGA8B; SCG2; BGN; ADAM12;
Nucleus	20	5847	18.3486	0.456877	1	1	1	1	THBS1; LATS2; BNC2; EMILIN1; HIC1; ALPP; BARX1; PDLIM2; LRP1; PROSER2; EHD2; CHPF; HBB; C15orf48; DACT1; CREB3L1; ADAMTS12; MYT1; HOXB3; TGFBI;
Actin cytoskeleton	2	132	1.83486	2.03271	0.260018	1	1	1	PDLIM2; SRCIN1;
Nucleolus	1	1257	0.917431	0.107268	0.999949	1	1	1	DACT1;
Mitochondrion	3	1259	2.75229	0.319171	0.996742	1	1	1	PLA2G15; CYP11A1; BCAT1;
Cytosolic small ribosomal subunit	1	36	0.917431	3.74442	0.237366	1	1	1	HBA2;
Cytosol	1	1178	0.917431	0.114461	0.999903	1	1	1	BCAT1;
Membrane fraction	4	346	3.66972	1.54718	0.260704	1	1	1	LRP1; ROS1; OLR1; SLC18A3;
Cytoplasm	23	5684	21.1009	0.540441	0.999981	1	1	1	FBXL7; THBS1; LATS2; PODN; GAS7; EMILIN1; PDLIM2; EHD2; RASA3; HSD3B1; HBB; DACT1; CREB3L1; SFRP2; WNT2; MYT1; HBA2; FAP; SRCIN1; BCAT1; PADI2; SCNN1G; TGFBI;
Exosomes	23	2043	21.1009	1.5036	0.027809	1	1	1	THBS1; LAMB2; SLC2A3; ANGPTL2; ALPP; ECM1; NID1; LRP1; EHD2; COL6A2; LRRC15; HBB; VASN; SERPINF1; SUSD2; C1QTNF3; EDIL3; HBA2; PM20D1; COL6A3; BGN; PADI2; TGFBI;
Perinuclear region	1	131	0.917431	1.02921	0.628166	1	1	1	ADAM12;
Lysosome	15	1620	13.7615	1.23694	0.22895	1	1	1	PLA2G15; ALPP; PDLIM2; LRP1; EHD2; HSD3B1; HBB; PSG4; VASN; SUSD2; CYP11A1; HBA2; COL6A3; FAP; ADAM12;
Endoplasmic reticulum	10	1104	9.17431	1.21045	0.313011	1	1	1	LAMB2; OLFML3; SLC39A14; LRP1; HSD3B1; CREB3L1; GAS1; COMP; BGN; CYP4F8;
Secretory granule	1	50	0.917431	2.69619	0.313768	1	1	1	PCSK5;
Endosome	1	303	0.917431	0.444991	0.899945	1	1	1	LRP1;
Cell surface	3	205	2.75229	1.9601	0.19879	1	1	1	ALPP; PDLIM2; SCNN1G;
Mitochondrial intermembrane space	1	12	0.917431	11.227	0.0862981	1	1	1	HSD3B1;
Extracellular	54	1825	49.5413	3.95089	4.4371e-21	3.47869e-18	3.47869e-18	2.2458e-17	THBS1; FBLN5; DCN; DPT; SPON1; MMP11; COL10A1; EMILIN1; COL11A1; LAMB2; PLA2G15; MFAP5; ANGPTL2; ALPP; FBN1; OLFML3; FSTL1; ECM1; CST6; TGFB3; TNFAIP6; NID1; LRP1; FBN2; GAS6; TIMP2; COL6A2; MMP13; ADAMTS7; HBB; PSG4; MMP14; KISS1; VASN; SERPINF1; AXL; MMP9; C1S; C1QTNF3; EDIL3; TNFAIP2; SFRP2; WNT2; ADAMTS12; MMP2; CTHRC1; COMP; COL6A3; COL8A2; BGN; ADAM12; COL5A3; OLFML2B; TGFBI;
Extracellular region	10	442	9.17431	3.02335	0.00176248	1	0.230298	1	THBS1; LAMB2; FBN1; FSTL1; TGFB3; CGB5; PSG4; SERPINF1; C1S; WNT2;
Membrane	5	350	4.58716	1.91093	0.122457	1	1	1	LRP1; MMP14; VASN; FAP; TGFBI;
Extracellular space	21	404	19.2661	6.94257	1.9831e-12	1.55475e-09	5.18251e-10	3.34577e-09	THBS1; FBLN5; DCN; DPT; PODN; SPON1; ANGPTL2; FBN1; FSTL1; GAS6; COL6A2; MMP13; SERPINF1; MMP9; TNFAIP2; SFRP2; MMP2; SCG2; COMP; COL6A3; TGFBI;
Extracellular matrix	19	120	17.4312	21.1471	2.52996e-20	1.98349e-17	9.91743e-18	6.40257e-17	THBS1; FBLN5; DCN; DPT; SPON1; EMILIN1; LAMB2; FBN1; TGFB3; NID1; COL6A2; SERPINF1; WNT2; POSTN; COMP; COL6A3; COL8A2; BGN; TGFBI;
Endoplasmic reticulum membrane	1	150	0.917431	0.898851	0.678109	1	1	1	HSD3B1;
Ubiquitin ligase complex	1	43	0.917431	3.13501	0.276566	1	1	1	FBXL7;
Centrosome	1	656	0.917431	0.20554	0.99357	1	1	1	LATS2;
Soluble fraction	2	180	1.83486	1.49069	0.391349	1	1	1	FBLN5; CGB5;
Focal adhesion	2	45	1.83486	5.96175	0.0446628	1	1	1	PDLIM2; SRCIN1;
Cytoskeleton	4	427	3.66972	1.2537	0.397862	1	1	1	THBS1; EMILIN1; PDLIM2; EHD2;
Platelet alpha granule lumen	2	35	1.83486	7.66462	0.0281648	1	1	1	THBS1; TGFB3;
Proteinaceous extracellular matrix	10	70	9.17431	19.088	9.95402e-11	7.80395e-08	1.95099e-08	1.25953e-07	FBLN5; MMP11; FBN1; CD248; ECM1; FBN2; COL6A2; COMP; COL8A2; BGN;
Spindle pole	1	24	0.917431	5.61585	0.165211	1	1	1	LATS2;
Microsome	1	156	0.917431	0.864282	0.692454	1	1	1	HSD3B1;
Lamellipodium	1	23	0.917431	5.85991	0.158902	1	1	1	FAP;
Intracellular membrane-bounded organelle	1	127	0.917431	1.06162	0.616711	1	1	1	MMP2;
Collagen type V	1	3	0.917431	44.7962	0.0223032	1	1	1	COL5A3;
External side of plasma membrane	1	35	0.917431	3.85137	0.231597	1	1	1	THBS1;
Mitochondrial inner membrane	1	58	0.917431	2.32437	0.353968	1	1	1	HSD3B1;
Hemoglobin complex	2	10	1.83486	26.807	0.00240518	1	0.26938	1	HBB; HBA2;
Cytoplasmic vesicle	1	160	0.917431	0.842676	0.701664	1	1	1	SLC18A3;
Microfibril	1	3	0.917431	44.7962	0.0223032	1	1	1	FBN1;
Transport vesicle	2	21	1.83486	12.7719	0.0106378	1	0.926669	1	GALNT15; BGN;
Golgi lumen	1	11	0.917431	12.2467	0.0793977	1	1	1	PCSK5;
Stored secretory granule	1	19	0.917431	7.09293	0.133187	1	1	1	THBS1;
Endocytic vesicle membrane	1	22	0.917431	6.12615	0.152545	1	1	1	CACNG4;
Intrinsic to internal side of plasma membrane	1	3	0.917431	44.7962	0.0223032	1	1	1	RASA3;
Others	1	51	0.917431	2.64334	0.318925	1	1	1	GAS1;
Fibrinogen complex	1	7	0.917431	19.2349	0.0512759	1	1	1	THBS1;
Platelet alpha granule	1	10	0.917431	13.4702	0.0724457	1	1	1	THBS1;
Nuclear chromosome	1	17	0.917431	7.9269	0.120039	1	1	1	BARX1;
Basement membrane	3	21	2.75229	19.1261	0.000492722	0.386294	0.0772588	0.498774	LAMB2; FBN1; COL8A2;
Sodium:potassium-exchanging ATPase complex	1	6	0.917431	22.4354	0.0441135	1	1	1	ROS1;
Basal lamina	1	7	0.917431	19.2349	0.0512759	1	1	1	LAMB2;
Laminin-3 complex	1	2	0.917431	67.0829	0.0149241	1	0.975044	1	LAMB2;
Collagen type VI	1	2	0.917431	67.0829	0.0149241	1	0.975044	1	COL6A3;
Collagen type XI	1	2	0.917431	67.0829	0.0149241	1	0.975044	1	COL11A1;
Clathrin sculpted acetylcholine transport vesicle membrane	1	3	0.917431	44.7962	0.0223032	1	1	1	SLC18A3;
Collagen	1	4	0.917431	33.6251	0.0296276	1	1	1	COL10A1;
Laminin-11 complex	1	3	0.917431	44.7962	0.0223032	1	1	1	LAMB2;
Nucleus(periNuclear)	1	1	0.917431	133.502	0.00748986	1	0.734007	1	SRCIN1;

## Sheet: Molecular function
Analysis: Molecular function
Dataset name: yellow module
Number of genes in the dataset: 125
Number of genes in the dataset (which are available in Molecular function database) :122
Number of genes in background: 18125
Is analysis quantitative: No
						Corrected p-values
Molecular function	No. of genes in the dataset	No. of genes in the background dataset	Percentage of genes	Fold enrichment	P-value (Hypergeometric test)	Bonferroni method	BH method	Q-value (Storey-Tibshirani method)	genes mapped (from input data set)
Molecular function unknown	32	5685	26.2295	0.836445	0.909089	1	1	1	PODN; KIF26B; ANGPTL2; EVC; BARX1; TMEM119; ZNF107; PROSER2; LRRC32; EHD2; LRRC15; PSG4; C15orf48; DACT1; FNDC1; SLC45A3; SUSD2; OLFM2; RAB3IL1; PODNL1; C1QTNF3; TNFAIP2; SFRP2; VSTM2L; GOLGA8B; SCG2; GAS1; SRCIN1; CILP2; HID1; CLEC7A; OLFML2B;
Protease inhibitor activity	2	94	1.63934	3.17618	0.13204	1	1	1	FSTL1; CST6;
Cell adhesion molecule activity	5	356	4.09836	2.09054	0.0927192	1	1	1	PDLIM2; SIGLEC5; CLMP; POSTN; CDH26;
Transaminase activity	1	23	0.819672	6.5206	0.143955	1	1	1	BCAT1;
Transporter activity	3	576	2.45902	0.776282	0.749013	1	1	1	SLC39A14; HBB; HBA2;
Catalytic activity	1	532	0.819672	0.282023	0.973928	1	1	1	CYP4F8;
Transferase activity	2	156	1.63934	1.91393	0.282771	1	1	1	CHPF; GLT8D2;
GTPase activator activity	1	144	0.819672	1.04187	0.623341	1	1	1	RASA3;
Oxidoreductase activity	1	161	0.819672	0.931861	0.664524	1	1	1	CYP11A1;
Hydrolase activity	2	203	1.63934	1.47083	0.397651	1	1	1	ALPP; PADI2;
Isomerase activity	1	45	0.819672	3.33346	0.262354	1	1	1	HSD3B1;
Serine-type peptidase activity	3	98	2.45902	4.56225	0.0285009	1	1	1	SERPINF1; PCSK5; FAP;
Acid phosphatase activity	1	12	0.819672	12.4928	0.077871	1	1	1	PXYLP1;
Receptor binding	3	129	2.45902	3.46598	0.056493	1	1	1	KISS1; WNT2; TGFBI;
Structural molecule activity	1	269	0.819672	0.557745	0.839648	1	1	1	FBN2;
Metallopeptidase activity	8	101	6.55738	11.7802	4.00681e-07	8.97525e-05	4.48763e-05	0.000270586	MMP11; MMP13; ADAMTS7; MMP14; MMP9; ADAMTS12; MMP2; ADAM12;
Peptide hormone	1	45	0.819672	3.33346	0.262354	1	1	1	CGB5;
G-protein coupled receptor activity	1	736	0.819672	0.203855	0.993747	1	1	1	OXTR;
Protein serine/threonine kinase activity	1	301	0.819672	0.498452	0.87126	1	1	1	LATS2;
Transcription regulator activity	2	832	1.63934	0.358881	0.978059	1	1	1	HIC1; CREB3L1;
Extracellular matrix structural constituent	24	166	19.6721	21.4853	1.72517e-25	3.86437e-23	3.86437e-23	2.33006e-22	THBS1; FBLN5; DCN; DPT; SPON1; COL10A1; EMILIN1; COL11A1; LAMB2; MFAP5; FBN1; OLFML3; ECM1; TNFAIP6; NID1; TIMP2; COL6A2; EDIL3; CTHRC1; COMP; COL6A3; COL8A2; BGN; COL5A3;
Receptor activity	5	361	4.09836	2.06159	0.0969441	1	1	1	COLEC12; CD248; LRP1; OLR1; KDELR3;
Transcription factor activity	5	842	4.09836	0.8839	0.674715	1	1	1	BNC2; GAS7; BARX1; MYT1; HOXB3;
Transmembrane receptor protein tyrosine kinase activity	2	56	1.63934	5.33106	0.0546793	1	1	1	ROS1; AXL;
Ubiquitin-specific protease activity	1	377	0.819672	0.397971	0.923698	1	1	1	FBXL7;
Growth factor activity	3	110	2.45902	4.06459	0.0381857	1	1	1	TGFB3; GPC6; GAS6;
Auxiliary transport protein activity	3	333	2.45902	1.34274	0.389171	1	1	1	SLC12A8; SLC2A3; SLC18A3;
Voltage-gated ion channel activity	1	130	0.819672	1.15406	0.585691	1	1	1	CACNG4;
Complement activity	1	28	0.819672	5.35662	0.172418	1	1	1	C1S;
Peptidase activity	1	58	0.819672	2.58643	0.324525	1	1	1	PM20D1;
Intracellular ligand-gated ion channel activity	1	30	0.819672	4.99963	0.183539	1	1	1	SCNN1G;
Phospholipase activity	1	45	0.819672	3.33346	0.262354	1	1	1	PLA2G15;
Protein threonine/tyrosine kinase activity	1	28	0.819672	5.35662	0.172418	1	1	1	KSR2;
Galactosyltransferase activity	1	38	0.819672	3.94736	0.22656	1	1	1	GALNT15;
Growth factor binding	1	8	0.819672	18.7315	0.0526065	1	1	1	VASN;
Pattern recognition receptor activity	1	1	0.819672	148.553	0.00673103	1	0.502584	1	COLEC12;

## Sheet: Biological process
Analysis: Biological process
Dataset name: yellow module
Number of genes in the dataset: 125
Number of genes in the dataset (which are available in Biological process database) :122
Number of genes in background: 18124
Is analysis quantitative: No
						Corrected p-values
Biological process	No. of genes in the dataset	No. of genes in the background dataset	Percentage of genes	Fold enrichment	P-value (Hypergeometric test)	Bonferroni method	BH method	Q-value (Storey-Tibshirani method)	genes mapped (from input data set)
Biological_process unknown	25	4731	20.4918	0.785269	0.938757	1	1	1	PODN; KIF26B; ANGPTL2; EVC; BARX1; TMEM119; CD248; ZNF107; PROSER2; GPC6; PSG4; C15orf48; DACT1; SLC45A3; SUSD2; OLFM2; RAB3IL1; PODNL1; TNFAIP2; VSTM2L; GOLGA8B; CILP2; HID1; CLEC7A; OLFML2B;
Protein metabolism	14	1323	11.4754	1.57302	0.061143	1	1	1	FBXL7; MMP11; FSTL1; CST6; MMP13; ADAMTS7; MMP14; MMP9; ADAMTS12; PCSK5; MMP2; PM20D1; SCG2; ADAM12;
Metabolism	11	1683	9.01639	0.971761	0.586786	1	1	1	GALNT15; PLA2G15; ALPP; PXYLP1; CHPF; HSD3B1; CYP11A1; GLT8D2; BCAT1; PADI2; CYP4F8;
Energy pathways	11	1633	9.01639	1.00151	0.545218	1	1	1	GALNT15; PLA2G15; ALPP; PXYLP1; CHPF; HSD3B1; CYP11A1; GLT8D2; BCAT1; PADI2; CYP4F8;
Cell growth and/or maintenance	26	1125	21.3115	3.43434	2.41388e-08	4.29671e-06	4.29671e-06	2.72146e-05	THBS1; FBLN5; DCN; DPT; SPON1; COL10A1; EMILIN1; COL11A1; LAMB2; MFAP5; FBN1; OLFML3; ECM1; TNFAIP6; NID1; FBN2; TIMP2; COL6A2; FNDC1; C1QTNF3; EDIL3; COMP; COL6A3; COL8A2; BGN; COL5A3;
Transport	10	1215	8.19672	1.22381	0.30166	1	1	1	SLC12A8; SLC2A3; SLC39A14; OLR1; HBB; CACNG4; HBA2; CTHRC1; SLC18A3; SCNN1G;
Cell communication	27	3713	22.1311	1.08058	0.36011	1	1	1	LATS2; COLEC12; TGFB3; LRP1; CGB5; LRRC32; ROS1; EHD2; RASA3; GAS6; LRRC15; SIGLEC5; KISS1; VASN; SERPINF1; AXL; OXTR; CLMP; SFRP2; WNT2; POSTN; GAS1; FAP; SRCIN1; KSR2; CDH26; TGFBI;
Signal transduction	27	3934	22.1311	1.01988	0.490139	1	1	1	LATS2; COLEC12; TGFB3; LRP1; CGB5; LRRC32; ROS1; EHD2; RASA3; GAS6; LRRC15; SIGLEC5; KISS1; VASN; SERPINF1; AXL; OXTR; CLMP; SFRP2; WNT2; POSTN; GAS1; FAP; SRCIN1; KSR2; CDH26; TGFBI;
Regulation of nucleobase, nucleoside, nucleotide and nucleic acid metabolism	5	2828	4.09836	0.263157	0.999988	1	1	1	BNC2; HIC1; CREB3L1; MYT1; HOXB3;
Immune response	1	576	0.819672	0.260466	0.980816	1	1	1	C1S;
Cell cycle	1	22	0.819672	6.81648	0.138153	1	1	1	GAS7;
Cell motility	1	20	0.819672	7.49779	0.126419	1	1	1	PDLIM2;
Cell adhesion	2	54	1.63934	5.52816	0.0512531	1	1	1	PDLIM2; CDH26;
Cell development	1	13	0.819672	11.532	0.0840865	1	1	1	ANGPTL2;
Cell migration	1	15	0.819672	9.99539	0.0963849	1	1	1	PDLIM2;
Cell surface receptor linked signal transduction	1	8	0.819672	18.7304	0.0526094	1	1	1	COLEC12;
Protein transport	1	11	0.819672	13.6268	0.0716221	1	1	1	KDELR3;
Carbohydrate mediated signaling	1	2	0.819672	74.6422	0.0134179	1	1	1	COLEC12;

## Sheet: Biological pathway
Analysis: Biological pathway
Dataset name: yellow module
Number of genes in the dataset: 125
Number of genes in the dataset (which are available in Biological pathway database) :55
Number of genes in background: 6290
Is analysis quantitative: No
						Corrected p-values
Biological pathway	No. of genes in the dataset	No. of genes in the background dataset	Percentage of genes	Fold enrichment	P-value (Hypergeometric test)	Bonferroni method	BH method	Q-value (Storey-Tibshirani method)	genes mapped (from input data set)
Platelet activation, signaling and aggregation	1	138	1.81818	0.836798	0.706371	1	1	1	GAS6;
Hemostasis	4	375	7.27273	1.22268	0.417103	1	1	1	EHD2; GAS6; OLR1; HBB;
Cell surface interactions at the vascular wall	2	72	3.63636	3.19163	0.130441	1	1	1	GAS6; OLR1;
Platelet degranulation	1	28	1.81818	4.12304	0.218423	1	1	1	GAS6;
Response to elevated platelet cytosolic Ca2+	1	39	1.81818	2.96043	0.29076	1	1	1	GAS6;
Factors involved in megakaryocyte development and platelet production	2	119	3.63636	1.93118	0.279317	1	1	1	EHD2; HBB;
Neurotransmitter Receptor Binding And Downstream Transmission In The Postsynaptic Cell	1	89	1.81818	1.29745	0.544876	1	1	1	CACNG4;
Glutamate Binding, Activation of AMPA Receptors and Synaptic Plasticity	1	21	1.81818	5.49674	0.168669	1	1	1	CACNG4;
Trafficking of AMPA receptors	1	21	1.81818	5.49674	0.168669	1	1	1	CACNG4;
Neuronal System	2	188	3.63636	1.22243	0.4931	1	1	1	CACNG4; SLC18A3;
Transmission across Chemical Synapses	2	121	3.63636	1.89926	0.285835	1	1	1	CACNG4; SLC18A3;
Acetylcholine Neurotransmitter Release Cycle	1	11	1.81818	10.4892	0.0921577	1	1	1	SLC18A3;
Neurotransmitter Release Cycle	1	26	1.81818	4.44008	0.204514	1	1	1	SLC18A3;
Signaling by EGFR	1	98	1.81818	1.17831	0.579966	1	1	1	ADAM12;
Signal Transduction	9	1208	16.3636	0.852833	0.755242	1	1	1	THBS1; LAMB2; FBN1; FSTL1; KISS1; MMP9; OXTR; WNT2; ADAM12;
Unfolded Protein Response	1	63	1.81818	1.83283	0.426533	1	1	1	KDELR3;
Activation of Chaperones by IRE1alpha	1	45	1.81818	2.5658	0.327402	1	1	1	KDELR3;
Regulation of Insulin-like Growth Factor (IGF) Activity by Insulin-like Growth Factor Binding Proteins (IGFBPs)	1	14	1.81818	8.24314	0.115809	1	1	1	MMP2;
Diabetes pathways	2	216	3.63636	1.06398	0.568564	1	1	1	KDELR3; MMP2;
Signaling by BMP	1	19	1.81818	6.07504	0.153891	1	1	1	FSTL1;
Vasopressin-like receptors	1	6	1.81818	19.2157	0.0513506	1	1	1	OXTR;
Signaling by GPCR	3	800	5.45455	0.43021	0.977578	1	1	1	KISS1; OXTR; WNT2;
GPCR ligand binding	3	336	5.45455	1.02429	0.569585	1	1	1	KISS1; OXTR; WNT2;
Class A/1 (Rhodopsin-like receptors)	2	274	3.63636	0.838763	0.698744	1	1	1	KISS1; OXTR;
Peptide ligand-binding receptors	2	167	3.63636	1.37614	0.431537	1	1	1	KISS1; OXTR;
Signaling by SCF-KIT	1	66	1.81818	1.74953	0.441597	1	1	1	MMP9;
GPCR downstream signaling	1	530	1.81818	0.217895	0.992274	1	1	1	OXTR;
G alpha (q) signalling events	1	120	1.81818	0.962307	0.654942	1	1	1	OXTR;
Class B/2 (Secretin family receptors)	1	47	1.81818	2.45664	0.339198	1	1	1	WNT2;
Immune System	1	522	1.81818	0.221234	0.991658	1	1	1	C1S;
Integrin cell surface interactions	3	72	5.45455	4.77951	0.0246781	1	1	1	THBS1; LAMB2; FBN1;
Pregnenolone biosynthesis	1	4	1.81818	28.7996	0.0345282	1	1	1	CYP11A1;
Metabolism of steroid hormones and vitamins A and D	1	32	1.81818	3.60782	0.245528	1	1	1	CYP11A1;
Metabolism	5	823	9.09091	0.696053	0.863596	1	1	1	SLC2A3; CGB5; CYP11A1; BCAT1; CYP4F8;
Removal of aminoterminal propeptides from gamma-carboxylated proteins	1	10	1.81818	11.5371	0.0841366	1	1	1	GAS6;
Post-translational protein modification	1	114	1.81818	1.01295	0.635908	1	1	1	GAS6;
Post-translational modification: gamma carboxylation and hypusine formation	1	14	1.81818	8.24314	0.115809	1	1	1	GAS6;
Gamma-carboxylation, transport, and amino-terminal cleavage of proteins	1	12	1.81818	9.61586	0.10011	1	1	1	GAS6;
Gamma-carboxylation of protein precursors	1	9	1.81818	12.8176	0.076046	1	1	1	GAS6;
Transport of gamma-carboxylated protein precursors from the endoplasmic reticulum to the Golgi apparatus	1	8	1.81818	14.4178	0.0678851	1	1	1	GAS6;
Metabolism of proteins	1	259	1.81818	0.445876	0.902006	1	1	1	GAS6;
Eicosanoids	1	5	1.81818	23.0512	0.0429757	1	1	1	CYP4F8;
Peptide hormone biosynthesis	1	15	1.81818	7.69397	0.123558	1	1	1	CGB5;
Glycoprotein hormones	1	13	1.81818	8.87675	0.107994	1	1	1	CGB5;
Biological oxidations	2	98	3.63636	2.34496	0.211119	1	1	1	CYP11A1; CYP4F8;
Endogenous sterols	1	15	1.81818	7.69397	0.123558	1	1	1	CYP11A1;
Phase 1 - Functionalization of compounds	2	60	3.63636	3.82985	0.0963888	1	1	1	CYP11A1; CYP4F8;
Cytochrome P450 - arranged by substrate type	2	48	3.63636	4.78712	0.0655835	1	1	1	CYP11A1; CYP4F8;
Metabolism of amino acids and derivatives	2	188	3.63636	1.22243	0.4931	1	1	1	CGB5; BCAT1;
Branched-chain amino acid catabolism	1	17	1.81818	6.78933	0.138856	1	1	1	BCAT1;
Metabolism of vitamins and cofactors	1	47	1.81818	2.45664	0.339198	1	1	1	SLC2A3;
Metabolism of water-soluble vitamins and cofactors	1	47	1.81818	2.45664	0.339198	1	1	1	SLC2A3;
Vitamin C (ascorbate) metabolism	1	6	1.81818	19.2157	0.0513506	1	1	1	SLC2A3;
Transmembrane transport of small molecules	2	378	3.63636	0.607998	0.851773	1	1	1	SLC2A3; SLC39A14;
SLC-mediated transmembrane transport	2	247	3.63636	0.930446	0.642549	1	1	1	SLC2A3; SLC39A14;
Zinc transporters	1	17	1.81818	6.78933	0.138856	1	1	1	SLC39A14;
Metal ion SLC transporters	1	25	1.81818	4.61761	0.197468	1	1	1	SLC39A14;
Zinc influx into cells by the SLC39 gene family	1	10	1.81818	11.5371	0.0841366	1	1	1	SLC39A14;
Transport of glucose and other sugars, bile salts and organic acids, metal ions and amine compounds	2	94	3.63636	2.44473	0.198309	1	1	1	SLC2A3; SLC39A14;
Facilitative Na+-independent glucose transporters	1	12	1.81818	9.61586	0.10011	1	1	1	SLC2A3;
Metabolism of lipids and lipoproteins	1	257	1.81818	0.449346	0.900195	1	1	1	CYP11A1;
Steroid hormones	1	25	1.81818	4.61761	0.197468	1	1	1	CYP11A1;
Innate Immune System	1	183	1.81818	0.631039	0.804269	1	1	1	C1S;
Classical antibody-mediated complement activation	1	6	1.81818	19.2157	0.0513506	1	1	1	C1S;
Complement cascade	1	22	1.81818	5.247	0.175963	1	1	1	C1S;
Creation of C4 and C2 activators	1	9	1.81818	12.8176	0.076046	1	1	1	C1S;
Initial triggering of complement	1	15	1.81818	7.69397	0.123558	1	1	1	C1S;
protein citrullination	1	5	1.81818	23.0512	0.0429757	1	1	1	PADI2;
chondroitin sulfate biosynthesis	1	20	1.81818	5.77144	0.161312	1	1	1	CHPF;
dermatan sulfate biosynthesis	1	17	1.81818	6.78933	0.138856	1	1	1	CHPF;
chondroitin and dermatan biosynthesis	1	6	1.81818	19.2157	0.0513506	1	1	1	CHPF;
chondroitin sulfate biosynthesis (late stages)	1	12	1.81818	9.61586	0.10011	1	1	1	CHPF;
NAD phosphorylation and dephosphorylation	1	4	1.81818	28.7996	0.0345282	1	1	1	PXYLP1;
NAD salvage pathway II	1	8	1.81818	14.4178	0.0678851	1	1	1	PXYLP1;
pregnenolone biosynthesis	1	1	1.81818	114.343	0.00874404	1	1	1	CYP11A1;
androgen biosynthesis	1	8	1.81818	14.4178	0.0678851	1	1	1	HSD3B1;
glucocorticoid biosynthesis	1	5	1.81818	23.0512	0.0429757	1	1	1	HSD3B1;
mineralocorticoid biosynthesis	1	4	1.81818	28.7996	0.0345282	1	1	1	HSD3B1;
isoleucine degradation I	1	11	1.81818	10.4892	0.0921577	1	1	1	BCAT1;
leucine degradation I	1	7	1.81818	16.4745	0.0596536	1	1	1	BCAT1;
valine degradation I	1	12	1.81818	9.61586	0.10011	1	1	1	BCAT1;
Wnt signaling network	5	200	9.09091	2.86415	0.0297287	1	1	1	LATS2; MMP9; WNT2; MMP2; CTHRC1;
Beta2 integrin cell surface interactions	1	28	1.81818	4.12304	0.218423	1	1	1	TGFBI;
Osteopontin-mediated events	2	29	3.63636	7.92242	0.0262113	1	1	1	MMP9; MMP2;
Signaling events mediated by the Hedgehog family	1	65	1.81818	1.77644	0.436619	1	1	1	GAS1;
Integrins in angiogenesis	3	64	5.45455	5.37686	0.0181015	1	1	1	MMP9; EDIL3; MMP2;
Syndecan-1-mediated signaling events	9	1297	16.3636	0.794312	0.82863	1	1	1	LATS2; DCN; HIC1; LRP1; MMP13; MMP14; MMP9; MMP2; BCAT1;
Regulation of CDC42 activity	4	768	7.27273	0.597018	0.917222	1	1	1	LATS2; DCN; MMP9; MMP2;
Notch-mediated HES/HEY network	2	94	3.63636	2.44473	0.198309	1	1	1	MFAP5; ADAM12;
Glypican pathway	11	1335	20	0.943002	0.640915	1	1	1	LATS2; DCN; HIC1; LRP1; MMP13; MMP14; MMP9; WNT2; MMP2; CTHRC1; BCAT1;
GMCSF-mediated signaling events	9	1289	16.3636	0.799242	0.822767	1	1	1	LATS2; DCN; HIC1; LRP1; MMP13; MMP14; MMP9; MMP2; BCAT1;
Validated transcriptional targets of deltaNp63 isoforms	1	64	1.81818	1.80419	0.431598	1	1	1	AXL;
Insulin Pathway	9	1285	16.3636	0.80173	0.819782	1	1	1	LATS2; DCN; HIC1; LRP1; MMP13; MMP14; MMP9; MMP2; BCAT1;
C-MYC pathway	2	149	3.63636	1.54238	0.375909	1	1	1	MMP9; BCAT1;
Stabilization and expansion of the E-cadherin adherens junction	3	275	5.45455	1.25149	0.434267	1	1	1	LATS2; MMP9; MMP2;
Glypican 3 network	5	206	9.09091	2.78073	0.0331889	1	1	1	LATS2; MMP9; WNT2; MMP2; CTHRC1;
Nectin adhesion pathway	9	1292	16.3636	0.797386	0.824982	1	1	1	LATS2; DCN; HIC1; LRP1; MMP13; MMP14; MMP9; MMP2; BCAT1;
FGF signaling pathway	1	48	1.81818	2.40547	0.345019	1	1	1	MMP9;
TRAIL signaling pathway	9	1325	16.3636	0.777527	0.848039	1	1	1	LATS2; DCN; HIC1; LRP1; MMP13; MMP14; MMP9; MMP2; BCAT1;
LPA receptor mediated events	2	100	3.63636	2.29807	0.217557	1	1	1	MMP9; MMP2;
IGF1 pathway	9	1288	16.3636	0.799862	0.822024	1	1	1	LATS2; DCN; HIC1; LRP1; MMP13; MMP14; MMP9; MMP2; BCAT1;
ATF-2 transcription factor network	1	59	1.81818	1.95707	0.405825	1	1	1	MMP2;
CDC42 signaling events	4	755	7.27273	0.607297	0.910322	1	1	1	LATS2; DCN; MMP9; MMP2;
Signaling events mediated by Hepatocyte Growth Factor Receptor (c-Met)	9	1290	16.3636	0.798622	0.823508	1	1	1	LATS2; DCN; HIC1; LRP1; MMP13; MMP14; MMP9; MMP2; BCAT1;
Glypican 1 network	9	1296	16.3636	0.794925	0.827905	1	1	1	LATS2; DCN; HIC1; LRP1; MMP13; MMP14; MMP9; MMP2; BCAT1;
Validated targets of C-MYC transcriptional activation	2	81	3.63636	2.83705	0.157543	1	1	1	MMP9; BCAT1;
N-cadherin signaling events	3	251	5.45455	1.37115	0.377105	1	1	1	LATS2; MMP9; MMP2;
PDGF receptor signaling network	9	1290	16.3636	0.798622	0.823508	1	1	1	LATS2; DCN; HIC1; LRP1; MMP13; MMP14; MMP9; MMP2; BCAT1;
Integrin family cell surface interactions	19	1375	34.5455	1.58083	0.0206326	1	1	1	THBS1; LATS2; DCN; COL11A1; LAMB2; HIC1; FBN1; NID1; LRP1; COL6A2; MMP13; MMP14; MMP9; EDIL3; MMP2; COL6A3; ADAM12; BCAT1; TGFBI;
Coregulation of Androgen receptor activity	1	61	1.81818	1.89291	0.416269	1	1	1	LATS2;
Internalization of ErbB1	9	1285	16.3636	0.80173	0.819782	1	1	1	LATS2; DCN; HIC1; LRP1; MMP13; MMP14; MMP9; MMP2; BCAT1;
Posttranslational regulation of adherens junction stability and dissassembly	3	231	5.45455	1.48986	0.328751	1	1	1	LATS2; MMP9; MMP2;
Signaling events mediated by VEGFR1 and VEGFR2	9	1293	16.3636	0.796769	0.825716	1	1	1	LATS2; DCN; HIC1; LRP1; MMP13; MMP14; MMP9; MMP2; BCAT1;
Beta1 integrin cell surface interactions	18	1348	32.7273	1.52767	0.0340919	1	1	1	THBS1; LATS2; DCN; COL11A1; LAMB2; HIC1; FBN1; NID1; LRP1; COL6A2; MMP13; MMP14; MMP9; MMP2; COL6A3; ADAM12; BCAT1; TGFBI;
Urokinase-type plasminogen activator (uPA) and uPAR-mediated signaling	9	1285	16.3636	0.80173	0.819782	1	1	1	LATS2; DCN; HIC1; LRP1; MMP13; MMP14; MMP9; MMP2; BCAT1;
IFN-gamma pathway	9	1293	16.3636	0.796769	0.825716	1	1	1	LATS2; DCN; HIC1; LRP1; MMP13; MMP14; MMP9; MMP2; BCAT1;
Regulation of RAC1 activity	1	205	1.81818	0.563321	0.839649	1	1	1	MMP2;
PAR1-mediated thrombin signaling events	9	1296	16.3636	0.794925	0.827905	1	1	1	LATS2; DCN; HIC1; LRP1; MMP13; MMP14; MMP9; MMP2; BCAT1;
Beta3 integrin cell surface interactions	4	43	7.27273	10.6607	0.000501433	0.83639	0.418195	1	THBS1; FBN1; EDIL3; TGFBI;
Noncanonical Wnt signaling pathway	4	182	7.27273	2.51918	0.0739369	1	1	1	LATS2; MMP9; MMP2; CTHRC1;
Alpha4 beta1 integrin signaling events	1	33	1.81818	3.49853	0.252159	1	1	1	THBS1;
PDGFR-beta signaling pathway	9	1285	16.3636	0.80173	0.819782	1	1	1	LATS2; DCN; HIC1; LRP1; MMP13; MMP14; MMP9; MMP2; BCAT1;
p63 transcription factor network	1	105	1.81818	1.09977	0.605409	1	1	1	AXL;
Canonical Wnt signaling pathway	3	155	5.45455	2.22032	0.153178	1	1	1	LATS2; MMP9; MMP2;
HIF-2-alpha transcription factor network	1	34	1.81818	3.39566	0.258733	1	1	1	MMP14;
E-cadherin signaling in the nascent adherens junction	3	275	5.45455	1.25149	0.434267	1	1	1	LATS2; MMP9; MMP2;
Integrin-linked kinase signaling	4	654	7.27273	0.701083	0.838071	1	1	1	LATS2; DCN; MMP9; MMP2;
Regulation of nuclear beta catenin signaling and target gene transcription	3	135	5.45455	2.54924	0.113585	1	1	1	LATS2; MMP9; MMP2;
EGF receptor (ErbB1) signaling pathway	9	1285	16.3636	0.80173	0.819782	1	1	1	LATS2; DCN; HIC1; LRP1; MMP13; MMP14; MMP9; MMP2; BCAT1;
Thrombin/protease-activated receptor (PAR) pathway	9	1297	16.3636	0.794312	0.82863	1	1	1	LATS2; DCN; HIC1; LRP1; MMP13; MMP14; MMP9; MMP2; BCAT1;
Class I PI3K signaling events	9	1285	16.3636	0.80173	0.819782	1	1	1	LATS2; DCN; HIC1; LRP1; MMP13; MMP14; MMP9; MMP2; BCAT1;
Arf6 signaling events	9	1285	16.3636	0.80173	0.819782	1	1	1	LATS2; DCN; HIC1; LRP1; MMP13; MMP14; MMP9; MMP2; BCAT1;
Plasma membrane estrogen receptor signaling	9	1298	16.3636	0.7937	0.829353	1	1	1	LATS2; DCN; HIC1; LRP1; MMP13; MMP14; MMP9; MMP2; BCAT1;
FOXM1 transcription factor network	2	42	3.63636	5.47083	0.0517356	1	1	1	MMP2; GAS1;
IL3-mediated signaling events	9	1292	16.3636	0.797386	0.824982	1	1	1	LATS2; DCN; HIC1; LRP1; MMP13; MMP14; MMP9; MMP2; BCAT1;
AP-1 transcription factor network	4	621	7.27273	0.738338	0.806078	1	1	1	LATS2; DCN; MMP9; MMP2;
amb2 Integrin signaling	3	40	5.45455	8.60216	0.00497271	1	1	1	LRP1; MMP9; MMP2;
mTOR signaling pathway	9	1285	16.3636	0.80173	0.819782	1	1	1	LATS2; DCN; HIC1; LRP1; MMP13; MMP14; MMP9; MMP2; BCAT1;
RAC1 signaling pathway	1	205	1.81818	0.563321	0.839649	1	1	1	MMP2;
ErbB receptor signaling network	9	1308	16.3636	0.787632	0.83646	1	1	1	LATS2; DCN; HIC1; LRP1; MMP13; MMP14; MMP9; MMP2; BCAT1;
Signaling events mediated by focal adhesion kinase	9	1285	16.3636	0.80173	0.819782	1	1	1	LATS2; DCN; HIC1; LRP1; MMP13; MMP14; MMP9; MMP2; BCAT1;
VEGF and VEGFR signaling network	9	1301	16.3636	0.79187	0.831508	1	1	1	LATS2; DCN; HIC1; LRP1; MMP13; MMP14; MMP9; MMP2; BCAT1;
Alpha9 beta1 integrin signaling events	10	1302	18.1818	0.879082	0.728927	1	1	1	LATS2; DCN; HIC1; LRP1; MMP13; MMP14; MMP9; MMP2; ADAM12; BCAT1;
Syndecan-2-mediated signaling events	2	77	3.63636	2.98441	0.14536	1	1	1	MMP9; MMP2;
ALK1 pathway	1	324	1.81818	0.356429	0.946149	1	1	1	TGFB3;
Arf6 downstream pathway	9	1285	16.3636	0.80173	0.819782	1	1	1	LATS2; DCN; HIC1; LRP1; MMP13; MMP14; MMP9; MMP2; BCAT1;
Validated transcriptional targets of AP1 family members Fra1 and Fra2	3	134	5.45455	2.56826	0.111723	1	1	1	DCN; MMP9; MMP2;
CXCR4-mediated signaling events	1	190	1.81818	0.607791	0.816286	1	1	1	MMP9;
S1P1 pathway	9	1285	16.3636	0.80173	0.819782	1	1	1	LATS2; DCN; HIC1; LRP1; MMP13; MMP14; MMP9; MMP2; BCAT1;
ATM pathway	2	307	3.63636	0.748606	0.757514	1	1	1	HIC1; MMP2;
p53 pathway	2	189	3.63636	1.21596	0.49593	1	1	1	HIC1; MMP2;
ErbB1 downstream signaling	9	1285	16.3636	0.80173	0.819782	1	1	1	LATS2; DCN; HIC1; LRP1; MMP13; MMP14; MMP9; MMP2; BCAT1;
EGFR-dependent Endothelin signaling events	9	1286	16.3636	0.801106	0.820531	1	1	1	LATS2; DCN; HIC1; LRP1; MMP13; MMP14; MMP9; MMP2; BCAT1;
Syndecan-4-mediated signaling events	6	209	10.9091	3.28789	0.00934803	1	1	1	THBS1; LATS2; MMP9; MMP2; CTHRC1; ADAM12;
Alpha6 beta4 integrin-ligand interactions	1	11	1.81818	10.4892	0.0921577	1	1	1	LAMB2;
ATR signaling pathway	2	250	3.63636	0.919281	0.649168	1	1	1	HIC1; MMP2;
ALK1 signaling events	1	321	1.81818	0.35976	0.944633	1	1	1	TGFB3;
Angiopoietin receptor Tie2-mediated signaling	1	50	1.81818	2.30927	0.356512	1	1	1	MMP2;
Arf6 trafficking events	9	1285	16.3636	0.80173	0.819782	1	1	1	LATS2; DCN; HIC1; LRP1; MMP13; MMP14; MMP9; MMP2; BCAT1;
E-cadherin signaling events	3	280	5.45455	1.22914	0.445971	1	1	1	LATS2; MMP9; MMP2;
Androgen-mediated signaling	1	130	1.81818	0.888289	0.684516	1	1	1	LATS2;
Endothelins	9	1304	16.3636	0.790048	0.833644	1	1	1	LATS2; DCN; HIC1; LRP1; MMP13; MMP14; MMP9; MMP2; BCAT1;
Beta5 beta6 beta7 and beta8 integrin cell surface interactions	2	17	3.63636	13.5114	0.00938657	1	1	1	FBN1; EDIL3;
Notch signaling pathway	2	94	3.63636	2.44473	0.198309	1	1	1	MFAP5; ADAM12;
E2F transcription factor network	1	73	1.81818	1.58179	0.475251	1	1	1	HIC1;
IL5-mediated signaling events	9	1289	16.3636	0.799242	0.822767	1	1	1	LATS2; DCN; HIC1; LRP1; MMP13; MMP14; MMP9; MMP2; BCAT1;
Direct p53 effectors	2	138	3.63636	1.66531	0.3409	1	1	1	HIC1; MMP2;
Sphingosine 1-phosphate (S1P) pathway	9	1308	16.3636	0.787632	0.83646	1	1	1	LATS2; DCN; HIC1; LRP1; MMP13; MMP14; MMP9; MMP2; BCAT1;
Regulation of Androgen receptor activity	1	108	1.81818	1.06922	0.615844	1	1	1	LATS2;
Proteoglycan syndecan-mediated signaling events	12	1342	21.8182	1.02329	0.518381	1	1	1	THBS1; LATS2; DCN; HIC1; LRP1; MMP13; MMP14; MMP9; MMP2; CTHRC1; ADAM12; BCAT1;
Endogenous TLR signaling	1	57	1.81818	2.02572	0.395198	1	1	1	BGN;
RhoA signaling pathway	1	205	1.81818	0.563321	0.839649	1	1	1	MMP2;
Class I PI3K signaling events mediated by Akt	9	1285	16.3636	0.80173	0.819782	1	1	1	LATS2; DCN; HIC1; LRP1; MMP13; MMP14; MMP9; MMP2; BCAT1;
LKB1 signaling events	9	1305	16.3636	0.789443	0.834351	1	1	1	LATS2; DCN; HIC1; LRP1; MMP13; MMP14; MMP9; MMP2; BCAT1;
Regulation of RhoA activity	1	205	1.81818	0.563321	0.839649	1	1	1	MMP2;
Wnt	3	82	5.45455	4.19671	0.0344844	1	1	1	LRP1; SFRP2; WNT2;
Hedgehog	1	16	1.81818	7.2134	0.13124	1	1	1	GAS1;
TGFBR	1	125	1.81818	0.923818	0.670054	1	1	1	TGFB3;
Epithelial-to-mesenchymal transition	18	185	32.7273	11.1308	6.61266e-15	1.10299e-11	1.10299e-11	7.05845e-11	DCN; DPT; BNC2; COLEC12; SLC2A3; ANGPTL2; FBN1; OLFML3; FSTL1; COL6A2; SERPINF1; AXL; C1S; MMP2; GAS1; FAP; BGN; OLFML2B;

## Sheet: Protein domain
Analysis: Protein domain
Dataset name: yellow module
Number of genes in the dataset: 125
Number of genes in the dataset (which are available in Protein domain database) :117
Number of genes in background: 14847
Is analysis quantitative: No
						Corrected p-values
Protein domain	No. of genes in the dataset	No. of genes in the background dataset	Percentage of genes	Fold enrichment	P-value (Hypergeometric test)	Bonferroni method	BH method	Q-value (Storey-Tibshirani method)	genes mapped (from input data set)
coiled coil region	24	2968	20.5128	1.02646	0.480575	1	1	1	THBS1; PODN; GAS7; SSC5D; EMILIN1; COLEC12; LAMB2; ANGPTL2; EVC; OLFML3; FSTL1; CHPF; OLR1; DACT1; OLFM2; RAB3IL1; MYT1; GOLGA8B; SCG2; COMP; FAP; SRCIN1; KSR2; OLFML2B;
signal peptide	79	3668	67.5214	2.73318	1.41894e-22	1.37637e-19	1.37637e-19	8.75899e-19	THBS1; FBLN5; GALNT15; DCN; DPT; PODN; SPON1; MMP11; COL10A1; SSC5D; EMILIN1; COL11A1; LAMB2; PLA2G15; MFAP5; ANGPTL2; ALPP; FBN1; OLFML3; FSTL1; TMEM119; CD248; ECM1; CST6; TGFB3; SLC39A14; TNFAIP6; NID1; LRP1; PXYLP1; GPC6; CGB5; LRRC32; FBN2; CHPF; TIMP2; COL6A2; LRRC15; ADAMTS7; PSG4; KDELR3; SIGLEC5; MMP14; KISS1; SERPINF1; AXL; MMP9; FNDC1; SUSD2; OLFM2; PODNL1; C1QTNF3; EDIL3; CLMP; SFRP2;…
transmembrane domain	33	4771	28.2051	0.877912	0.844617	1	1	1	COLEC12; SLC12A8; SLC2A3; EVC; TMEM119; CD248; SLC39A14; LRP1; PXYLP1; LRRC32; ROS1; LRRC15; HSD3B1; OLR1; KDELR3; C15orf48; SIGLEC5; MMP14; VASN; AXL; CACNG4; OXTR; SLC45A3; SUSD2; CLMP; PCSK5; FAP; ADAM12; CDH26; SLC18A3; CLEC7A; SIGLEC14; SCNN1G;
WW	1	49	0.854701	2.61489	0.32179	1	1	1	GAS7;
IG	6	340	5.12821	2.24284	0.0522504	1	1	1	PSG4; SIGLEC5; AXL; CLMP; VSTM2L; SIGLEC14;
ZnF_C2H2	4	799	3.4188	0.636808	0.881221	1	1	1	BNC2; HIC1; ZNF107; ZNF737;
CA	1	114	0.854701	1.12407	0.595614	1	1	1	CDH26;
EH	1	11	0.854701	11.6399	0.0833751	1	1	1	EHD2;
EFh	1	144	0.854701	0.889907	0.681717	1	1	1	FSTL1;
S_TKc	2	307	1.7094	0.830729	0.700121	1	1	1	LATS2; KSR2;
ZnMc	5	29	4.2735	21.9132	2.84721e-06	0.00276179	0.000552358	0.00351512	MMP11; MMP13; MMP14; MMP9; MMP2;
HX	5	23	4.2735	27.6272	8.37789e-07	0.000812655	0.000203164	0.0012929	MMP11; MMP13; MMP14; MMP9; MMP2;
SH3	1	216	0.854701	0.593285	0.821193	1	1	1	GAS7;
LRRNT	7	99	5.98291	8.98369	1.28944e-05	0.0125076	0.0020846	0.0132661	DCN; PODN; LRRC32; LRRC15; VASN; PODNL1; BGN;
LRR	8	233	6.83761	4.36188	0.000512373	0.497002	0.0414168	0.26357	FBXL7; DCN; PODN; LRRC32; LRRC15; VASN; PODNL1; BGN;
LRR_TYP	6	132	5.12821	5.77675	0.000615356	0.596895	0.045915	0.292196	DCN; PODN; LRRC32; LRRC15; VASN; PODNL1;
LRRCT	2	90	1.7094	2.83349	0.158297	1	1	1	LRRC15; VASN;
IGc2	5	211	4.2735	3.01266	0.0257552	1	1	1	PSG4; SIGLEC5; CLMP; CILP2; SIGLEC14;
IG_like	2	128	1.7094	1.99236	0.267447	1	1	1	SIGLEC5; SIGLEC14;
FN3	5	187	4.2735	3.3993	0.0162102	1	0.827575	1	ROS1; VASN; AXL; FNDC1; COL6A3;
BTB	1	179	0.854701	0.715913	0.759436	1	1	1	HIC1;
KRAB	2	376	1.7094	0.678286	0.800276	1	1	1	ZNF107; ZNF737;
EGF	11	208	9.40171	6.71613	7.42866e-07	0.00072058	0.000203164	0.0012929	THBS1; FBN1; CD248; NID1; LRP1; FBN2; GAS6; VASN; EDIL3; PCSK5; COMP;
EGF_like	3	87	2.5641	4.38948	0.0313419	1	1	1	FBLN5; LRP1; PCSK5;
VWA	2	84	1.7094	3.03586	0.141895	1	1	1	COL6A2; COL6A3;
FN2	2	14	1.7094	18.2043	0.00526674	1	0.283819	1	MMP9; MMP2;
Tryp_SPc	1	115	0.854701	1.1143	0.598825	1	1	1	C1S;
EGF_CA	10	98	8.54701	12.9592	4.89668e-09	4.74978e-06	2.37489e-06	1.51134e-05	FBLN5; FBN1; CD248; NID1; LRP1; FBN2; GAS6; C1S; EDIL3; COMP;
VWC	1	38	0.854701	3.37163	0.259935	1	1	1	THBS1;
GHB	1	10	0.854701	12.8028	0.0760895	1	1	1	CGB5;
FA58C	1	20	0.854701	6.40457	0.146435	1	1	1	EDIL3;
CCP	2	55	1.7094	4.63629	0.0697979	1	1	1	C1S; SUSD2;
RasGAP	1	15	0.854701	8.53801	0.111953	1	1	1	RASA3;
HOX	2	234	1.7094	1.08988	0.553049	1	1	1	BARX1; HOXB3;
PDZ	1	150	0.854701	0.854313	0.696617	1	1	1	PDLIM2;
PH	1	278	0.854701	0.460975	0.891422	1	1	1	RASA3;
S_TK_X	1	56	0.854701	2.28808	0.358455	1	1	1	LATS2;
C2	1	138	0.854701	0.928596	0.666092	1	1	1	RASA3;
FBOX	1	52	0.854701	2.46406	0.337751	1	1	1	FBXL7;
C1Q	4	28	3.4188	18.1655	6.47985e-05	0.0628545	0.00897922	0.0571423	COL10A1; EMILIN1; C1QTNF3; COL8A2;
LIM	1	73	0.854701	1.75531	0.439517	1	1	1	PDLIM2;
GLA	1	13	0.854701	9.85054	0.097776	1	1	1	GAS6;
TyrKc	2	88	1.7094	2.89788	0.152789	1	1	1	ROS1; AXL;
LINK	1	14	0.854701	9.14743	0.104892	1	1	1	TNFAIP6;
CUB	2	49	1.7094	5.20388	0.0569641	1	1	1	TNFAIP6; C1S;
FRI	1	19	0.854701	6.74148	0.139646	1	1	1	SFRP2;
TSP1	5	64	4.2735	9.9313	0.000146757	0.142355	0.0158172	0.100658	THBS1; SPON1; ADAMTS7; ADAMTS12; CILP2;
BRLZ	1	52	0.854701	2.46406	0.337751	1	1	1	CREB3L1;
FCH	1	20	0.854701	6.40457	0.146435	1	1	1	GAS7;
VWD	1	15	0.854701	8.53801	0.111953	1	1	1	SUSD2;
TGFB	1	38	0.854701	3.37163	0.259935	1	1	1	TGFB3;
TSPN	3	26	2.5641	14.6839	0.00108643	1	0.0752738	0.47903	THBS1; COL11A1; COL5A3;
KAZAL	1	47	0.854701	2.72613	0.310938	1	1	1	FSTL1;
CLECT	4	86	3.4188	5.91577	0.00473405	1	0.283819	1	COLEC12; CD248; OLR1; CLEC7A;
WNT1	1	19	0.854701	6.74148	0.139646	1	1	1	WNT2;
C1	1	67	0.854701	1.91248	0.412138	1	1	1	KSR2;
LDLa	1	47	0.854701	2.72613	0.310938	1	1	1	LRP1;
SR	1	26	0.854701	4.92716	0.186066	1	1	1	SSC5D;
OLF	3	13	2.5641	29.3566	0.000128775	0.124911	0.0156139	0.0993644	OLFML3; OLFM2; OLFML2B;
EGF_Lam	1	33	0.854701	3.88232	0.230001	1	1	1	LAMB2;
SERPIN	1	35	0.854701	3.66054	0.242116	1	1	1	SERPINF1;
DISIN	1	21	0.854701	6.09974	0.153171	1	1	1	ADAM12;
ACR	1	23	0.854701	5.56956	0.166484	1	1	1	ADAM12;
KU	1	17	0.854701	7.53413	0.125908	1	1	1	COL6A3;
LamG	3	44	2.5641	8.67823	0.00499317	1	0.283819	1	COL11A1; GAS6; COL5A3;
GDNF	1	6	0.854701	21.3237	0.0463682	1	1	1	GAS1;
FAS1	2	4	1.7094	63.6016	0.000365638	0.354668	0.0322426	0.205187	POSTN; TGFBI;
LY	3	15	2.5641	25.445	0.000202524	0.196448	0.0196448	0.125016	NID1; LRP1; ROS1;
KISc	1	44	0.854701	2.91196	0.294337	1	1	1	KIF26B;
FU	1	18	0.854701	7.1158	0.132804	1	1	1	PCSK5;
BTK	1	9	0.854701	14.2237	0.0687464	1	1	1	RASA3;
LRR_CC	1	6	0.854701	21.3237	0.0463682	1	1	1	FBXL7;
FOLN	1	11	0.854701	11.6399	0.0833751	1	1	1	FSTL1;
RICIN	1	28	0.854701	4.57535	0.198866	1	1	1	GALNT15;
TY	1	17	0.854701	7.53413	0.125908	1	1	1	NID1;
COLFI	2	11	1.7094	23.1646	0.00323272	1	0.20905	1	COL11A1; COL5A3;
LamNT	1	16	0.854701	8.00472	0.118958	1	1	1	LAMB2;
CY	1	17	0.854701	7.53413	0.125908	1	1	1	CST6;
FBG	1	29	0.854701	4.41763	0.205191	1	1	1	ANGPTL2;
C345C	1	17	0.854701	7.53413	0.125908	1	1	1	SFRP2;
alkPPc	1	4	0.854701	31.959	0.031154	1	1	1	ALPP;
NTR	1	4	0.854701	31.959	0.031154	1	1	1	TIMP2;
G2F	1	3	0.854701	42.5766	0.0234569	1	1	1	NID1;
SO	1	9	0.854701	14.2237	0.0687464	1	1	1	SUSD2;
AMOP	1	4	0.854701	31.959	0.031154	1	1	1	SUSD2;
NIDO	1	5	0.854701	25.5799	0.0387909	1	1	1	NID1;

## Sheet: Site of expression
Analysis: Site of expression
Dataset name: yellow module
Number of genes in the dataset: 125
Number of genes in the dataset (which are available in Site of expression database) :125
Number of genes in background: 18297
Is analysis quantitative: No
						Corrected p-values
Site of expression	No. of genes in the dataset	No. of genes in the background dataset	Percentage of genes	Fold enrichment	P-value (Hypergeometric test)	Bonferroni method	BH method	Q-value (Storey-Tibshirani method)	genes mapped (from input data set)
T cells	4	1726	3.2	0.340045	0.998137	1	1	1	PDLIM2; HBB; HBA2; SCNN1G;
Monocyte	15	2842	12	0.77302	0.891566	1	1	1	THBS1; EMILIN1; LAMB2; SLC2A3; SLC39A14; RASA3; TIMP2; HBB; VASN; SERPINF1; MMP9; C1S; SUSD2; HBA2; COMP;
MDA468	10	760	8	1.92775	0.0354717	1	0.334222	1	THBS1; LAMB2; EVC; OLFML3; TIMP2; HBB; VASN; SUSD2; HBA2; TGFBI;
Small intestine	65	8360	52	1.13817	0.0918252	1	0.603626	1	LATS2; GALNT15; PODN; BNC2; SPON1; MMP11; EMILIN1; KIF26B; COLEC12; LAMB2; PLA2G15; SLC12A8; HIC1; ANGPTL2; ALPP; FBN1; EVC; OLFML3; FSTL1; CD248; ECM1; CST6; PDLIM2; TGFB3; SLC39A14; LRP1; PXYLP1; GPC6; CHPF; TIMP2; COL6A2; HBB; C15orf48; SIGLEC5; MMP14; KISS1; VASN; SERPINF1; DACT1; OXTR; SLC45A3; SUSD2; C1QTNF3; CLMP; CYP11A1; TNFAIP2; CREB3L1; SFRP2; GLT8D2; WNT2; MYT1; PCSK5; POSTN; MMP2; SC…
Breast cancer	58	7467	46.4	1.13708	0.118433	1	0.674035	1	FBLN5; GALNT15; DCN; PODN; BNC2; MMP11; KIF26B; LAMB2; SLC12A8; SLC2A3; ALPP; FBN1; EVC; FSTL1; ECM1; CST6; PDLIM2; TGFB3; SLC39A14; NID1; PXYLP1; GPC6; CHPF; GAS6; TIMP2; COL6A2; HBB; SIGLEC5; MMP14; KISS1; SERPINF1; DACT1; MMP9; OXTR; SLC45A3; SUSD2; CLMP; CYP11A1; TNFAIP2; CREB3L1; SFRP2; GLT8D2; WNT2; MYT1; PCSK5; POSTN; MMP2; SCG2; GAS1; COL6A3; SRCIN1; BGN; ADAM12; HID1; PADI2; HOXB3; SIGLE…
Thyroid cancer	55	7281	44	1.10582	0.191101	1	0.923112	1	FBLN5; GALNT15; PODN; BNC2; MMP11; KIF26B; LAMB2; SLC12A8; SLC2A3; FBN1; EVC; FSTL1; ECM1; CST6; PDLIM2; TGFB3; SLC39A14; NID1; LRP1; PXYLP1; GPC6; CHPF; GAS6; TIMP2; COL6A2; HBB; SIGLEC5; MMP14; KISS1; VASN; SERPINF1; DACT1; MMP9; C1S; SUSD2; C1QTNF3; CLMP; TNFAIP2; CREB3L1; GLT8D2; WNT2; MYT1; PCSK5; POSTN; MMP2; SCG2; GAS1; COL6A3; SRCIN1; BGN; HID1; CDH26; PADI2; HOXB3; SIGLEC14;
Colon	64	8429	51.2	1.11149	0.14346	1	0.769963	1	FBLN5; LATS2; GALNT15; PODN; BNC2; SPON1; MMP11; EMILIN1; KIF26B; COLEC12; LAMB2; SLC12A8; HIC1; SLC2A3; ANGPTL2; ALPP; FBN1; EVC; OLFML3; CD248; ECM1; CST6; PDLIM2; TGFB3; SLC39A14; LRP1; PXYLP1; GPC6; CHPF; GAS6; TIMP2; OLR1; C15orf48; SIGLEC5; MMP14; KISS1; VASN; SERPINF1; DACT1; MMP9; CACNG4; SLC45A3; SUSD2; C1QTNF3; CLMP; CYP11A1; TNFAIP2; CREB3L1; SFRP2; GLT8D2; WNT2; MYT1; PCSK5; POSTN; MM…
Parathyroid gland	41	5997	32.8	1.0009	0.531475	1	1	1	FBLN5; GALNT15; PODN; MMP11; KIF26B; LAMB2; SLC12A8; FBN1; EVC; FSTL1; ECM1; CST6; TGFB3; LRP1; PXYLP1; GPC6; CGB5; GAS6; HBB; SIGLEC5; MMP14; KISS1; VASN; SERPINF1; DACT1; OXTR; SLC45A3; SUSD2; TNFAIP2; CREB3L1; GLT8D2; WNT2; MYT1; MMP2; SCG2; GAS1; SRCIN1; CDH26; PADI2; HOXB3; SIGLEC14;
Cervix, uterine	42	6391	33.6	0.962096	0.654997	1	1	1	GALNT15; PODN; MMP11; KIF26B; LAMB2; SLC12A8; SLC2A3; FBN1; EVC; ECM1; CST6; TGFB3; SLC39A14; NID1; PXYLP1; GPC6; CHPF; TIMP2; HBB; SIGLEC5; MMP14; KISS1; SERPINF1; DACT1; MMP9; OXTR; SUSD2; CLMP; CREB3L1; GLT8D2; WNT2; MYT1; POSTN; MMP2; SCG2; GAS1; COL6A3; SRCIN1; BGN; CDH26; PADI2; HOXB3;
Spleen	59	7887	47.2	1.09509	0.201003	1	0.957585	1	LATS2; GALNT15; PODN; SPON1; MMP11; EMILIN1; KIF26B; COLEC12; LAMB2; PLA2G15; SLC12A8; HIC1; SLC2A3; ANGPTL2; ALPP; EVC; OLFML3; FSTL1; CD248; ECM1; CST6; PDLIM2; TGFB3; SLC39A14; NID1; LRP1; PXYLP1; GPC6; CHPF; RASA3; TIMP2; COL6A2; OLR1; HBB; SIGLEC5; KISS1; VASN; SERPINF1; MMP9; OXTR; FNDC1; SLC45A3; CLMP; TNFAIP2; CREB3L1; SFRP2; GLT8D2; WNT2; MYT1; POSTN; MMP2; SCG2; SRCIN1; BGN; PADI2; CLEC…
HUVEC	109	13061	87.2	1.22159	2.02497e-05	0.0171717	0.00143098	0.00675233	FBXL7; THBS1; FBLN5; LATS2; GALNT15; DCN; PODN; BNC2; GAS7; SPON1; MMP11; COL10A1; SSC5D; EMILIN1; COL11A1; KIF26B; COLEC12; LAMB2; PLA2G15; SLC12A8; MFAP5; HIC1; SLC2A3; ANGPTL2; ALPP; FBN1; EVC; BARX1; TMEM119; CD248; ECM1; PDLIM2; TGFB3; ZNF107; TNFAIP6; NID1; LRP1; PXYLP1; PROSER2; GPC6; LRRC32; ROS1; FBN2; EHD2; CHPF; RASA3; GAS6; COL6A2; MMP13; LRRC15; HSD3B1; ADAMTS7; OLR1; HBB; KDELR3; SI…
Tonsils	55	7274	44	1.10689	0.188705	1	0.923112	1	GALNT15; PODN; BNC2; MMP11; KIF26B; LAMB2; SLC12A8; SLC2A3; ALPP; EVC; FSTL1; ECM1; CST6; PDLIM2; TGFB3; SLC39A14; NID1; PXYLP1; GPC6; CHPF; GAS6; TIMP2; COL6A2; SIGLEC5; MMP14; KISS1; VASN; SERPINF1; DACT1; MMP9; OXTR; C1S; SUSD2; CLMP; CYP11A1; TNFAIP2; CREB3L1; GLT8D2; WNT2; MYT1; PCSK5; POSTN; MMP2; SCG2; GAS1; COL6A3; SRCIN1; BGN; ADAM12; HID1; CDH26; PADI2; HOXB3; SIGLEC14; TGFBI;
Jurkat A3	16	4200	12.8	0.557926	0.998608	1	1	1	THBS1; PODN; GAS7; SLC2A3; ALPP; EVC; PDLIM2; SLC39A14; LRP1; FBN2; TIMP2; HBB; VASN; OXTR; SFRP2; HBA2;
Rectum	51	7113	40.8	1.04963	0.360684	1	1	1	FBLN5; GALNT15; PODN; BNC2; KIF26B; LAMB2; SLC12A8; SLC2A3; FBN1; EVC; FSTL1; ECM1; CST6; PDLIM2; TGFB3; SLC39A14; LRP1; PXYLP1; GPC6; CHPF; GAS6; TIMP2; SIGLEC5; MMP14; KISS1; VASN; DACT1; MMP9; OXTR; C1S; SUSD2; C1QTNF3; CLMP; CYP11A1; CREB3L1; GLT8D2; WNT2; MYT1; PCSK5; POSTN; MMP2; SCG2; GAS1; COL6A3; SRCIN1; BGN; ADAM12; CDH26; PADI2; HOXB3; SIGLEC14;
Liver	86	11680	68.8	1.07781	0.142957	1	0.769963	1	FBXL7; FBLN5; LATS2; GALNT15; DCN; DPT; PODN; BNC2; SPON1; MMP11; EMILIN1; COL11A1; KIF26B; COLEC12; LAMB2; PLA2G15; SLC12A8; SLC2A3; ANGPTL2; ALPP; FBN1; EVC; OLFML3; FSTL1; CD248; ECM1; CST6; PDLIM2; TGFB3; ZNF107; SLC39A14; NID1; LRP1; PXYLP1; GPC6; ROS1; EHD2; CHPF; RASA3; GAS6; TIMP2; COL6A2; MMP13; ADAMTS7; OLR1; HBB; SIGLEC5; MMP14; KISS1; VASN; SERPINF1; DACT1; AXL; MMP9; OXTR; FNDC1; SLC…
CNS	1	74	0.8	1.99741	0.398483	1	1	1	GAS6;
CD4	11	1901	8.8	0.847692	0.762214	1	1	1	THBS1; SLC2A3; ECM1; PDLIM2; HBB; VASN; SERPINF1; MMP9; C1S; HBA2; COMP;
Skeletal muscles	72	9060	57.6	1.16332	0.0421935	1	0.376633	1	FBXL7; THBS1; FBLN5; LATS2; GALNT15; DPT; PODN; BNC2; SPON1; EMILIN1; KIF26B; COLEC12; PLA2G15; SLC12A8; MFAP5; SLC2A3; ANGPTL2; FBN1; EVC; OLFML3; FSTL1; CD248; ECM1; CST6; PDLIM2; TGFB3; ZNF107; SLC39A14; NID1; LRP1; PXYLP1; GPC6; FBN2; EHD2; CHPF; GAS6; TIMP2; COL6A2; HBB; SIGLEC5; MMP14; KISS1; VASN; SERPINF1; DACT1; MMP9; OXTR; FNDC1; SLC45A3; C1S; SUSD2; CLMP; TNFAIP2; CREB3L1; SFRP2; GLT8D…
H293	38	6792	30.4	0.819096	0.952528	1	1	1	THBS1; LAMB2; PLA2G15; SLC2A3; FBN1; FSTL1; ECM1; PDLIM2; SLC39A14; NID1; LRP1; FBN2; EHD2; CHPF; TIMP2; COL6A2; LRRC15; HBB; MMP14; VASN; SERPINF1; MMP9; C1S; SUSD2; HBA2; POSTN; MMP2; VSTM2L; PM20D1; GAS1; COMP; COL6A3; FAP; BGN; BCAT1; PADI2; HOXB3; TGFBI;
Prostate	59	7923	47.2	1.09011	0.213811	1	1	1	LATS2; GALNT15; PODN; BNC2; SPON1; MMP11; EMILIN1; KIF26B; COLEC12; LAMB2; PLA2G15; SLC12A8; HIC1; SLC2A3; ANGPTL2; FBN1; EVC; FSTL1; CD248; ECM1; CST6; TGFB3; SLC39A14; NID1; PXYLP1; GPC6; CHPF; TIMP2; COL6A2; HSD3B1; OLR1; MMP14; KISS1; SERPINF1; CACNG4; OXTR; SLC45A3; C1S; SUSD2; CYP11A1; TNFAIP2; CREB3L1; SFRP2; WNT2; PCSK5; POSTN; MMP2; SCG2; GAS1; COL6A3; SRCIN1; BGN; ADAM12; HID1; CDH26; P…
Jurkat	4	2869	3.2	0.204573	0.999999	1	1	1	LAMB2; SLC39A14; CLMP; SRCIN1;
Bone marrow	62	7808	49.6	1.1624	0.0699252	1	0.514122	1	THBS1; FBLN5; LATS2; GALNT15; PODN; EMILIN1; KIF26B; COLEC12; LAMB2; SLC12A8; SLC2A3; ALPP; EVC; FSTL1; ECM1; CST6; PDLIM2; TGFB3; SLC39A14; NID1; LRP1; PXYLP1; GPC6; EHD2; CHPF; RASA3; GAS6; TIMP2; COL6A2; ADAMTS7; OLR1; HBB; SIGLEC5; MMP14; KISS1; SERPINF1; AXL; MMP9; OXTR; SLC45A3; C1S; TNFAIP2; CREB3L1; SFRP2; GLT8D2; WNT2; ADAMTS12; MYT1; PCSK5; POSTN; MMP2; SCG2; GAS1; COL6A3; FAP; BGN; BCA…
Lateral ventricle	44	6620	35.2	0.973034	0.623438	1	1	1	GALNT15; PODN; MMP11; KIF26B; LAMB2; SLC12A8; EVC; ECM1; CST6; TGFB3; SLC39A14; LRP1; PXYLP1; GPC6; CGB5; FBN2; CHPF; GAS6; TIMP2; COL6A2; SIGLEC5; MMP14; VASN; SERPINF1; DACT1; OXTR; SUSD2; CYP11A1; CREB3L1; GLT8D2; WNT2; PCSK5; POSTN; PM20D1; SCG2; GAS1; COL6A3; BGN; ADAM12; HID1; PADI2; HOXB3; SIGLEC14; TGFBI;
Colorectal cancer	59	7513	47.2	1.1496	0.0958499	1	0.620464	1	GALNT15; DCN; PODN; BNC2; MMP11; KIF26B; LAMB2; SLC12A8; SLC2A3; ALPP; FBN1; EVC; FSTL1; ECM1; CST6; PDLIM2; TGFB3; SLC39A14; NID1; LRP1; PXYLP1; GPC6; CGB5; CHPF; GAS6; TIMP2; COL6A2; HBB; MMP14; KISS1; VASN; SERPINF1; DACT1; MMP9; OXTR; SLC45A3; SUSD2; C1QTNF3; CLMP; CYP11A1; TNFAIP2; CREB3L1; GLT8D2; WNT2; MYT1; PCSK5; MMP2; SCG2; GAS1; COL6A3; SRCIN1; BGN; ADAM12; HID1; CDH26; PADI2; HOXB3; S…
Gall bladder	55	7295	44	1.1037	0.195946	1	0.938771	1	GALNT15; DCN; PODN; MMP11; KIF26B; LAMB2; SLC12A8; SLC2A3; FBN1; EVC; FSTL1; ECM1; CST6; PDLIM2; TGFB3; SLC39A14; LRP1; PXYLP1; GPC6; CHPF; GAS6; TIMP2; COL6A2; HBB; SIGLEC5; MMP14; KISS1; VASN; SERPINF1; DACT1; MMP9; OXTR; SUSD2; C1QTNF3; CLMP; CYP11A1; TNFAIP2; CREB3L1; GLT8D2; WNT2; MYT1; PCSK5; POSTN; MMP2; SCG2; GAS1; COL6A3; SRCIN1; BGN; ADAM12; HID1; CDH26; PADI2; HOXB3; SIGLEC14;
Plasma	99	11971	79.2	1.21055	0.000534149	0.452959	0.0174215	0.0822064	THBS1; FBLN5; LATS2; DCN; DPT; GAS7; SPON1; MMP11; COL10A1; SSC5D; EMILIN1; COL11A1; COLEC12; LAMB2; PLA2G15; SLC12A8; MFAP5; HIC1; SLC2A3; ANGPTL2; ALPP; FBN1; EVC; BARX1; FSTL1; TMEM119; CD248; ECM1; CST6; PDLIM2; TGFB3; ZNF107; SLC39A14; TNFAIP6; NID1; LRP1; PXYLP1; CGB5; LRRC32; ROS1; FBN2; EHD2; CHPF; RASA3; GAS6; TIMP2; COL6A2; LRRC15; ADAMTS7; OLR1; HBB; SIGLEC5; MMP14; KISS1; VASN; SERPIN…
Malignant carcinoid	54	7081	43.2	1.11639	0.172323	1	0.885633	1	FBLN5; GALNT15; DCN; PODN; MMP11; KIF26B; LAMB2; SLC12A8; SLC2A3; ALPP; FBN1; EVC; FSTL1; ECM1; CST6; PDLIM2; TGFB3; SLC39A14; NID1; PXYLP1; GPC6; CHPF; GAS6; TIMP2; COL6A2; HBB; SIGLEC5; MMP14; KISS1; SERPINF1; DACT1; OXTR; SLC45A3; SUSD2; CLMP; TNFAIP2; CREB3L1; SFRP2; GLT8D2; WNT2; MYT1; PCSK5; POSTN; MMP2; SCG2; GAS1; COL6A3; SRCIN1; BGN; ADAM12; HID1; CDH26; PADI2; HOXB3;
Ascites cancer cell	36	3509	28.8	1.50201	0.00590347	1	0.106514	0.502604	THBS1; SPON1; COL11A1; LAMB2; PLA2G15; SLC2A3; ALPP; FBN1; FSTL1; CD248; ECM1; CST6; PDLIM2; SLC39A14; TNFAIP6; LRP1; GPC6; FBN2; TIMP2; COL6A2; OLR1; HBB; C15orf48; MMP14; VASN; SERPINF1; MMP9; C1S; MYT1; HBA2; GAS1; COMP; BCAT1; PADI2; COL5A3; TGFBI;
Endometrial cancer	63	7460	50.4	1.23625	0.0181826	1	0.226747	1	GALNT15; DCN; PODN; BNC2; MMP11; KIF26B; LAMB2; SLC12A8; MFAP5; SLC2A3; ALPP; FBN1; EVC; FSTL1; ECM1; CST6; PDLIM2; TGFB3; SLC39A14; NID1; LRP1; PXYLP1; GPC6; CGB5; CHPF; GAS6; TIMP2; COL6A2; HBB; SIGLEC5; MMP14; KISS1; VASN; SERPINF1; DACT1; MMP9; OXTR; SLC45A3; C1S; SUSD2; CLMP; CYP11A1; TNFAIP2; CREB3L1; SFRP2; GLT8D2; WNT2; MYT1; PCSK5; POSTN; MMP2; SCG2; GAS1; COL6A3; SRCIN1; BGN; ADAM12; HI…
Lung cancer	60	7435	48	1.18135	0.0565895	1	0.47047	1	FBLN5; GALNT15; DCN; PODN; BNC2; MMP11; KIF26B; LAMB2; SLC12A8; SLC2A3; ALPP; FBN1; EVC; FSTL1; ECM1; CST6; PDLIM2; TGFB3; SLC39A14; NID1; LRP1; PXYLP1; GPC6; FBN2; CHPF; GAS6; TIMP2; COL6A2; HBB; SIGLEC5; MMP14; KISS1; VASN; SERPINF1; DACT1; OXTR; SLC45A3; SUSD2; C1QTNF3; CLMP; CYP11A1; TNFAIP2; CREB3L1; SFRP2; WNT2; MYT1; POSTN; MMP2; SCG2; GAS1; COL6A3; SRCIN1; BGN; ADAM12; HID1; CDH26; PADI2;…
HCT116	1	2651	0.8	0.0557629	1	1	1	1	HID1;
PC3	21	1294	16.8	2.37642	0.000174885	0.148302	0.00922292	0.04352	THBS1; DCN; LAMB2; PLA2G15; FBN1; OLFML3; FSTL1; CST6; NID1; FBN2; GAS6; TIMP2; COL6A2; MMP13; VASN; AXL; EDIL3; POSTN; VSTM2L; CTHRC1; COL6A3;
MicroProt	13	440	10.4	4.32763	1.0028e-05	0.00850373	0.000773066	0.00364785	THBS1; EMILIN1; MFAP5; ECM1; CST6; TIMP2; HBB; MMP14; SERPINF1; C1S; HBA2; MMP2; COL6A3;
Epididymis	57	7090	45.6	1.1769	0.0696239	1	0.514122	1	FBLN5; GALNT15; PODN; BNC2; MMP11; KIF26B; LAMB2; SLC12A8; SLC2A3; ALPP; FBN1; EVC; ECM1; CST6; PDLIM2; TGFB3; SLC39A14; NID1; PXYLP1; GPC6; CGB5; ROS1; CHPF; GAS6; TIMP2; COL6A2; SIGLEC5; MMP14; KISS1; SERPINF1; DACT1; OXTR; SLC45A3; C1S; SUSD2; CLMP; CYP11A1; TNFAIP2; CREB3L1; SFRP2; GLT8D2; WNT2; MYT1; PCSK5; POSTN; MMP2; SCG2; GAS1; COL6A3; SRCIN1; BGN; HID1; CDH26; PADI2; HOXB3; SIGLEC14; TG…
Cerebellum	48	7633	38.4	0.920601	0.80071	1	1	1	GALNT15; PODN; MMP11; KIF26B; COLEC12; LAMB2; SLC12A8; SLC2A3; EVC; FSTL1; ECM1; CST6; PDLIM2; TGFB3; SLC39A14; LRP1; PXYLP1; GPC6; CHPF; GAS6; COL6A2; SIGLEC5; KISS1; SERPINF1; DACT1; OXTR; FNDC1; SLC45A3; SUSD2; C1QTNF3; CLMP; CREB3L1; GLT8D2; WNT2; MYT1; PCSK5; POSTN; MMP2; SCG2; GAS1; COL6A3; SRCIN1; ADAM12; CDH26; PADI2; HOXB3; SIGLEC14; TGFBI;
Nasopharynx	50	6904	40	1.06021	0.330701	1	1	1	GALNT15; PODN; MMP11; KIF26B; LAMB2; SLC12A8; SLC2A3; ALPP; FBN1; EVC; ECM1; CST6; PDLIM2; TGFB3; SLC39A14; LRP1; PXYLP1; GPC6; CHPF; GAS6; TIMP2; COL6A2; HBB; SIGLEC5; MMP14; KISS1; VASN; SERPINF1; DACT1; OXTR; C1S; SUSD2; CLMP; CYP11A1; TNFAIP2; SFRP2; GLT8D2; WNT2; MYT1; POSTN; MMP2; SCG2; GAS1; COL6A3; SRCIN1; ADAM12; CDH26; PADI2; HOXB3; SIGLEC14;
global_SCX_fractionated	7	2476	5.6	0.414382	0.99878	1	1	1	ALPP; LRP1; EHD2; SUSD2; CLMP; TNFAIP2; HBA2;
Hippocampus	46	7355	36.8	0.915597	0.807144	1	1	1	GALNT15; PODN; BNC2; MMP11; KIF26B; LAMB2; SLC12A8; SLC2A3; EVC; ECM1; CST6; TGFB3; SLC39A14; LRP1; PXYLP1; GPC6; GAS6; TIMP2; COL6A2; SIGLEC5; MMP14; VASN; SERPINF1; DACT1; OXTR; SUSD2; CYP11A1; CREB3L1; SFRP2; GLT8D2; WNT2; MYT1; PCSK5; POSTN; MMP2; SCG2; GAS1; COL6A3; SRCIN1; BGN; ADAM12; HID1; CDH26; PADI2; HOXB3; SIGLEC14;
HeLa	24	5789	19.2	0.607048	0.999385	1	1	1	GALNT15; SSC5D; COL11A1; SLC12A8; ALPP; FBN1; CD248; ZNF107; TNFAIP6; LRP1; PROSER2; ROS1; RASA3; GAS6; HBB; PSG4; DACT1; FNDC1; RAB3IL1; MYT1; HBA2; SCG2; COL6A3; SRCIN1;
Malignant lymphoma	45	6586	36	1.00028	0.533344	1	1	1	GALNT15; PODN; BNC2; MMP11; KIF26B; SLC12A8; SLC2A3; FBN1; EVC; FSTL1; CST6; PDLIM2; TGFB3; SLC39A14; PXYLP1; GPC6; CHPF; TIMP2; COL6A2; HBB; SIGLEC5; KISS1; SERPINF1; DACT1; MMP9; OXTR; C1S; SUSD2; CLMP; TNFAIP2; CREB3L1; SFRP2; GLT8D2; WNT2; MYT1; POSTN; MMP2; SCG2; GAS1; COL6A3; SRCIN1; BGN; CDH26; PADI2; HOXB3;
Prostate cancer	58	7214	46.4	1.17696	0.0665227	1	0.507632	1	FBLN5; GALNT15; DCN; PODN; BNC2; MMP11; KIF26B; LAMB2; SLC12A8; SLC2A3; ALPP; FBN1; EVC; FSTL1; ECM1; CST6; PDLIM2; TGFB3; SLC39A14; NID1; LRP1; PXYLP1; GPC6; CHPF; GAS6; TIMP2; COL6A2; HBB; SIGLEC5; MMP14; KISS1; SERPINF1; DACT1; OXTR; SLC45A3; SUSD2; C1QTNF3; CLMP; CYP11A1; TNFAIP2; CREB3L1; SFRP2; GLT8D2; WNT2; MYT1; PCSK5; MMP2; SCG2; GAS1; COL6A3; SRCIN1; BGN; ADAM12; HID1; CDH26; PADI2; HOX…
Skin	65	7292	52	1.30487	0.00384703	1	0.0804306	0.379526	THBS1; FBLN5; DCN; DPT; PODN; BNC2; SPON1; MMP11; EMILIN1; KIF26B; LAMB2; SLC12A8; SLC2A3; FBN1; EVC; ECM1; CST6; PDLIM2; TGFB3; SLC39A14; NID1; LRP1; PXYLP1; GPC6; FBN2; EHD2; CHPF; GAS6; TIMP2; COL6A2; LRRC15; HSD3B1; HBB; SIGLEC5; MMP14; KISS1; VASN; SERPINF1; DACT1; MMP9; OXTR; SLC45A3; C1S; SUSD2; RAB3IL1; C1QTNF3; CLMP; CYP11A1; CREB3L1; GLT8D2; WNT2; MYT1; HBA2; POSTN; MMP2; SCG2; CTHRC1; …
Placenta	88	10894	70.4	1.18244	0.00760451	1	0.119419	0.5635	FBXL7; THBS1; FBLN5; LATS2; GALNT15; DCN; DPT; PODN; BNC2; SPON1; MMP11; COL10A1; EMILIN1; KIF26B; COLEC12; LAMB2; PLA2G15; SLC12A8; MFAP5; SLC2A3; ALPP; FBN1; EVC; OLFML3; FSTL1; CD248; ECM1; CST6; PDLIM2; TGFB3; SLC39A14; NID1; LRP1; PXYLP1; GPC6; CGB5; FBN2; EHD2; CHPF; RASA3; GAS6; TIMP2; COL6A2; LRRC15; HSD3B1; ADAMTS7; OLR1; HBB; PSG4; C15orf48; SIGLEC5; MMP14; KISS1; VASN; SERPINF1; DACT1;…
Lung	82	9992	65.6	1.20129	0.00803831	1	0.123936	0.584815	FBXL7; FBLN5; LATS2; GALNT15; DCN; DPT; PODN; BNC2; SPON1; MMP11; EMILIN1; KIF26B; COLEC12; LAMB2; PLA2G15; SLC12A8; SLC2A3; ALPP; FBN1; EVC; OLFML3; FSTL1; CD248; ECM1; CST6; PDLIM2; TGFB3; ZNF107; SLC39A14; NID1; LRP1; PXYLP1; GPC6; CGB5; EHD2; CHPF; RASA3; GAS6; TIMP2; COL6A2; ADAMTS7; OLR1; HBB; C15orf48; SIGLEC5; MMP14; KISS1; VASN; SERPINF1; DACT1; MMP9; CACNG4; OXTR; FNDC1; SLC45A3; C1S; S…
Cerebral cortex	46	7099	36.8	0.948615	0.707893	1	1	1	GALNT15; PODN; MMP11; KIF26B; LAMB2; SLC12A8; SLC2A3; EVC; ECM1; CST6; TGFB3; SLC39A14; LRP1; PXYLP1; GPC6; CGB5; CHPF; GAS6; TIMP2; COL6A2; SIGLEC5; MMP14; VASN; SERPINF1; DACT1; OXTR; SUSD2; CLMP; CYP11A1; CREB3L1; GLT8D2; WNT2; MYT1; PCSK5; POSTN; MMP2; SCG2; GAS1; COL6A3; SRCIN1; HID1; CDH26; PADI2; SLC18A3; HOXB3; SIGLEC14;
Ovarian cancer	61	7644	48.8	1.16819	0.0666021	1	0.507632	1	FBLN5; GALNT15; DCN; PODN; BNC2; MMP11; KIF26B; LAMB2; SLC12A8; SLC2A3; ALPP; FBN1; EVC; FSTL1; ECM1; CST6; PDLIM2; TGFB3; SLC39A14; NID1; LRP1; PXYLP1; GPC6; FBN2; CHPF; GAS6; TIMP2; COL6A2; HBB; SIGLEC5; MMP14; KISS1; VASN; SERPINF1; DACT1; MMP9; OXTR; SLC45A3; C1S; SUSD2; C1QTNF3; CYP11A1; TNFAIP2; CREB3L1; GLT8D2; WNT2; MYT1; PCSK5; MMP2; SCG2; GAS1; COL6A3; SRCIN1; BGN; ADAM12; HID1; CDH26; …
Kidney	81	10256	64.8	1.1561	0.0287483	1	0.304732	1	FBXL7; THBS1; FBLN5; LATS2; GALNT15; DCN; DPT; PODN; BNC2; SPON1; MMP11; EMILIN1; KIF26B; COLEC12; LAMB2; PLA2G15; SLC12A8; SLC2A3; ANGPTL2; ALPP; FBN1; EVC; OLFML3; FSTL1; CD248; ECM1; CST6; PDLIM2; TGFB3; ZNF107; SLC39A14; NID1; LRP1; PXYLP1; GPC6; EHD2; CHPF; GAS6; TIMP2; COL6A2; ADAMTS7; OLR1; HBB; SIGLEC5; MMP14; KISS1; VASN; SERPINF1; MMP9; CACNG4; OXTR; FNDC1; SLC45A3; C1S; SUSD2; C1QTNF3;…
H1688	6	1007	4.8	0.873526	0.691528	1	1	1	LAMB2; ECM1; NID1; TIMP2; SCG2; CTHRC1;
Sy5y	12	2490	9.6	0.705955	0.931187	1	1	1	TMEM119; ECM1; CST6; SLC39A14; PXYLP1; GPC6; VASN; SERPINF1; MMP9; C1S; HBA2; SCG2;
Duodenum	52	7275	41.6	1.04638	0.368709	1	1	1	GALNT15; PODN; BNC2; MMP11; KIF26B; LAMB2; SLC12A8; SLC2A3; ALPP; FBN1; EVC; FSTL1; ECM1; CST6; PDLIM2; TGFB3; SLC39A14; LRP1; PXYLP1; GPC6; CHPF; GAS6; TIMP2; COL6A2; SIGLEC5; MMP14; KISS1; VASN; SERPINF1; DACT1; MMP9; SUSD2; CLMP; CYP11A1; CREB3L1; GLT8D2; WNT2; MYT1; PCSK5; POSTN; MMP2; SCG2; GAS1; COL6A3; SRCIN1; BGN; ADAM12; HID1; CDH26; PADI2; HOXB3; SIGLEC14;
Bronchus	46	6923	36.8	0.972731	0.627615	1	1	1	GALNT15; DCN; PODN; BNC2; MMP11; KIF26B; LAMB2; SLC12A8; SLC2A3; FBN1; EVC; FSTL1; ECM1; CST6; TGFB3; NID1; PXYLP1; GPC6; CHPF; TIMP2; COL6A2; MMP14; KISS1; VASN; SERPINF1; DACT1; OXTR; SLC45A3; C1S; SUSD2; CLMP; TNFAIP2; CREB3L1; SFRP2; WNT2; MYT1; POSTN; MMP2; SCG2; SRCIN1; BGN; ADAM12; HID1; CDH26; PADI2; SIGLEC14;
Brain	52	7290	41.6	1.04423	0.375846	1	1	1	FBXL7; LATS2; GALNT15; DCN; PODN; GAS7; SPON1; COLEC12; LAMB2; PLA2G15; SLC12A8; SLC2A3; ALPP; OLFML3; CD248; CST6; TGFB3; ZNF107; SLC39A14; LRP1; GPC6; EHD2; CHPF; RASA3; TIMP2; COL6A2; ADAMTS7; OLR1; HBB; KISS1; VASN; SERPINF1; CACNG4; FNDC1; SLC45A3; OLFM2; CLMP; CYP11A1; SFRP2; WNT2; MYT1; PCSK5; HBA2; POSTN; SCG2; SRCIN1; KSR2; HID1; BCAT1; PADI2; COL5A3; HOXB3;
Stomach	66	8044	52.8	1.20108	0.0286641	1	0.304732	1	FBLN5; LATS2; GALNT15; PODN; BNC2; MMP11; EMILIN1; KIF26B; COLEC12; LAMB2; SLC12A8; SLC2A3; ANGPTL2; ALPP; FBN1; EVC; FSTL1; ECM1; CST6; PDLIM2; TGFB3; SLC39A14; NID1; LRP1; PXYLP1; GPC6; CGB5; CHPF; GAS6; TIMP2; COL6A2; OLR1; C15orf48; SIGLEC5; MMP14; KISS1; VASN; SERPINF1; DACT1; MMP9; CACNG4; OXTR; SLC45A3; SUSD2; CLMP; CYP11A1; TNFAIP2; CREB3L1; GLT8D2; WNT2; MYT1; PCSK5; POSTN; MMP2; SCG2; G…
Pancreas	75	9936	60	1.10495	0.116211	1	0.674035	1	FBXL7; LATS2; GALNT15; DCN; DPT; PODN; BNC2; SPON1; MMP11; EMILIN1; KIF26B; LAMB2; PLA2G15; SLC12A8; SLC2A3; ALPP; FBN1; EVC; FSTL1; CD248; ECM1; CST6; PDLIM2; TGFB3; ZNF107; SLC39A14; NID1; LRP1; PXYLP1; GPC6; EHD2; CHPF; RASA3; TIMP2; COL6A2; ADAMTS7; OLR1; HBB; KDELR3; SIGLEC5; MMP14; KISS1; VASN; SERPINF1; DACT1; CACNG4; FNDC1; SLC45A3; C1S; SUSD2; CLMP; CYP11A1; TNFAIP2; CREB3L1; SFRP2; GLT8…
Lymph nodes	45	6700	36	0.983261	0.590618	1	1	1	LATS2; GALNT15; BNC2; EMILIN1; KIF26B; SLC2A3; ANGPTL2; ALPP; EVC; FSTL1; ECM1; PDLIM2; SLC39A14; NID1; LRP1; PXYLP1; GPC6; CHPF; TIMP2; COL6A2; OLR1; SIGLEC5; KISS1; SERPINF1; DACT1; MMP9; OXTR; SLC45A3; C1S; SUSD2; CLMP; TNFAIP2; CREB3L1; GLT8D2; WNT2; PCSK5; POSTN; MMP2; SCG2; GAS1; COL6A3; SRCIN1; PADI2; CLEC7A; HOXB3;
H358	14	1489	11.2	1.37713	0.138359	1	0.761875	1	THBS1; LAMB2; CST6; TIMP2; MMP13; HBB; VASN; EDIL3; TNFAIP2; HBA2; VSTM2L; CTHRC1; CILP2; TGFBI;
Fallopian tubes	51	6677	40.8	1.11817	0.180875	1	0.896971	1	GALNT15; PODN; BNC2; MMP11; KIF26B; LAMB2; SLC12A8; SLC2A3; ALPP; FBN1; EVC; ECM1; CST6; PDLIM2; TGFB3; SLC39A14; NID1; LRP1; PXYLP1; GPC6; CGB5; CHPF; GAS6; TIMP2; COL6A2; HBB; SIGLEC5; MMP14; KISS1; SERPINF1; DACT1; OXTR; C1S; SUSD2; CLMP; CYP11A1; TNFAIP2; CREB3L1; GLT8D2; WNT2; MYT1; PCSK5; POSTN; MMP2; SCG2; GAS1; COL6A3; SRCIN1; HID1; PADI2; HOXB3;
Head & neck cancer	58	7062	46.4	1.20229	0.0449997	1	0.396096	1	FBLN5; GALNT15; DCN; PODN; BNC2; MMP11; KIF26B; LAMB2; SLC12A8; SLC2A3; FBN1; EVC; ECM1; CST6; PDLIM2; TGFB3; SLC39A14; NID1; LRP1; PXYLP1; GPC6; CGB5; CHPF; GAS6; TIMP2; COL6A2; HBB; SIGLEC5; MMP14; KISS1; SERPINF1; DACT1; MMP9; OXTR; C1S; SUSD2; CLMP; CYP11A1; TNFAIP2; CREB3L1; SFRP2; GLT8D2; WNT2; PCSK5; POSTN; MMP2; SCG2; GAS1; COL6A3; SRCIN1; BGN; ADAM12; HID1; CDH26; PADI2; HOXB3; SIGLEC14;…
Pancreatic cancer	76	8316	60.8	1.3378	0.000384885	0.326382	0.014881	0.0702186	THBS1; FBLN5; GALNT15; DCN; DPT; PODN; BNC2; MMP11; EMILIN1; COL11A1; KIF26B; LAMB2; SLC12A8; SLC2A3; ANGPTL2; ALPP; FBN1; EVC; OLFML3; FSTL1; ECM1; CST6; PDLIM2; TGFB3; SLC39A14; NID1; LRP1; PXYLP1; GPC6; CGB5; EHD2; CHPF; GAS6; TIMP2; COL6A2; HBB; KDELR3; C15orf48; SIGLEC5; MMP14; KISS1; VASN; SERPINF1; DACT1; MMP9; OXTR; SLC45A3; C1S; SUSD2; C1QTNF3; CLMP; CYP11A1; TNFAIP2; CREB3L1; SFRP2; GLT…
BT474	5	558	4	1.31411	0.333774	1	1	1	THBS1; FSTL1; ECM1; HBB; HBA2;
Seminal vesicle	49	6620	39.2	1.08358	0.268753	1	1	1	GALNT15; PODN; BNC2; MMP11; KIF26B; LAMB2; SLC12A8; SLC2A3; ALPP; FBN1; EVC; ECM1; CST6; TGFB3; SLC39A14; NID1; PXYLP1; GPC6; CHPF; GAS6; TIMP2; COL6A2; SIGLEC5; MMP14; SERPINF1; DACT1; MMP9; OXTR; SUSD2; CLMP; CYP11A1; TNFAIP2; CREB3L1; SFRP2; GLT8D2; WNT2; MYT1; PCSK5; MMP2; SCG2; GAS1; COL6A3; BGN; HID1; CDH26; PADI2; HOXB3; CYP4F8; SIGLEC14;
Urinary bladder	47	7054	37.6	0.975415	0.619937	1	1	1	GALNT15; PODN; BNC2; MMP11; EMILIN1; KIF26B; LAMB2; SLC12A8; FBN1; EVC; FSTL1; ECM1; PDLIM2; TGFB3; SLC39A14; NID1; PXYLP1; GPC6; CHPF; TIMP2; COL6A2; OLR1; MMP14; KISS1; VASN; SERPINF1; DACT1; OXTR; SUSD2; CLMP; CYP11A1; TNFAIP2; CREB3L1; GLT8D2; WNT2; MYT1; POSTN; MMP2; SCG2; GAS1; COL6A3; BGN; ADAM12; HID1; CDH26; PADI2; HOXB3;
K-562	6	2513	4.8	0.350038	0.999708	1	1	1	ECM1; GAS6; FNDC1; RAB3IL1; HBA2; BCAT1;
Salivary glands	43	6607	34.4	0.952796	0.686519	1	1	1	FBLN5; GALNT15; PODN; MMP11; KIF26B; LAMB2; SLC12A8; ALPP; FBN1; EVC; FSTL1; ECM1; CST6; TGFB3; SLC39A14; PXYLP1; GPC6; CHPF; TIMP2; OLR1; KISS1; VASN; DACT1; CACNG4; SLC45A3; SUSD2; CYP11A1; TNFAIP2; CREB3L1; GLT8D2; WNT2; MYT1; PCSK5; POSTN; MMP2; SCG2; GAS1; COL6A3; BGN; ADAM12; PADI2; HOXB3; SIGLEC14;
Testis	75	10269	60	1.06912	0.216447	1	1	1	FBLN5; LATS2; GALNT15; DCN; DPT; PODN; BNC2; SPON1; MMP11; EMILIN1; KIF26B; COLEC12; LAMB2; PLA2G15; SLC12A8; HIC1; SLC2A3; ANGPTL2; ALPP; EVC; BARX1; FSTL1; CD248; ECM1; CST6; PDLIM2; TGFB3; SLC39A14; NID1; LRP1; PXYLP1; GPC6; EHD2; CHPF; GAS6; TIMP2; COL6A2; OLR1; HBB; SIGLEC5; MMP14; KISS1; VASN; SERPINF1; DACT1; CACNG4; OXTR; FNDC1; SLC45A3; C1S; SUSD2; CLMP; CYP11A1; TNFAIP2; CREB3L1; SFRP2;…
MDA231	6	336	4.8	2.61793	0.0279171	1	0.304732	1	FSTL1; ECM1; TIMP2; VASN; AXL; TGFBI;
Urothelial cancer	59	7521	47.2	1.14838	0.0975709	1	0.625076	1	FBLN5; GALNT15; DCN; PODN; BNC2; MMP11; KIF26B; LAMB2; SLC12A8; SLC2A3; FBN1; EVC; FSTL1; ECM1; CST6; PDLIM2; TGFB3; SLC39A14; NID1; LRP1; PXYLP1; GPC6; CGB5; FBN2; CHPF; GAS6; TIMP2; COL6A2; HBB; SIGLEC5; MMP14; KISS1; SERPINF1; DACT1; OXTR; SLC45A3; C1S; SUSD2; C1QTNF3; CLMP; CYP11A1; TNFAIP2; CREB3L1; GLT8D2; WNT2; MYT1; POSTN; MMP2; PM20D1; SCG2; GAS1; COL6A3; SRCIN1; BGN; HID1; CDH26; PADI2;…
R	4	1948	3.2	0.301293	0.999502	1	1	1	THBS1; EHD2; HBB; HBA2;
Soft tissue	58	6969	46.4	1.21834	0.0348267	1	0.33201	1	FBLN5; GALNT15; DCN; PODN; BNC2; MMP11; EMILIN1; KIF26B; LAMB2; SLC12A8; MFAP5; SLC2A3; FBN1; EVC; FSTL1; ECM1; CST6; PDLIM2; TGFB3; SLC39A14; NID1; LRP1; PXYLP1; GPC6; CGB5; CHPF; TIMP2; COL6A2; HBB; SIGLEC5; MMP14; KISS1; SERPINF1; DACT1; OXTR; SLC45A3; C1S; SUSD2; CLMP; CYP11A1; TNFAIP2; CREB3L1; GLT8D2; WNT2; MYT1; PCSK5; POSTN; MMP2; SCG2; GAS1; SRCIN1; BGN; ADAM12; HID1; CDH26; PADI2; HOXB3…
Testis cancer	55	7248	44	1.11086	0.179966	1	0.896971	1	FBLN5; GALNT15; DCN; BNC2; MMP11; KIF26B; LAMB2; SLC12A8; SLC2A3; ALPP; FBN1; EVC; FSTL1; ECM1; CST6; TGFB3; SLC39A14; NID1; LRP1; PXYLP1; GPC6; CGB5; CHPF; TIMP2; COL6A2; HBB; MMP14; KISS1; SERPINF1; DACT1; MMP9; OXTR; C1S; SUSD2; CLMP; CYP11A1; TNFAIP2; CREB3L1; GLT8D2; WNT2; MYT1; PCSK5; POSTN; MMP2; SCG2; GAS1; COL6A3; SRCIN1; BGN; ADAM12; HID1; CDH26; PADI2; HOXB3; TGFBI;
Neutrophil	26	2031	20.8	1.87441	0.00113602	0.963344	0.0291923	0.137749	THBS1; DCN; DPT; SLC2A3; FBN1; ECM1; SLC39A14; LRP1; HBB; SIGLEC5; VASN; SERPINF1; AXL; MMP9; C1S; SUSD2; HBA2; POSTN; COMP; COL6A3; FAP; BGN; PADI2; HOXB3; SIGLEC14; TGFBI;
CD8	15	3327	12	0.660331	0.977013	1	1	1	THBS1; ALPP; ECM1; PDLIM2; SLC39A14; EHD2; RASA3; HBB; SERPINF1; MMP9; C1S; RAB3IL1; HBA2; BCAT1; PADI2;
Stomach cancer	59	7399	47.2	1.16731	0.0736637	1	0.520557	1	FBLN5; GALNT15; DCN; PODN; BNC2; MMP11; KIF26B; LAMB2; SLC12A8; SLC2A3; ALPP; EVC; ECM1; CST6; PDLIM2; TGFB3; SLC39A14; NID1; LRP1; PXYLP1; GPC6; CGB5; CHPF; GAS6; TIMP2; COL6A2; HBB; SIGLEC5; MMP14; KISS1; VASN; SERPINF1; DACT1; MMP9; OXTR; C1S; SUSD2; C1QTNF3; CLMP; CYP11A1; TNFAIP2; CREB3L1; GLT8D2; WNT2; MYT1; PCSK5; MMP2; SCG2; GAS1; COL6A3; SRCIN1; BGN; ADAM12; HID1; CDH26; PADI2; HOXB3; SI…
Skin cancer	50	7029	40	1.04135	0.389965	1	1	1	FBLN5; GALNT15; DCN; PODN; BNC2; MMP11; KIF26B; LAMB2; SLC12A8; SLC2A3; ALPP; FBN1; EVC; ECM1; CST6; PDLIM2; TGFB3; SLC39A14; NID1; PXYLP1; GPC6; CHPF; GAS6; TIMP2; COL6A2; MMP14; KISS1; SERPINF1; DACT1; OXTR; SLC45A3; C1S; SUSD2; CLMP; TNFAIP2; CREB3L1; SFRP2; GLT8D2; WNT2; PCSK5; POSTN; MMP2; SCG2; GAS1; COL6A3; SRCIN1; BGN; HID1; PADI2; HOXB3;
Adrenal glands	59	7554	47.2	1.14336	0.104905	1	0.64934	1	FBLN5; LATS2; GALNT15; DCN; PODN; BNC2; MMP11; EMILIN1; KIF26B; LAMB2; SLC12A8; SLC2A3; ANGPTL2; FBN1; EVC; FSTL1; ECM1; CST6; TGFB3; SLC39A14; PXYLP1; GPC6; CHPF; TIMP2; OLR1; SIGLEC5; MMP14; KISS1; VASN; SERPINF1; DACT1; CACNG4; OXTR; SLC45A3; C1S; SUSD2; CLMP; CYP11A1; TNFAIP2; CREB3L1; GLT8D2; WNT2; MYT1; PCSK5; POSTN; MMP2; PM20D1; SCG2; GAS1; COL6A3; SRCIN1; BGN; ADAM12; HID1; CDH26; PADI2;…
TOV112D	18	1276	14.4	2.06583	0.00259732	1	0.0595277	0.280892	THBS1; MMP11; OLFML3; FSTL1; CD248; ECM1; CST6; TIMP2; HBB; VASN; SERPINF1; AXL; C1S; HBA2; COMP; BGN; CILP2; TGFBI;
LNCaP	9	1455	7.2	0.906346	0.670365	1	1	1	THBS1; SPON1; COLEC12; LAMB2; GAS6; TIMP2; COL6A2; VASN; COMP;
Corpus, uterine	56	6997	44.8	1.17162	0.078442	1	0.544597	1	FBLN5; GALNT15; DCN; PODN; BNC2; MMP11; EMILIN1; KIF26B; LAMB2; SLC12A8; MFAP5; SLC2A3; FBN1; EVC; ECM1; CST6; PDLIM2; TGFB3; SLC39A14; NID1; LRP1; PXYLP1; GPC6; CHPF; GAS6; TIMP2; COL6A2; HBB; SIGLEC5; MMP14; KISS1; SERPINF1; DACT1; OXTR; SLC45A3; C1S; SUSD2; CLMP; CYP11A1; TNFAIP2; CREB3L1; GLT8D2; WNT2; MYT1; PCSK5; POSTN; MMP2; SCG2; GAS1; SRCIN1; BGN; ADAM12; HID1; CDH26; PADI2; HOXB3;
Appendix	52	7004	41.6	1.08686	0.24897	1	1	1	FBLN5; GALNT15; PODN; BNC2; MMP11; KIF26B; LAMB2; SLC12A8; SLC2A3; ALPP; FBN1; EVC; FSTL1; ECM1; CST6; PDLIM2; TGFB3; SLC39A14; LRP1; PXYLP1; GPC6; CHPF; TIMP2; COL6A2; HBB; MMP14; VASN; SERPINF1; DACT1; MMP9; OXTR; SUSD2; CLMP; CYP11A1; TNFAIP2; CREB3L1; SFRP2; GLT8D2; WNT2; MYT1; PCSK5; MMP2; SCG2; GAS1; COL6A3; SRCIN1; BGN; ADAM12; HID1; CDH26; PADI2; HOXB3;
Erythrocytes	2	1539	1.6	0.191157	0.999795	1	1	1	HBB; HBA2;
HTB75	20	1277	16	2.29344	0.000403612	0.342263	0.014881	0.0702186	THBS1; FBLN5; LAMB2; MFAP5; SLC2A3; FSTL1; ECM1; CST6; FBN2; GAS6; TIMP2; OLR1; C15orf48; VASN; AXL; C1S; EDIL3; HBA2; CILP2; TGFBI;
Smooth muscle cells	39	5124	31.2	1.1143	0.240193	1	1	1	FBLN5; GALNT15; DCN; EMILIN1; KIF26B; LAMB2; SLC12A8; SLC2A3; FBN1; EVC; ECM1; CST6; PDLIM2; SLC39A14; LRP1; PXYLP1; GPC6; FBN2; TIMP2; COL6A2; SIGLEC5; MMP14; KISS1; OXTR; SLC45A3; C1S; SUSD2; CLMP; WNT2; POSTN; MMP2; SCG2; COL6A3; SRCIN1; BGN; PADI2; COL5A3; HOXB3; SIGLEC14;
Gastric juice	3	243	2.4	1.81292	0.231363	1	1	1	ECM1; HBB; HBA2;
Urine	47	3267	37.6	2.10608	1.30205e-07	0.000110413	1.57734e-05	7.44294e-05	THBS1; FBLN5; DPT; EMILIN1; LAMB2; PLA2G15; ANGPTL2; FBN1; FSTL1; CD248; ECM1; CST6; PDLIM2; NID1; LRP1; FBN2; EHD2; GAS6; TIMP2; COL6A2; MMP13; LRRC15; OLR1; HBB; C15orf48; VASN; SERPINF1; AXL; MMP9; C1S; SUSD2; RAB3IL1; CLMP; MYT1; HBA2; MMP2; PM20D1; GAS1; COMP; COL6A3; BGN; CILP2; PADI2; COL5A3; CLEC7A; HOXB3; SCNN1G;
Heart	51	5507	40.8	1.35574	0.00686543	1	0.114155	0.538659	FBXL7; FBLN5; LATS2; GALNT15; DPT; PODN; SPON1; MMP11; EMILIN1; COLEC12; LAMB2; PLA2G15; SLC12A8; ANGPTL2; EVC; OLFML3; BARX1; FSTL1; CD248; ECM1; CST6; ZNF107; SLC39A14; NID1; GPC6; EHD2; CHPF; RASA3; COL6A2; ADAMTS7; OLR1; KISS1; VASN; SERPINF1; DACT1; FNDC1; SLC45A3; CLMP; CYP11A1; TNFAIP2; CREB3L1; SFRP2; MYT1; PCSK5; POSTN; MMP2; GAS1; COL6A3; BGN; ADAM12; COL5A3;
Amygdala	4	1204	3.2	0.487472	0.968273	1	1	1	SERPINF1; FNDC1; MYT1; SRCIN1;
Red blood cells	2	166	1.6	1.77214	0.3138	1	1	1	HBB; HBA2;
Thyroid gland	52	7306	41.6	1.04194	0.383501	1	1	1	FBLN5; LATS2; GALNT15; PODN; MMP11; KIF26B; LAMB2; SLC12A8; ANGPTL2; FBN1; EVC; ECM1; CST6; TGFB3; SLC39A14; NID1; PXYLP1; GPC6; CHPF; GAS6; TIMP2; COL6A2; OLR1; SIGLEC5; KISS1; SERPINF1; DACT1; AXL; OXTR; SLC45A3; C1S; SUSD2; CLMP; CYP11A1; TNFAIP2; CREB3L1; SFRP2; GLT8D2; WNT2; MYT1; PCSK5; POSTN; MMP2; SCG2; GAS1; SRCIN1; BGN; HID1; CDH26; PADI2; HOXB3; SIGLEC14;
H460	16	736	12.8	3.18378	4.17174e-05	0.0353764	0.00252688	0.0119236	LAMB2; PLA2G15; FBN1; FSTL1; ECM1; GPC6; FBN2; CHPF; GAS6; TIMP2; VASN; AXL; C1S; EDIL3; PCSK5; TGFBI;
Heart muscle	51	6191	40.8	1.20595	0.0612854	1	0.481204	1	FBLN5; GALNT15; DCN; PODN; MMP11; KIF26B; LAMB2; FBN1; EVC; FSTL1; ECM1; CST6; TGFB3; SLC39A14; NID1; PXYLP1; GPC6; FBN2; CHPF; GAS6; TIMP2; COL6A2; HBB; SIGLEC5; MMP14; KISS1; VASN; SERPINF1; DACT1; OXTR; SLC45A3; C1S; SUSD2; CYP11A1; CREB3L1; GLT8D2; WNT2; MYT1; PCSK5; POSTN; MMP2; SCG2; GAS1; SRCIN1; BGN; ADAM12; HID1; PADI2; HOXB3; SIGLEC14; TGFBI;
B Cell	8	2254	6.4	0.52013	0.989979	1	1	1	THBS1; SLC2A3; ZNF107; LRRC15; HBB; MMP9; HBA2; BCAT1;
Spinal cord	12	1465	9.6	1.19988	0.298879	1	1	1	LATS2; SPON1; COLEC12; ANGPTL2; SERPINF1; CACNG4; FNDC1; SLC45A3; MYT1; SCG2; SRCIN1; SLC18A3;
Malignant glioma	53	7169	42.4	1.08227	0.257406	1	1	1	FBLN5; GALNT15; DCN; PODN; BNC2; MMP11; EMILIN1; KIF26B; LAMB2; SLC12A8; SLC2A3; FBN1; EVC; ECM1; CST6; PDLIM2; TGFB3; SLC39A14; NID1; LRP1; PXYLP1; GPC6; CHPF; GAS6; TIMP2; COL6A2; SIGLEC5; MMP14; KISS1; SERPINF1; DACT1; OXTR; SUSD2; CLMP; CYP11A1; TNFAIP2; CREB3L1; SFRP2; GLT8D2; WNT2; MYT1; POSTN; MMP2; SCG2; GAS1; COL6A3; SRCIN1; BGN; ADAM12; CDH26; PADI2; HOXB3; SIGLEC14;
Cervical cancer	56	7426	44.8	1.10394	0.191432	1	0.923112	1	GALNT15; DCN; PODN; BNC2; MMP11; KIF26B; LAMB2; SLC12A8; SLC2A3; ALPP; FBN1; EVC; FSTL1; ECM1; CST6; PDLIM2; TGFB3; SLC39A14; NID1; LRP1; PXYLP1; GPC6; CGB5; CHPF; GAS6; TIMP2; COL6A2; HBB; SIGLEC5; MMP14; KISS1; SERPINF1; DACT1; MMP9; OXTR; SLC45A3; SUSD2; CLMP; CYP11A1; TNFAIP2; CREB3L1; GLT8D2; WNT2; MYT1; MMP2; SCG2; GAS1; COL6A3; SRCIN1; BGN; ADAM12; HID1; CDH26; PADI2; HOXB3; SIGLEC14;
Malignant melanoma	58	7459	46.4	1.1383	0.116451	1	0.674035	1	FBLN5; GALNT15; DCN; PODN; BNC2; MMP11; EMILIN1; KIF26B; LAMB2; SLC12A8; SLC2A3; FBN1; EVC; FSTL1; ECM1; CST6; PDLIM2; TGFB3; SLC39A14; NID1; LRP1; PXYLP1; GPC6; FBN2; CHPF; GAS6; TIMP2; COL6A2; HBB; SIGLEC5; MMP14; KISS1; VASN; SERPINF1; DACT1; MMP9; SLC45A3; SUSD2; CLMP; CYP11A1; TNFAIP2; CREB3L1; SFRP2; GLT8D2; WNT2; MYT1; POSTN; MMP2; SCG2; GAS1; COL6A3; SRCIN1; BGN; ADAM12; CDH26; PADI2; HOX…
Oesophagus	10	921	8	1.59076	0.0992218	1	0.625076	1	MMP11; LAMB2; SLC12A8; C15orf48; SLC45A3; POSTN; MMP2; SCG2; COL6A3; BGN;
Embryonal carcinoma cells	6	1232	4.8	0.713996	0.854082	1	1	1	SLC2A3; ALPP; SLC39A14; LRP1; MMP14; SRCIN1;
ES2	26	3527	20.8	1.07937	0.366926	1	1	1	THBS1; SLC2A3; FBN1; OLFML3; FSTL1; ECM1; PDLIM2; SLC39A14; LRP1; FBN2; EHD2; TIMP2; COL6A2; HBB; PSG4; MMP14; VASN; SERPINF1; AXL; C1S; HBA2; MMP2; CTHRC1; COL6A3; BGN; BCAT1;
Ovary	74	8592	59.2	1.26076	0.00388874	1	0.0804306	0.379526	THBS1; FBLN5; LATS2; GALNT15; DCN; DPT; BNC2; SPON1; COL10A1; EMILIN1; KIF26B; LAMB2; PLA2G15; SLC12A8; MFAP5; HIC1; ANGPTL2; ALPP; FBN1; EVC; OLFML3; FSTL1; CD248; ECM1; CST6; TGFB3; SLC39A14; TNFAIP6; NID1; LRP1; PXYLP1; GPC6; FBN2; EHD2; CHPF; TIMP2; COL6A2; MMP13; OLR1; HBB; MMP14; KISS1; VASN; SERPINF1; DACT1; OXTR; FNDC1; C1S; SUSD2; CLMP; CYP11A1; TNFAIP2; CREB3L1; SFRP2; GLT8D2; WNT2; MYT…
Liver cancer	62	7697	49.6	1.17917	0.0531416	1	0.448135	1	FBLN5; GALNT15; DCN; PODN; BNC2; MMP11; KIF26B; LAMB2; SLC12A8; SLC2A3; ALPP; FBN1; EVC; FSTL1; ECM1; CST6; PDLIM2; TGFB3; SLC39A14; NID1; LRP1; PXYLP1; GPC6; CGB5; CHPF; GAS6; TIMP2; COL6A2; HBB; SIGLEC5; MMP14; KISS1; VASN; SERPINF1; DACT1; MMP9; OXTR; C1S; SUSD2; C1QTNF3; CLMP; CYP11A1; TNFAIP2; CREB3L1; GLT8D2; WNT2; MYT1; PCSK5; POSTN; MMP2; SCG2; GAS1; COL6A3; SRCIN1; BGN; ADAM12; HID1; CDH…
Dendritic cells	11	1954	8.8	0.8247	0.792878	1	1	1	PODN; ECM1; TNFAIP6; TIMP2; C15orf48; VASN; SERPINF1; MMP9; POSTN; CLEC7A; TGFBI;
OVCAR3	20	3714	16	0.788568	0.908088	1	1	1	THBS1; SPON1; COL11A1; LAMB2; FSTL1; ECM1; PROSER2; FBN2; TIMP2; HBB; VASN; SERPINF1; SUSD2; TNFAIP2; HBA2; MMP2; GAS1; COMP; BCAT1; PADI2;
Huh7	23	2976	18.4	1.13166	0.292292	1	1	1	SPON1; MMP11; EMILIN1; LAMB2; SLC12A8; HIC1; OLFML3; SLC39A14; LRP1; LRRC32; ROS1; RASA3; GAS6; TIMP2; DACT1; CACNG4; TNFAIP2; CREB3L1; POSTN; MMP2; CILP2; BCAT1; TGFBI;
Serum	59	7685	47.2	1.12387	0.137857	1	0.761875	1	THBS1; FBLN5; DCN; SPON1; COL10A1; EMILIN1; COL11A1; KIF26B; LAMB2; PLA2G15; MFAP5; HIC1; SLC2A3; ALPP; FBN1; FSTL1; TMEM119; ECM1; ZNF107; NID1; LRP1; CGB5; ROS1; FBN2; EHD2; GAS6; TIMP2; COL6A2; LRRC15; ADAMTS7; HBB; MMP14; VASN; SERPINF1; DACT1; AXL; MMP9; C1S; OLFM2; RAB3IL1; PODNL1; CYP11A1; MYT1; HBA2; POSTN; MMP2; GOLGA8B; PM20D1; SCG2; GAS1; COMP; COL6A3; FAP; HID1; BCAT1; PADI2; OLFML2B;…
Lens	1	1037	0.8	0.142552	0.999337	1	1	1	BCAT1;
Breast	43	6413	34.4	0.981619	0.594008	1	1	1	GALNT15; DCN; PODN; BNC2; MMP11; KIF26B; SLC12A8; SLC2A3; ALPP; FBN1; EVC; FSTL1; ECM1; CST6; PDLIM2; TGFB3; SLC39A14; PXYLP1; GPC6; FBN2; CHPF; TIMP2; COL6A2; HBB; SIGLEC5; MMP14; SERPINF1; DACT1; OXTR; SUSD2; CLMP; CYP11A1; TNFAIP2; CREB3L1; WNT2; MYT1; MMP2; GAS1; COL6A3; BGN; CDH26; PADI2; HOXB3;
Hair	4	817	3.2	0.718377	0.814722	1	1	1	FBN1; CST6; LRRC15; COMP;
H520	7	843	5.6	1.21708	0.353962	1	1	1	THBS1; TIMP2; HBB; SERPINF1; ADAMTS12; HBA2; MMP2;
Nipple aspirate fluid	15	754	12	2.91366	0.000195769	0.166012	0.00922292	0.04352	THBS1; FBLN5; FSTL1; ECM1; CST6; TIMP2; HBB; MMP14; SERPINF1; AXL; C1S; HBA2; POSTN; PM20D1; TGFBI;
Uterus	16	917	12.8	2.55536	0.000513887	0.435776	0.0174215	0.0822064	GALNT15; BNC2; EMILIN1; COLEC12; SLC12A8; CST6; TGFB3; CHPF; OLR1; CACNG4; OXTR; CYP11A1; TNFAIP2; POSTN; ADAM12; COL5A3;
T24	4	123	3.2	4.77133	0.0100946	1	0.150179	0.708647	FSTL1; COL6A2; AXL; TGFBI;
CPE_SCX_fractionated	9	2331	7.2	0.565739	0.983394	1	1	1	LAMB2; ALPP; CST6; SLC39A14; LRP1; EHD2; SUSD2; CLMP; TNFAIP2;
CRC	45	4247	36	1.55118	0.000820759	0.696004	0.0240001	0.113249	THBS1; DCN; SPON1; MMP11; SSC5D; LAMB2; PLA2G15; SLC2A3; ALPP; FBN1; OLFML3; FSTL1; ECM1; CST6; NID1; LRP1; GPC6; CGB5; FBN2; GAS6; TIMP2; COL6A2; LRRC15; HBB; C15orf48; MMP14; KISS1; VASN; SERPINF1; AXL; MMP9; C1S; C1QTNF3; ADAMTS12; HBA2; MMP2; SCG2; CTHRC1; COL6A3; BGN; ADAM12; HID1; BCAT1; OLFML2B; TGFBI;
Preadipocytes	32	510	25.6	9.18634	3.78724e-22	3.21158e-19	1.60579e-19	7.5772e-19	THBS1; FBLN5; DCN; DPT; SPON1; MMP11; EMILIN1; LAMB2; SLC2A3; ANGPTL2; OLFML3; FSTL1; CD248; TNFAIP6; NID1; LRP1; FBN2; GAS6; TIMP2; COL6A2; VASN; SERPINF1; AXL; MMP9; C1S; MMP2; CTHRC1; COMP; COL6A3; BGN; COL5A3; TGFBI;
Fetal hepatocytes	29	3784	23.2	1.1221	0.273998	1	1	1	THBS1; SPON1; MMP11; LAMB2; FBN1; EVC; FSTL1; TGFB3; ZNF107; SLC39A14; NID1; LRP1; ROS1; FBN2; RASA3; COL6A2; LRRC15; ADAMTS7; MMP9; C1S; EDIL3; CLMP; GAS1; COMP; COL6A3; FAP; BCAT1; CDH26; SLC18A3;
Amniotic fluid	39	566	31.2	10.0876	1.19077e-28	1.00978e-25	1.00978e-25	4.76481e-25	THBS1; FBLN5; DCN; SPON1; SSC5D; COL11A1; COLEC12; LAMB2; ANGPTL2; FBN1; OLFML3; FSTL1; CD248; ECM1; CST6; NID1; LRP1; CGB5; FBN2; GAS6; TIMP2; COL6A2; HBB; PSG4; VASN; SERPINF1; AXL; MMP9; C1S; CLMP; HBA2; POSTN; MMP2; CTHRC1; COMP; COL6A3; BGN; COL5A3; TGFBI;
Vulva/anal skin	43	6377	34.4	0.98716	0.575962	1	1	1	FBLN5; GALNT15; DCN; PODN; MMP11; KIF26B; LAMB2; SLC12A8; SLC2A3; FBN1; EVC; ECM1; CST6; PDLIM2; TGFB3; SLC39A14; NID1; PXYLP1; GPC6; FBN2; CHPF; GAS6; TIMP2; COL6A2; SIGLEC5; MMP14; MMP9; OXTR; C1S; SUSD2; CLMP; CYP11A1; CREB3L1; GLT8D2; WNT2; MMP2; PM20D1; SCG2; BGN; ADAM12; HID1; PADI2; HOXB3;
	18	1183	14.4	2.22823	0.00112521	0.954174	0.0291923	0.137749	DCN; DPT; COLEC12; ALPP; FBN1; PDLIM2; NID1; LRP1; EHD2; TIMP2; COL6A2; HSD3B1; KDELR3; CYP11A1; COL6A3; BGN; ADAM12; TGFBI;
HH4	28	2684	22.4	1.52744	0.013203	1	0.186603	0.88052	THBS1; LATS2; SSC5D; LAMB2; SLC2A3; FBN1; EVC; FSTL1; SLC39A14; LRP1; GPC6; FBN2; EHD2; TIMP2; ADAMTS7; MMP14; DACT1; MMP9; SUSD2; RAB3IL1; ADAMTS12; MYT1; VSTM2L; FAP; BGN; CILP2; PADI2; HOXB3;
Ramos	1	1566	0.8	0.0943979	0.999987	1	1	1	BCAT1;
Leukocytes	17	2845	13.6	0.875096	0.762308	1	1	1	THBS1; LATS2; PLA2G15; CST6; SLC39A14; CHPF; OLR1; HBB; SIGLEC5; KISS1; SERPINF1; MMP9; CLMP; TNFAIP2; POSTN; PADI2; CLEC7A;
Renal cancer	55	7121	44	1.13067	0.140914	1	0.765996	1	FBLN5; GALNT15; DCN; PODN; BNC2; MMP11; KIF26B; LAMB2; SLC12A8; SLC2A3; ALPP; FBN1; EVC; FSTL1; ECM1; CST6; PDLIM2; TGFB3; SLC39A14; NID1; LRP1; PXYLP1; GPC6; CHPF; TIMP2; COL6A2; HBB; SIGLEC5; MMP14; KISS1; VASN; SERPINF1; DACT1; OXTR; C1S; SUSD2; C1QTNF3; CLMP; CYP11A1; TNFAIP2; CREB3L1; GLT8D2; WNT2; MYT1; MMP2; SCG2; GAS1; COL6A3; SRCIN1; BGN; ADAM12; CDH26; PADI2; HOXB3; TGFBI;
Aorta	13	530	10.4	3.59276	6.92888e-05	0.0587569	0.00391713	0.0184837	THBS1; DCN; EMILIN1; CD248; ZNF107; LRP1; HBB; VASN; SLC45A3; TNFAIP2; HBA2; POSTN; COL8A2;
Thyroid	9	889	7.2	1.48338	0.154583	1	0.809173	1	FBLN5; MMP11; LAMB2; SLC12A8; DACT1; MMP2; SCG2; COL6A3; BGN;
hupo46_reference_cam	8	1042	6.4	1.12511	0.419475	1	1	1	THBS1; ECM1; RASA3; HBB; SERPINF1; C1S; HBA2; PADI2;
Substantia nigra	4	1146	3.2	0.512143	0.957747	1	1	1	SERPINF1; FNDC1; MYT1; SRCIN1;
Vagina	27	5307	21.6	0.744921	0.975822	1	1	1	GALNT15; PODN; KIF26B; LAMB2; SLC12A8; SLC2A3; EVC; ECM1; PDLIM2; TGFB3; SLC39A14; NID1; PXYLP1; GPC6; CHPF; TIMP2; MMP14; SERPINF1; OXTR; SUSD2; GLT8D2; MMP2; SCG2; COL6A3; BGN; PADI2; HOXB3;
Monocytes	6	745	4.8	1.18072	0.400097	1	1	1	THBS1; OLR1; AXL; SLC45A3; TNFAIP2; CLEC7A;
MDA-MB-468	2	770	1.6	0.382063	0.970297	1	1	1	SUSD2; PADI2;
Platelets	17	2168	13.6	1.14836	0.309969	1	1	1	THBS1; MMP11; EMILIN1; COL11A1; LAMB2; SLC2A3; NID1; LRRC32; EHD2; RASA3; TIMP2; HBB; SERPINF1; C1S; HBA2; SCG2; FAP;
HL60	4	545	3.2	1.0769	0.513472	1	1	1	THBS1; SLC39A14; LRP1; SIGLEC5;
TOV21G	12	904	9.6	1.94449	0.0208792	1	0.249375	1	THBS1; LAMB2; FSTL1; ECM1; TIMP2; VASN; SERPINF1; AXL; HBA2; COMP; CILP2; TGFBI;
Oral mucosa	34	5861	27.2	0.849316	0.897195	1	1	1	GALNT15; PODN; BNC2; MMP11; KIF26B; LAMB2; SLC12A8; SLC2A3; EVC; ECM1; PDLIM2; SLC39A14; NID1; PXYLP1; GPC6; GAS6; TIMP2; SIGLEC5; MMP14; KISS1; SERPINF1; OXTR; SUSD2; TNFAIP2; CREB3L1; GLT8D2; WNT2; MMP2; SCG2; COL6A3; BGN; CDH26; PADI2; HOXB3;
Esophagus	41	6034	32.8	0.994762	0.550655	1	1	1	FBLN5; GALNT15; DCN; PODN; BNC2; MMP11; KIF26B; LAMB2; SLC12A8; SLC2A3; EVC; ECM1; CST6; PDLIM2; TGFB3; SLC39A14; PXYLP1; GPC6; CHPF; GAS6; TIMP2; SIGLEC5; MMP14; KISS1; SERPINF1; OXTR; SUSD2; CLMP; GLT8D2; WNT2; MYT1; POSTN; MMP2; SCG2; SRCIN1; BGN; ADAM12; HID1; CDH26; PADI2; HOXB3;
Corpus callosum	4	988	3.2	0.594044	0.911096	1	1	1	SERPINF1; FNDC1; MYT1; SRCIN1;
NB4	5	711	4	1.03133	0.537714	1	1	1	THBS1; SLC39A14; LRP1; SIGLEC5; MMP9;
Mammary gland	18	760	14.4	3.4684	4.09533e-06	0.00347284	0.000347284	0.00163872	GALNT15; EMILIN1; COLEC12; SLC12A8; HIC1; CHPF; HSD3B1; OLR1; KISS1; CACNG4; OXTR; CYP11A1; TNFAIP2; WNT2; POSTN; SRCIN1; COL5A3; TGFBI;
19_proteinag	5	98	4	7.48174	0.000561619	0.476253	0.017639	0.0832327	THBS1; HBB; SERPINF1; C1S; HBA2;
031003_BALF2	10	1102	8	1.32949	0.220887	1	1	1	THBS1; FSTL1; NID1; LRP1; HBB; SERPINF1; C1S; HBA2; COL6A3; BCAT1;
Tears	4	510	3.2	1.1508	0.46177	1	1	1	THBS1; CST6; SERPINF1; MMP9;
CaOV3	30	3355	24	1.3092	0.0669541	1	0.507632	1	THBS1; SPON1; LAMB2; PLA2G15; MFAP5; SLC2A3; ALPP; FSTL1; ECM1; CST6; SLC39A14; NID1; FBN2; GAS6; TIMP2; OLR1; HBB; PSG4; C15orf48; MMP14; VASN; SERPINF1; AXL; C1S; SUSD2; EDIL3; TNFAIP2; HBA2; COMP; TGFBI;
Cerebrospinal fluid	35	1059	28	4.83869	2.25215e-15	1.90982e-12	6.36608e-13	3.00395e-12	THBS1; FBLN5; DCN; DPT; SPON1; COLEC12; LAMB2; PLA2G15; MFAP5; ANGPTL2; FBN1; OLFML3; FSTL1; ECM1; CST6; NID1; LRP1; GPC6; TIMP2; HBB; PSG4; SIGLEC5; VASN; SERPINF1; AXL; C1S; C1QTNF3; HBA2; MMP2; SCG2; COMP; COL6A3; BGN; SIGLEC14; TGFBI;
Melanoma	17	1826	13.6	1.36344	0.116598	1	0.674035	1	THBS1; DCN; EMILIN1; FBN1; NID1; LRP1; EHD2; COL6A2; HBB; SERPINF1; FNDC1; HBA2; POSTN; CTHRC1; COL6A3; BGN; TGFBI;
hupo1_b1-hep_cam	3	80	2.4	5.50627	0.0174616	1	0.226257	1	HBB; SERPINF1; HBA2;
Subthalamic nucleus	4	882	3.2	0.665436	0.85848	1	1	1	SERPINF1; FNDC1; MYT1; SRCIN1;
Dentin	13	246	10.4	7.74034	1.37867e-08	1.16911e-05	2.33822e-06	1.10333e-05	THBS1; DCN; DPT; OLFML3; LRP1; COL6A2; SERPINF1; HBA2; POSTN; MMP2; COL6A3; BGN; TGFBI;
15_clinprot_c3	5	749	4	0.979006	0.584435	1	1	1	ECM1; HBB; SERPINF1; C1S; HBA2;
Ubiquitous	5	1052	4	0.697033	0.852146	1	1	1	GALNT15; HIC1; FSTL1; CHPF; COL6A2;
Cortex	4	683	3.2	0.859316	0.690895	1	1	1	HBB; HBA2; SRCIN1; PADI2;
N06cs122	1	123	0.8	1.20176	0.57088	1	1	1	HBA2;
17_wcx	6	1438	4.8	0.611713	0.934482	1	1	1	ECM1; HBB; SERPINF1; C1S; HBA2; TGFBI;
hupo1_b2-edta_cam	7	316	5.6	3.24678	0.00603733	1	0.10666	0.503292	ECM1; SLC39A14; HBB; VASN; SERPINF1; C1S; HBA2;
H23	13	896	10.4	2.1252	0.00828179	1	0.12541	0.59177	THBS1; MMP11; LAMB2; OLFML3; FSTL1; TIMP2; COL6A2; AXL; EDIL3; POSTN; SCG2; BGN; CILP2;
YTS	6	1888	4.8	0.465914	0.99156	1	1	1	SLC12A8; SLC2A3; SLC39A14; HBB; C1QTNF3; HBA2;
hupo1_b2-hep_cam	5	848	4	0.864713	0.693289	1	1	1	SLC39A14; RASA3; HBB; C1S; HBA2;
Ileum	2	201	1.6	1.46357	0.400022	1	1	1	SLC12A8; POSTN;
Embryonic stem cells	14	3047	11.2	0.672976	0.96649	1	1	1	THBS1; LAMB2; SLC2A3; ALPP; SLC39A14; LRP1; EHD2; CHPF; MMP14; AXL; EDIL3; POSTN; HID1; TGFBI;
Saliva	11	912	8.8	1.76695	0.0477351	1	0.413055	1	THBS1; LAMB2; ECM1; LRP1; COL6A2; HBB; C15orf48; MMP9; C1QTNF3; HBA2; TGFBI;
N06CS98-2	2	165	1.6	1.78288	0.311286	1	1	1	AXL; HBA2;
Caudate nucleus	4	1204	3.2	0.487472	0.968273	1	1	1	SERPINF1; FNDC1; MYT1; SRCIN1;
Retina	6	364	4.8	2.41655	0.0389262	1	0.358798	1	LRP1; TIMP2; SERPINF1; SLC45A3; OLFM2; SFRP2;
Medulla oblongata	3	473	2.4	0.93139	0.630802	1	1	1	SERPINF1; DACT1; SCG2;
Bladder cancer cells	4	369	3.2	1.59053	0.245469	1	1	1	THBS1; ALPP; EHD2; HBA2;
PC3(AR)6	5	262	4	2.79869	0.0340143	1	0.331541	1	THBS1; FSTL1; TIMP2; COL6A2; C1S;
Neutrophils	3	393	2.4	1.12098	0.505056	1	1	1	SLC2A3; HBB; MMP9;
Parathyroid	8	782	6.4	1.49919	0.166479	1	0.86082	1	FBLN5; MMP11; LAMB2; ALPP; DACT1; MMP2; SCG2; COL6A3;
HEK293	5	4439	4	0.165191	1	1	1	1	PLA2G15; SLC39A14; FBN2; VASN; BCAT1;
A549	5	997	4	0.735485	0.817749	1	1	1	BNC2; ROS1; EHD2; TNFAIP2; BGN;
Semen	19	966	15.2	2.88029	2.99064e-05	0.0253607	0.00195082	0.0092053	THBS1; COLEC12; LAMB2; SLC2A3; FSTL1; ECM1; CST6; TGFB3; GAS6; TIMP2; COL6A2; MMP14; VASN; SERPINF1; EDIL3; MMP2; VSTM2L; COMP; BGN;
Keratinocytes	3	250	2.4	1.76216	0.244054	1	1	1	ECM1; CST6; MMP9;
Fetus	29	2992	23.2	1.41912	0.0291798	1	0.305487	1	GALNT15; SPON1; EMILIN1; COL11A1; COLEC12; SLC12A8; SLC2A3; CD248; CST6; GPC6; EHD2; GAS6; TIMP2; HBB; PSG4; SIGLEC5; VASN; SERPINF1; DACT1; FNDC1; TNFAIP2; MYT1; POSTN; MMP2; GAS1; FAP; SRCIN1; CYP4F8; SIGLEC14;
MCF7	2	317	1.6	0.928022	0.640493	1	1	1	LAMB2; VASN;
Corneal epithelial cells	2	28	1.6	10.5031	0.0155847	1	0.206497	0.974394	SERPINF1; CYP4F8;
051503_BAL20_gly_hui	3	268	2.4	1.64381	0.277154	1	1	1	SLC39A14; SERPINF1; HBA2;
Adducin	1	486	0.8	0.304167	0.965841	1	1	1	HBA2;
MCF10A	8	661	6.4	1.77362	0.0833811	1	0.570219	1	THBS1; DCN; FSTL1; TIMP2; AXL; POSTN; MMP2; TGFBI;
22_mars	7	196	5.6	5.2345	0.000399677	0.338926	0.014881	0.0702186	ECM1; HBB; VASN; SERPINF1; C1S; HBA2; TGFBI;
041803_BALF3	5	1103	4	0.664804	0.879113	1	1	1	HBB; SERPINF1; MMP9; C1S; HBA2;
Macrophages	4	274	3.2	2.14197	0.118433	1	0.674035	1	LRP1; OLR1; MMP9; CLEC7A;
Muscle	11	904	8.8	1.78258	0.0453081	1	0.396096	1	LATS2; DCN; LAMB2; ECM1; TGFB3; NID1; RASA3; ADAMTS7; OLR1; OXTR; ADAM12;
MicroProt2	17	561	13.6	4.43781	2.73373e-07	0.00023182	2.89775e-05	0.000136736	THBS1; FBLN5; SSC5D; EMILIN1; MFAP5; ECM1; CST6; TIMP2; HBB; MMP14; SERPINF1; C1S; HBA2; MMP2; COMP; COL6A3; HOXB3;
Hypothalamus	2	147	1.6	2.00117	0.265808	1	1	1	SLC12A8; SERPINF1;
Ventricles	2	151	1.6	1.94816	0.275935	1	1	1	CD248; POSTN;
Endometrium	13	1202	10.4	1.58418	0.0670458	1	0.507632	1	FBLN5; MMP11; LAMB2; SLC12A8; SLC2A3; ALPP; LRP1; GAS6; DACT1; MMP2; SCG2; COL6A3; BGN;
Thalamus	3	1141	2.4	0.386111	0.986295	1	1	1	FNDC1; MYT1; SRCIN1;
Putamen	1	527	0.8	0.280503	0.974416	1	1	1	SERPINF1;
PT45	10	361	8	4.05836	0.000187593	0.159079	0.00922292	0.04352	THBS1; LAMB2; FBN1; FSTL1; ECM1; TIMP2; COL6A2; AXL; EDIL3; TGFBI;
Colorectal cancer cells	3	561	2.4	0.785292	0.741848	1	1	1	THBS1; SERPINF1; EDIL3;
Jejunum	3	194	2.4	2.27079	0.147371	1	0.781064	1	SLC12A8; SLC2A3; POSTN;
ARPE-19	1	330	0.8	0.44795	0.898008	1	1	1	MMP14;
BOB2H_ISB	3	98	2.4	4.49502	0.0296065	1	0.306174	1	ECM1; SERPINF1; C1S;
Temporal lobe	1	477	0.8	0.309905	0.963606	1	1	1	SERPINF1;
hupo53_reference_cam	4	104	3.2	5.64293	0.00564295	1	0.106338	0.501776	HBB; SERPINF1; C1S; HBA2;
RMUG	10	499	8	2.93603	0.00224972	1	0.0529934	0.250059	THBS1; LAMB2; MFAP5; ECM1; CST6; TIMP2; HBB; VASN; C1S; TGFBI;
DU145	13	941	10.4	2.02357	0.0121475	1	0.174594	0.823855	THBS1; LAMB2; SLC39A14; LRP1; TIMP2; HBB; MMP14; AXL; SUSD2; EDIL3; TNFAIP2; HBA2; TGFBI;
Lacrimal glands	3	453	2.4	0.97251	0.601487	1	1	1	THBS1; SERPINF1; MMP9;
hupo1_b1-edta_cam	2	42	1.6	7.00291	0.033371	1	0.331541	1	HBB; HBA2;
Cervix	2	104	1.6	2.8285	0.158817	1	0.826236	1	SLC12A8; MMP2;
Megakaryocytes	1	47	0.8	3.14461	0.275736	1	1	1	THBS1;
Epidermis	2	95	1.6	3.09644	0.137561	1	0.761875	1	ECM1; CYP4F8;
Cervico-vaginal fluid	7	565	5.6	1.81592	0.0926232	1	0.604188	1	FBN1; FSTL1; ECM1; HBB; MMP9; HBA2; ZNF737;
Uterine cervix	10	902	8	1.62427	0.0894733	1	0.603626	1	MMP11; LAMB2; SLC12A8; SLC2A3; DACT1; MMP9; MMP2; SCG2; COL6A3; BGN;
Thymus	4	456	3.2	1.28708	0.378959	1	1	1	ANGPTL2; CHPF; SIGLEC5; SERPINF1;
Aspc1	8	483	6.4	2.42723	0.0178764	1	0.226257	1	THBS1; SPON1; LAMB2; ECM1; NID1; TIMP2; PCSK5; TGFBI;
Vermiform appendix	7	286	5.6	3.58734	0.00352369	1	0.078634	0.371049	EMILIN1; OLR1; SIGLEC5; SERPINF1; TNFAIP2; POSTN; CLEC7A;
Mast cells	1	62	0.8	2.38394	0.346709	1	1	1	COL8A2;
Bone	4	112	3.2	5.2399	0.00731152	1	0.119234	0.562627	EVC; ECM1; TGFB3; SLC45A3;
Trachea	7	612	5.6	1.67647	0.126122	1	0.708289	1	LATS2; COLEC12; ANGPTL2; CACNG4; SLC45A3; TNFAIP2; POSTN;
Astrocytes	1	58	0.8	2.54832	0.328487	1	1	1	LRP1;
050603_BALF11	4	1019	3.2	0.575972	0.92282	1	1	1	RASA3; HBB; SERPINF1; HBA2;
HCC78	2	249	1.6	1.18145	0.509324	1	1	1	ROS1; AXL;
RBC	2	267	1.6	1.1018	0.546893	1	1	1	THBS1; SLC2A3;
T-lymphocytes	1	18	0.8	8.20811	0.116135	1	0.674035	1	SCNN1G;
Nervous system	5	212	4	3.45873	0.0152456	1	0.205211	0.968323	FBLN5; LAMB2; OLR1; OXTR; HOXB3;
HPDE6	7	414	5.6	2.47824	0.0236334	1	0.274536	1	THBS1; FSTL1; CST6; TIMP2; VASN; C1S; TGFBI;
Occipital lobe	1	359	0.8	0.411766	0.916715	1	1	1	SERPINF1;
N06CS97	3	270	2.4	1.63163	0.280863	1	1	1	HBB; AXL; HBA2;
Blood vessels	5	130	4	5.64022	0.00199097	1	0.0482384	0.227621	THBS1; FBLN5; LAMB2; FBN1; FBN2;
NIBSC_glyco_qstar	1	60	0.8	2.46339	0.33766	1	1	1	SERPINF1;
Cartilage	9	89	7.2	14.8157	9.72718e-09	8.24865e-06	2.06216e-06	9.73068e-06	DCN; COL10A1; COL11A1; FBN1; MMP13; MMP14; SLC45A3; COMP; BGN;
Pineal gland	1	31	0.8	4.76711	0.191589	1	0.923112	1	SERPINF1;
MiaPaCa2	6	289	4.8	3.04367	0.0144834	1	0.201343	0.950073	PLA2G15; ECM1; TIMP2; SERPINF1; SCG2; TGFBI;
Intestine	4	508	3.2	1.15533	0.458757	1	1	1	ECM1; RASA3; OLR1; CACNG4;
Blood	4	227	3.2	2.58544	0.070328	1	0.514122	1	RASA3; SIGLEC5; SERPINF1; COMP;
Stem cell	3	138	2.4	3.19221	0.0687577	1	0.514122	1	DPT; FSTL1; SERPINF1;
Adipocytes	6	147	4.8	5.98361	0.000519668	0.440678	0.0174215	0.0822064	MMP11; SLC2A3; ANGPTL2; AXL; MMP9; MMP2;
Pituitary gland	4	494	3.2	1.18808	0.437526	1	1	1	OLR1; SLC45A3; TNFAIP2; SCG2;
BOBFreezeThaw	2	64	1.6	4.59604	0.0709746	1	0.514414	1	HBB; HBA2;
Vulva	8	838	6.4	1.399	0.214538	1	1	1	MMP11; LAMB2; SLC12A8; MMP9; MMP2; SCG2; COL6A3; BGN;
032403_BALF4_glypep	2	43	1.6	6.84009	0.0348453	1	0.33201	1	HBB; SERPINF1;
B cells	1	533	0.8	0.277346	0.975478	1	1	1	SLC2A3;
SH-SY5Y	2	537	1.6	0.547834	0.885424	1	1	1	TNFAIP2; CILP2;
Adrenal cortex	2	82	1.6	3.58727	0.108171	1	0.657194	1	SERPINF1; PCSK5;
Cytoskeleton	2	86	1.6	3.42044	0.117023	1	0.674035	1	HBB; HBA2;
Mesothelioma cells	1	29	0.8	5.09576	0.180411	1	0.896971	1	EDIL3;
Hematopoietic stem cells	5	200	4	3.66624	0.0121109	1	0.174594	0.823855	GAS6; SERPINF1; MMP2; HOXB3; TGFBI;
Pancreatic fluid	2	136	1.6	2.16302	0.237987	1	1	1	HBB; HBA2;
20_cys	3	96	2.4	4.58865	0.0280846	1	0.304732	1	HBB; SERPINF1; C1S;
hupo1_b1-cit_cam	1	71	0.8	2.08179	0.385934	1	1	1	SERPINF1;
Panc1	6	346	4.8	2.54227	0.0315764	1	0.322611	1	LAMB2; FSTL1; VASN; AXL; MMP2; TGFBI;
Frontal lobe	1	480	0.8	0.307969	0.964367	1	1	1	SERPINF1;
Pons	1	134	0.8	1.10311	0.602261	1	1	1	SCG2;
Lymphocytes	2	468	1.6	0.628603	0.833113	1	1	1	CYP11A1; SLC18A3;
01_glyco	4	667	3.2	0.879929	0.672852	1	1	1	VASN; SERPINF1; C1S; ADAMTS12;
Bronchoalveolar fluid	2	186	1.6	1.58159	0.363573	1	1	1	EVC; HBB;
Striatum	1	28	0.8	5.27769	0.174765	1	0.887428	1	SLC18A3;
21_unfract	4	95	3.2	6.17747	0.00409447	1	0.0826693	0.39009	HBB; SERPINF1; C1S; HBA2;
CD4 cell	1	42	0.8	3.51888	0.250419	1	1	1	PCSK5;
Kidney cancer	15	352	12	6.2411	1.81632e-08	1.54024e-05	2.56707e-06	1.21132e-05	THBS1; FBLN5; DCN; LAMB2; NID1; LRP1; FBN2; COL6A2; HBB; SUSD2; HBA2; POSTN; COL6A3; BGN; TGFBI;
Umbilical vein endothelial cells	2	178	1.6	1.65267	0.343799	1	1	1	TNFAIP2; MMP2;
Eyes	3	122	2.4	3.61082	0.051161	1	0.438228	1	LRP1; OLFM2; TGFBI;
H2228	1	168	0.8	0.879876	0.685564	1	1	1	AXL;
Stratum granulosum	1	9	0.8	16.4071	0.0598445	1	0.474282	1	CST6;
hupo1_b2-cit_cam	2	65	1.6	4.52534	0.0729105	1	0.519564	1	HBB; HBA2;
Ciliary epithelium	1	9	0.8	16.4071	0.0598445	1	0.474282	1	SERPINF1;
Ventricular septum	2	82	1.6	3.58727	0.108171	1	0.657194	1	CD248; POSTN;
BJ635	2	175	1.6	1.681	0.336334	1	1	1	AXL; HBA2;
Mesenchymal stromal cells	5	178	4	4.11935	0.00755993	1	0.119419	0.5635	LRP1; MMP14; VASN; FAP; TGFBI;
Renal cortex	1	24	0.8	6.15694	0.151791	1	0.799494	1	CYP4F8;
Adipose tissue	4	155	3.2	3.78634	0.0218006	1	0.256763	1	SLC12A8; SLC2A3; C1QTNF3; CYP11A1;
WM1158	5	212	4	3.45873	0.0152456	1	0.205211	0.968323	THBS1; NID1; COL6A2; COL6A3; TGFBI;
Chondrocytes	4	65	3.2	9.02817	0.0010187	0.863856	0.0287952	0.135875	COL11A1; GAS6; EDIL3; COMP;
hupo55_b1-cit_cam	2	78	1.6	3.77121	0.0995109	1	0.625076	1	HBB; HBA2;
Adrenal medulla	1	71	0.8	2.08179	0.385934	1	1	1	SERPINF1;
N06cs110	1	87	0.8	1.69898	0.449985	1	1	1	COL6A2;
BOB2L	3	96	2.4	4.58865	0.0280846	1	0.304732	1	HBB; SERPINF1; C1S;
Gastrointestinal tract	1	23	0.8	6.42451	0.145949	1	0.778393	1	LRP1;
Syncytiotrophoblast	1	54	0.8	2.73705	0.309761	1	1	1	LRP1;
Neurons	1	68	0.8	2.17362	0.373126	1	1	1	LRP1;
Lymph	1	22	0.8	6.7164	0.140067	1	0.765996	1	SIGLEC5;
Umbilical cord	1	34	0.8	4.3466	0.208074	1	0.985734	1	COL8A2;
Cornea	5	82	4	8.94142	0.000246115	0.208706	0.0109845	0.0518324	COL11A1; TGFB3; SERPINF1; COL8A2; TGFBI;
Iris	1	14	0.8	10.5516	0.0915419	1	0.603626	1	BARX1;
18_size	4	104	3.2	5.64293	0.00564295	1	0.106338	0.501776	HBB; SERPINF1; C1S; HBA2;
16_clinprot_c8	4	92	3.2	6.37888	0.00365034	1	0.0793714	0.374528	HBB; SERPINF1; C1S; HBA2;
Forebrain	1	12	0.8	12.3087	0.0789922	1	0.544597	1	SLC18A3;
b1-SE_nonglyco_qstar	5	90	4	8.14671	0.000379575	0.32188	0.014881	0.0702186	THBS1; HBB; SERPINF1; C1S; HBA2;
Vascular endothelium	1	40	0.8	3.69478	0.240048	1	1	1	HSD3B1;
AdducinII	5	116	4	6.32088	0.00120324	1	0.0300103	0.141609	THBS1; CGB5; HBB; C1S; HBA2;
Granulosa lutein cells	1	28	0.8	5.27769	0.174765	1	0.887428	1	LRP1;
Leydig cells	1	36	0.8	4.10519	0.218877	1	1	1	LRP1;
Dermis	1	9	0.8	16.4071	0.0598445	1	0.474282	1	ECM1;
BOB_Sensitivity	3	129	2.4	3.4149	0.0585553	1	0.474282	1	HBB; SERPINF1; C1S;
Pulmonary artery	2	15	1.6	19.5998	0.00458673	1	0.0904545	0.426826	HSD3B1; SLC18A3;
Chorioamnionic membrane	1	5	0.8	29.5066	0.0336987	1	0.331541	1	DACT1;
Skin fibroblasts	3	162	2.4	2.71932	0.0995103	1	0.625076	1	COL6A2; C1S; COL6A3;
Atrium	2	146	1.6	2.01488	0.263276	1	1	1	CD248; POSTN;
Uterine myometrium	1	77	0.8	1.9196	0.410777	1	1	1	SLC12A8;
Sebaceous glands	1	29	0.8	5.09576	0.180411	1	0.896971	1	HSD3B1;
Neural stem cells	1	67	0.8	2.20606	0.368798	1	1	1	THBS1;
Hair follicle	3	83	2.4	5.30727	0.019243	1	0.236494	1	ECM1; CST6; CYP4F8;
Cytotrophoblasts	1	39	0.8	3.78949	0.234809	1	1	1	LRP1;
Glomerulus	2	44	1.6	6.68467	0.0363446	1	0.338684	1	PODN; EMILIN1;
Malignant pleural effusions	1	31	0.8	4.76711	0.191589	1	0.923112	1	SERPINF1;
Sweat glands	1	37	0.8	3.99427	0.224224	1	1	1	CST6;
Trophoblast	1	44	0.8	3.35896	0.26065	1	1	1	CGB5;
Langerhans cells	1	17	0.8	8.69065	0.110049	1	0.657194	1	CLEC7A;
Chorion	1	14	0.8	10.5516	0.0915419	1	0.603626	1	MMP2;
Colon mucosa	2	46	1.6	6.3941	0.0394163	1	0.359409	1	PLA2G15; FSTL1;
BOB2L_ISB	2	87	1.6	3.38113	0.119265	1	0.674243	1	SERPINF1; C1S;
Nose	1	50	0.8	2.95597	0.290518	1	1	1	SLC12A8;
Insular cortex membrane micro domains	1	75	0.8	1.97078	0.402609	1	1	1	HBA2;
Neuroglia	1	11	0.8	13.4267	0.072653	1	0.519564	1	MYT1;
Articular cartilage	2	17	1.6	17.2953	0.00588814	1	0.106514	0.502604	SLC2A3; COMP;
Oligodendrocytes	1	16	0.8	9.23348	0.103922	1	0.647984	1	MYT1;
Cerebrum	2	30	1.6	9.80315	0.0177766	1	0.226257	1	SLC2A3; SLC45A3;
051503_BAL20_gly_lec	3	30	2.4	14.6803	0.00110439	0.936527	0.0291923	0.137749	HBB; C1S; HBA2;
Ligament	4	10	3.2	58.6335	4.22298e-07	0.000358109	3.97899e-05	0.000187756	DCN; COMP; BGN; COL5A3;
Seminal plasma	1	8	0.8	18.4554	0.0533746	1	0.448135	1	MMP2;
Midbrain	1	14	0.8	10.5516	0.0915419	1	0.603626	1	SCG2;
Vitreous humor	1	6	0.8	24.597	0.040302	1	0.363575	1	SERPINF1;
Basal cell	1	3	0.8	49.1123	0.0203566	1	0.246605	1	ECM1;
PNS	1	17	0.8	8.69065	0.110049	1	0.657194	1	GAS6;
Peripheral nervous system	1	4	0.8	36.8648	0.0270503	1	0.304732	1	GAS6;
Tendons	2	6	1.6	48.9505	0.000682165	0.578476	0.0206598	0.0974872	COMP; COL5A3;
Lymphoid stem cell	1	17	0.8	8.69065	0.110049	1	0.657194	1	LRP1;
Central nervous system	1	9	0.8	16.4071	0.0598445	1	0.474282	1	GAS6;
RPE	1	1	0.8	146.364	0.00683172	1	0.114155	0.538659	SERPINF1;
Podocyte	1	12	0.8	12.3087	0.0789922	1	0.544597	1	PODN;
Epimysium	1	1	0.8	146.364	0.00683172	1	0.114155	0.538659	COL5A3;
Corneal endothelium	1	5	0.8	29.5066	0.0336987	1	0.331541	1	SERPINF1;
Lymphoid	1	4	0.8	36.8648	0.0270503	1	0.304732	1	LRP1;

## Sheet: Transcription factor
Analysis: Transcription factor
Dataset name: yellow module
Number of genes in the dataset: 125
Number of genes in the dataset (which are available in Transcription factor database) :112
Number of genes in background: 15253
Is analysis quantitative: No
						Corrected p-values
Transcription factor	No. of genes in the dataset	No. of genes in the background dataset	Percentage of genes	Fold enrichment	P-value (Hypergeometric test)	Bonferroni method	BH method	Q-value (Storey-Tibshirani method)	genes mapped (from input data set)
MAFB	2	352	1.78571	0.777571	0.73437	1	1	1	COL11A1; GPC6;
NFIC	22	2040	19.6429	1.46922	0.0396865	1	0.440322	1	THBS1; DCN; PODN; BNC2; COL10A1; COL11A1; SLC2A3; FBN1; BARX1; CST6; PDLIM2; LRP1; LRRC32; AXL; MMP9; CYP11A1; ADAMTS12; MMP2; VSTM2L; SCG2; ADAM12; CILP2;
NR1H3	7	1020	6.25	0.935863	0.628271	1	1	1	BNC2; MMP11; TGFB3; LRP1; TIMP2; SRCIN1; PADI2;
PITX3	1	265	0.892857	0.518989	0.86057	1	1	1	SFRP2;
RXRA	11	1113	9.82143	1.34706	0.19356	1	0.882393	1	BNC2; MMP11; HIC1; LRP1; CLMP; WNT2; PCSK5; SRCIN1; PADI2; HOXB3; OLFML2B;
SOAT1	17	1261	15.1786	1.8369	0.010401	1	0.242689	0.572537	FBXL7; THBS1; FBLN5; DPT; PODN; BNC2; GAS7; BARX1; TGFB3; PROSER2; VASN; SERPINF1; DACT1; C1S; ADAMTS12; PCSK5; ADAM12;
STAT1	17	1261	15.1786	1.8369	0.010401	1	0.242689	0.572537	FBXL7; THBS1; FBLN5; DPT; PODN; BNC2; GAS7; BARX1; TGFB3; PROSER2; VASN; SERPINF1; DACT1; C1S; ADAMTS12; PCSK5; ADAM12;
DLX2	2	171	1.78571	1.60056	0.358214	1	1	1	DCN; DACT1;
DLX3	4	413	3.57143	1.32216	0.360158	1	1	1	DCN; COL11A1; CREB3L1; BCAT1;
ETS1	17	2496	15.1786	0.928019	0.672106	1	1	1	THBS1; SPON1; SSC5D; CD248; PDLIM2; TGFB3; LRRC32; FBN2; CHPF; ADAMTS7; SIGLEC5; OXTR; SLC45A3; RAB3IL1; CYP11A1; CTHRC1; SRCIN1;
HNF1A	4	831	3.57143	0.657108	0.865882	1	1	1	BNC2; SLC39A14; TNFAIP6; HOXB3;
HOXC9	2	573	1.78571	0.477675	0.926991	1	1	1	GPC6; CLMP;
IRF1	6	811	5.35714	1.00913	0.551856	1	1	1	THBS1; BNC2; FBN1; PDLIM2; CLEC7A; HOXB3;
LHX3	10	1210	8.92857	1.12653	0.396604	1	1	1	FBLN5; BNC2; COL11A1; KIF26B; SLC39A14; PXYLP1; PROSER2; DACT1; WNT2; CLEC7A;
MEF2A	10	1835	8.92857	0.742838	0.880059	1	1	1	FBXL7; BNC2; COL11A1; SLC39A14; FBN2; TIMP2; DACT1; ADAMTS12; SCG2; COL6A3;
NKX6-1	9	1408	8.03571	0.871401	0.716807	1	1	1	DCN; BNC2; COLEC12; SLC39A14; TIMP2; C1QTNF3; MYT1; KSR2; HOXB3;
PHOX2A	4	442	3.57143	1.23541	0.408571	1	1	1	COL11A1; SLC39A14; MYT1; POSTN;
POU2F1	19	2209	16.9643	1.17188	0.263096	1	1	1	FBLN5; DCN; BNC2; KIF26B; COLEC12; SLC12A8; MFAP5; SLC39A14; TNFAIP6; PROSER2; ROS1; FBN2; OLFM2; C1QTNF3; SFRP2; WNT2; MYT1; POSTN; HOXB3;
POU3F2	4	789	3.57143	0.692087	0.837658	1	1	1	DACT1; WNT2; POSTN; CLEC7A;
SRF	9	462	8.03571	2.65566	0.00695676	1	0.242689	0.572537	THBS1; FBLN5; PODN; MMP11; KIF26B; CD248; ADAMTS12; PADI2; HOXB3;
ARID3A	12	1250	10.7143	1.30836	0.205892	1	0.882393	1	BNC2; COL11A1; KIF26B; COLEC12; PDLIM2; DACT1; C1QTNF3; MYT1; PCSK5; POSTN; CTHRC1; ADAM12;
FOXA1	12	804	10.7143	2.03414	0.0149082	1	0.284612	0.671439	BNC2; SPON1; COL10A1; TGFB3; PROSER2; ROS1; VASN; FNDC1; PCSK5; GAS1; COMP; HOXB3;
ATF1	5	1037	4.46429	0.65789	0.885598	1	1	1	TGFB3; CHPF; SCG2; COMP; ADAM12;
CREB1	3	973	2.67857	0.421258	0.977033	1	1	1	CHPF; KISS1; SCG2;
JDP2	3	763	2.67857	0.537199	0.923744	1	1	1	ANGPTL2; SCG2; COL6A3;
NFYA	11	2544	9.82143	0.589342	0.986164	1	1	1	THBS1; PLA2G15; HIC1; TGFB3; VASN; DACT1; SLC45A3; SFRP2; GOLGA8B; PM20D1; COL5A3;
PLAU	5	1037	4.46429	0.65789	0.885598	1	1	1	TGFB3; CHPF; SCG2; COMP; ADAM12;
RORA	10	1168	8.92857	1.16704	0.354404	1	1	1	FBXL7; GAS7; KIF26B; MMP14; RAB3IL1; C1QTNF3; WNT2; PCSK5; PM20D1; SCG2;
YY1	3	1317	2.67857	0.311226	0.997348	1	1	1	MMP11; ROS1; OLFM2;
ELK1	9	1986	8.03571	0.617792	0.964103	1	1	1	PDLIM2; SLC39A14; PXYLP1; GPC6; LRRC32; ADAMTS7; KDELR3; VASN; OXTR;
GABPA	9	2702	8.03571	0.454084	0.998956	1	1	1	PODN; HIC1; FSTL1; PXYLP1; CHPF; ADAMTS7; VASN; RAB3IL1; SRCIN1;
CTCF	27	2605	24.1071	1.41193	0.0357235	1	0.440322	1	THBS1; PODN; COL11A1; KIF26B; COLEC12; HIC1; OLFML3; PDLIM2; SLC39A14; NID1; LRP1; EHD2; COL6A2; ADAMTS7; KDELR3; C15orf48; MMP14; DACT1; FNDC1; SLC45A3; VSTM2L; CTHRC1; COL8A2; SRCIN1; BGN; KSR2; OLFML2B;
FEV	8	526	7.14286	2.07366	0.0398386	1	0.440322	1	GAS7; FSTL1; CD248; PDLIM2; NID1; C1QTNF3; COL6A3; CLEC7A;
KLF7	26	4448	23.2143	0.796294	0.935101	1	1	1	PODN; BNC2; GAS7; MMP11; COL11A1; PLA2G15; FSTL1; TGFB3; LRP1; LRRC32; CHPF; RASA3; TIMP2; MMP9; CACNG4; CLMP; TNFAIP2; CREB3L1; ADAMTS12; GOLGA8B; PM20D1; CTHRC1; COL6A3; SRCIN1; CILP2; TGFBI;
MAF	7	466	6.25	2.04843	0.0558377	1	0.509822	1	LRP1; TIMP2; MMP13; MMP9; RAB3IL1; SCG2; BCAT1;
NANOG	3	204	2.67857	2.00916	0.189299	1	0.882393	1	TGFB3; LRRC32; ADAMTS12;
NR5A1	9	1129	8.03571	1.08674	0.449496	1	1	1	GAS7; MMP11; PLA2G15; SERPINF1; FNDC1; PCSK5; PM20D1; SRCIN1; PADI2;
RFX1	8	2158	7.14286	0.50545	0.992949	1	1	1	BNC2; GAS7; MMP11; HIC1; DACT1; CACNG4; PM20D1; HOXB3;
RREB1	23	2136	20.5357	1.46694	0.0361009	1	0.440322	1	PODN; BNC2; GAS7; MMP11; COL11A1; PLA2G15; TMEM119; PDLIM2; GAS6; MMP13; MMP14; SERPINF1; SLC45A3; OLFM2; RAB3IL1; PODNL1; CREB3L1; VSTM2L; CTHRC1; COL8A2; SRCIN1; BGN; HOXB3;
SF1	9	1129	8.03571	1.08674	0.449496	1	1	1	GAS7; MMP11; PLA2G15; SERPINF1; FNDC1; PCSK5; PM20D1; SRCIN1; PADI2;
SP1	43	7140	38.3929	0.820294	0.971004	1	1	1	THBS1; LATS2; GAS7; MMP11; COL11A1; KIF26B; PLA2G15; HIC1; FBN1; EVC; OLFML3; TMEM119; LRP1; PXYLP1; CHPF; RASA3; TIMP2; ADAMTS7; MMP14; VASN; AXL; MMP9; CACNG4; SLC45A3; SUSD2; OLFM2; RAB3IL1; CREB3L1; ADAMTS12; PCSK5; MMP2; VSTM2L; GOLGA8B; PM20D1; CTHRC1; COMP; COL8A2; SRCIN1; CILP2; PADI2; COL5A3; SLC18A3; OLFML2B;
SP4	26	4345	23.2143	0.81517	0.913056	1	1	1	THBS1; PODN; BNC2; GAS7; COL11A1; KIF26B; SLC2A3; FBN1; OLFML3; FSTL1; CST6; LRP1; LRRC32; CHPF; TIMP2; ADAMTS7; VASN; SLC45A3; CREB3L1; PCSK5; CTHRC1; COMP; SRCIN1; CILP2; HID1; SLC18A3;
TCF3	20	2140	17.8571	1.2733	0.150677	1	0.791053	1	DCN; PODN; KIF26B; FBN1; PDLIM2; TGFB3; LRP1; PROSER2; TIMP2; CREB3L1; PM20D1; SCG2; GAS1; ADAM12; KSR2; HID1; CDH26; PADI2; COL5A3; OLFML2B;
OTX1	6	848	5.35714	0.9651	0.596126	1	1	1	DCN; BNC2; TNFAIP6; PCSK5; COL6A3; PADI2;
PITX1	6	848	5.35714	0.9651	0.596126	1	1	1	DCN; BNC2; TNFAIP6; PCSK5; COL6A3; PADI2;
E2F1	4	1188	3.57143	0.459646	0.978488	1	1	1	PODN; SPON1; KIF26B; C15orf48;
EGR1	25	3215	22.3214	1.05933	0.409574	1	1	1	THBS1; FBLN5; COL11A1; KIF26B; OLFML3; PDLIM2; TGFB3; LRP1; FBN2; CHPF; MMP14; DACT1; AXL; SLC45A3; CLMP; SFRP2; WNT2; ADAMTS12; MMP2; VSTM2L; GAS1; CTHRC1; SRCIN1; CILP2; COL5A3;
NKX2-1	6	711	5.35714	1.15106	0.423725	1	1	1	BNC2; KIF26B; FBN1; TNFAIP6; TIMP2; CACNG4;
NRF1	6	2037	5.35714	0.401772	0.998326	1	1	1	THBS1; HIC1; FBN1; FSTL1; LRP1; DACT1;
BACH1	9	648	8.03571	1.8934	0.0488901	1	0.481958	1	ECM1; PDLIM2; LRP1; GPC6; TIMP2; MMP13; SLC45A3; CTHRC1; BCAT1;
HOXB4	11	718	9.82143	2.08812	0.016381	1	0.286667	0.676287	LATS2; BNC2; COL10A1; COL11A1; KIF26B; SLC39A14; DACT1; MYT1; POSTN; VSTM2L; ADAM12;
MEIS2	3	527	2.67857	0.777761	0.748361	1	1	1	THBS1; DACT1; GAS1;
NR4A2	7	1042	6.25	0.916104	0.650773	1	1	1	BNC2; MMP11; KIF26B; SLC2A3; GAS6; PM20D1; SRCIN1;
PPARG	14	2016	12.5	0.946333	0.631078	1	1	1	BNC2; MMP11; SSC5D; SLC12A8; MFAP5; ANGPTL2; CST6; LRP1; FBN2; COL6A2; AXL; SLC45A3; CLMP; CYP4F8;
HSF1	5	806	4.46429	0.84644	0.711986	1	1	1	THBS1; FBLN5; EMILIN1; KIF26B; LRP1;
ETV7	3	1049	2.67857	0.390738	0.98548	1	1	1	HIC1; RAB3IL1; SRCIN1;
NR5A2	2	486	1.78571	0.563183	0.876269	1	1	1	GAS7; PCSK5;
TEAD1	7	422	6.25	2.26201	0.035914	1	0.440322	1	THBS1; FBLN5; ANGPTL2; PDLIM2; TGFB3; SUSD2; PADI2;
TFAP2A	3	258	2.67857	1.58865	0.294406	1	1	1	LRP1; PCSK5; SRCIN1;
ARNT	1	403	0.892857	0.341275	0.950711	1	1	1	LATS2;
BARX1	4	382	3.57143	1.42945	0.308415	1	1	1	COL11A1; FBN2; OLR1; POSTN;
BSX	2	268	1.78571	1.02128	0.58856	1	1	1	OLR1; CACNG4;
DMBX1	3	368	2.67857	1.1138	0.509623	1	1	1	BNC2; SFRP2; SCG2;
GSC	3	379	2.67857	1.08147	0.529506	1	1	1	BNC2; SFRP2; SCG2;
HNF4A	25	3015	22.3214	1.1296	0.281525	1	1	1	THBS1; PODN; BNC2; MMP11; SSC5D; EMILIN1; KIF26B; PDLIM2; LRP1; PROSER2; FBN2; COL6A2; SERPINF1; DACT1; CLMP; WNT2; VSTM2L; PM20D1; COMP; SRCIN1; BGN; ADAM12; CDH26; HOXB3; TGFBI;
HOXA3	7	573	6.25	1.66592	0.128646	1	0.791053	1	COL11A1; KIF26B; CREB3L1; SFRP2; WNT2; PCSK5; ADAM12;
HOXB3	1	335	0.892857	0.410547	0.917624	1	1	1	SFRP2;
HOXD8	8	811	7.14286	1.34495	0.245301	1	0.976315	1	BNC2; SLC39A14; PROSER2; OLR1; DACT1; KSR2; CDH26; HOXB3;
ONECUT1	3	564	2.67857	0.726739	0.788428	1	1	1	COL10A1; WNT2; ADAM12;
PAX7	4	467	3.57143	1.16928	0.449766	1	1	1	COL10A1; COL11A1; SLC39A14; MYT1;
POU4F3	8	687	7.14286	1.5877	0.132446	1	0.791053	1	MMP13; DACT1; C1QTNF3; CREB3L1; MYT1; POSTN; ADAM12; CDH26;
PRRX2	7	597	6.25	1.59895	0.149576	1	0.791053	1	COL11A1; SLC39A14; WNT2; MYT1; PCSK5; POSTN; COL6A3;
VAX2	5	434	4.46429	1.57194	0.214369	1	0.900349	1	KIF26B; C1QTNF3; MYT1; PCSK5; COL6A3;
VSX2	6	595	5.35714	1.37546	0.272288	1	1	1	OLFML3; CREB3L1; WNT2; MYT1; POSTN; BCAT1;
CUX1	2	350	1.78571	0.782014	0.731472	1	1	1	BNC2; POSTN;
CACD	3	514	2.67857	0.797432	0.732935	1	1	1	PLA2G15; EDIL3; COL6A3;
HOXB13	2	526	1.78571	0.520356	0.902662	1	1	1	DCN; WNT2;
ZNF238	13	799	11.6071	2.2173	0.00572336	1	0.242689	0.572537	DPT; PODN; SPON1; COLEC12; TGFB3; CACNG4; CLMP; GLT8D2; WNT2; PCSK5; MMP2; KSR2; HOXB3;
ZNF513	13	799	11.6071	2.2173	0.00572336	1	0.242689	0.572537	DPT; PODN; SPON1; COLEC12; TGFB3; CACNG4; CLMP; GLT8D2; WNT2; PCSK5; MMP2; KSR2; HOXB3;
MYC	6	1086	5.35714	0.753597	0.817482	1	1	1	LATS2; KIF26B; SLC39A14; RAB3IL1; CLMP; CREB3L1;
MYF5	12	1856	10.7143	0.881174	0.723862	1	1	1	LATS2; EMILIN1; KIF26B; PDLIM2; CACNG4; FNDC1; SUSD2; CREB3L1; SCG2; COL6A3; HID1; OLFML2B;
FOXD1	4	334	3.57143	1.63487	0.230571	1	0.949411	1	SPON1; COLEC12; TGFB3; PCSK5;
POU6F1	4	655	3.57143	0.833672	0.714214	1	1	1	DACT1; WNT2; SCG2; GAS1;
ASCL2	8	1499	7.14286	0.727657	0.871276	1	1	1	EMILIN1; KIF26B; PDLIM2; ADAMTS7; MMP9; C1QTNF3; PCSK5; CDH26;
BARHL1	3	509	2.67857	0.805265	0.72681	1	1	1	PXYLP1; CACNG4; WNT2;
ESRRA	8	917	7.14286	1.18948	0.360146	1	1	1	LATS2; KIF26B; PLA2G15; ROS1; C1QTNF3; SRCIN1; KSR2; PADI2;
GBX1	3	199	2.67857	2.05964	0.180093	1	0.879522	1	FBLN5; COL10A1; DACT1;
GBX2	1	302	0.892857	0.455406	0.894395	1	1	1	POSTN;
LHX4	3	392	2.67857	1.04561	0.552426	1	1	1	BNC2; POSTN; BCAT1;
POU3F4	1	366	0.892857	0.375774	0.934801	1	1	1	BNC2;
TCF12	15	1099	13.3929	1.85985	0.0144034	1	0.284612	0.671439	GAS7; EMILIN1; COLEC12; ANGPTL2; FBN1; TGFB3; LRRC32; COL6A2; DACT1; SUSD2; CREB3L1; ADAMTS12; VSTM2L; KSR2; HID1;
ELF2	7	780	6.25	1.22382	0.348612	1	1	1	THBS1; GAS7; CD248; PDLIM2; LRP1; CHPF; RAB3IL1;
ESR1	8	696	7.14286	1.56717	0.139541	1	0.791053	1	THBS1; ANGPTL2; TNFAIP6; LRP1; OXTR; RAB3IL1; CLMP; SRCIN1;
FOS	18	1754	16.0714	1.39824	0.0889413	1	0.602505	1	SSC5D; EMILIN1; COL11A1; HIC1; ECM1; CST6; TNFAIP6; PXYLP1; GPC6; TIMP2; MMP13; OLR1; SERPINF1; SLC45A3; CYP11A1; MYT1; BGN; COL5A3;
FOSB	18	1754	16.0714	1.39824	0.0889413	1	0.602505	1	SSC5D; EMILIN1; COL11A1; HIC1; ECM1; CST6; TNFAIP6; PXYLP1; GPC6; TIMP2; MMP13; OLR1; SERPINF1; SLC45A3; CYP11A1; MYT1; BGN; COL5A3;
JUN	18	1754	16.0714	1.39824	0.0889413	1	0.602505	1	SSC5D; EMILIN1; COL11A1; HIC1; ECM1; CST6; TNFAIP6; PXYLP1; GPC6; TIMP2; MMP13; OLR1; SERPINF1; SLC45A3; CYP11A1; MYT1; BGN; COL5A3;
JUNB	18	1754	16.0714	1.39824	0.0889413	1	0.602505	1	SSC5D; EMILIN1; COL11A1; HIC1; ECM1; CST6; TNFAIP6; PXYLP1; GPC6; TIMP2; MMP13; OLR1; SERPINF1; SLC45A3; CYP11A1; MYT1; BGN; COL5A3;
JUND	18	1754	16.0714	1.39824	0.0889413	1	0.602505	1	SSC5D; EMILIN1; COL11A1; HIC1; ECM1; CST6; TNFAIP6; PXYLP1; GPC6; TIMP2; MMP13; OLR1; SERPINF1; SLC45A3; CYP11A1; MYT1; BGN; COL5A3;
NR6A1	6	769	5.35714	1.06424	0.499236	1	1	1	BNC2; GAS7; PROSER2; OXTR; SLC45A3; PCSK5;
RAB40B	2	806	1.78571	0.33959	0.983687	1	1	1	KIF26B; SLC45A3;
RARA	2	806	1.78571	0.33959	0.983687	1	1	1	KIF26B; SLC45A3;
SPI1	4	814	3.57143	0.670831	0.854998	1	1	1	HIC1; PDLIM2; SIGLEC5; RAB3IL1;
BARX2	3	296	2.67857	1.38471	0.37077	1	1	1	SLC39A14; PXYLP1; OLR1;
DBX2	3	408	2.67857	1.0046	0.579727	1	1	1	BNC2; SLC39A14; PROSER2;
EN1	3	466	2.67857	0.879569	0.669646	1	1	1	SLC39A14; DACT1; C1QTNF3;
FOXC1	2	301	1.78571	0.909314	0.651901	1	1	1	DCN; POSTN;
HOXA5	12	916	10.7143	1.78542	0.0363959	1	0.440322	1	DCN; BNC2; COL10A1; SLC12A8; DACT1; C1QTNF3; CLMP; CREB3L1; PCSK5; POSTN; GOLGA8B; BCAT1;
HOXA7	6	527	5.35714	1.55294	0.191153	1	0.882393	1	BNC2; COL10A1; COL11A1; KIF26B; DACT1; CLMP;
HOXB6	1	123	0.892857	1.1181	0.597539	1	1	1	DCN;
HOXB7	2	388	1.78571	0.705427	0.782166	1	1	1	BNC2; SLC39A14;
HOXB8	4	225	3.57143	2.42684	0.0839938	1	0.602505	1	BNC2; MMP14; WNT2; ADAM12;
HOXC6	2	237	1.78571	1.15486	0.521743	1	1	1	BNC2; SLC39A14;
ISX	1	265	0.892857	0.518989	0.86057	1	1	1	POSTN;
LHX8	1	223	0.892857	0.616731	0.809025	1	1	1	POSTN;
MNX1	2	311	1.78571	0.880077	0.669518	1	1	1	BNC2; PCSK5;
MSX1	2	234	1.78571	1.16966	0.514908	1	1	1	BNC2; SLC39A14;
NKX1-1	3	146	2.67857	2.80726	0.0924592	1	0.606763	1	COL11A1; FBN2; GOLGA8B;
PAX6	2	557	1.78571	0.491396	0.919428	1	1	1	COL11A1; SLC39A14;
PBX1	2	741	1.78571	0.369378	0.974955	1	1	1	CREB3L1; ADAM12;
POU5F1	8	373	7.14286	2.92423	0.00620936	1	0.242689	0.572537	TNFAIP6; GPC6; ROS1; DACT1; OLFM2; SFRP2; MYT1; POSTN;
REST	4	765	3.57143	0.713799	0.81944	1	1	1	MMP14; HBA2; VSTM2L; COL5A3;
SOX1	4	276	3.57143	1.97842	0.145404	1	0.791053	1	BNC2; SLC39A14; SFRP2; WNT2;
TGIF1	6	1034	5.35714	0.791496	0.779139	1	1	1	BNC2; FNDC1; WNT2; ADAM12; PADI2; COL5A3;
ESR2	4	464	3.57143	1.17684	0.444863	1	1	1	COL10A1; CLMP; KSR2; PADI2;
HENMT1	16	1144	14.2857	1.90573	0.00927874	1	0.242689	0.572537	FBLN5; BNC2; GAS7; FBN1; ECM1; PDLIM2; LRP1; SERPINF1; SLC45A3; TNFAIP2; CREB3L1; MYT1; KSR2; PADI2; COL5A3; OLFML2B;
INSM1	9	487	8.03571	2.51933	0.00965188	1	0.242689	0.572537	BNC2; ANGPTL2; FBN1; FBN2; VASN; RAB3IL1; SRCIN1; HOXB3; TGFBI;
NHLH1	16	1144	14.2857	1.90573	0.00927874	1	0.242689	0.572537	FBLN5; BNC2; GAS7; FBN1; ECM1; PDLIM2; LRP1; SERPINF1; SLC45A3; TNFAIP2; CREB3L1; MYT1; KSR2; PADI2; COL5A3; OLFML2B;
ZEB1	1	401	0.892857	0.342977	0.94996	1	1	1	THBS1;
ZFP161	8	1137	7.14286	0.959328	0.602203	1	1	1	RASA3; DACT1; RAB3IL1; PCSK5; HBA2; MMP2; VSTM2L; ADAM12;
BACH2	4	628	3.57143	0.869514	0.682591	1	1	1	CST6; LRP1; MMP13; COL5A3;
EBF1	2	205	1.78571	1.33512	0.445691	1	1	1	GAS7; SPON1;
HOXA13	2	309	1.78571	0.885773	0.666052	1	1	1	GAS1; HOXB3;
MSX2	4	344	3.57143	1.58735	0.246403	1	0.976315	1	DACT1; POSTN; GOLGA8B; BCAT1;
NOBOX	3	621	2.67857	0.660035	0.8398	1	1	1	PROSER2; POSTN; GOLGA8B;
TFAP4	13	1280	11.6071	1.38408	0.144823	1	0.791053	1	FBLN5; BNC2; MMP11; EMILIN1; FBN1; LRP1; MMP9; C1QTNF3; PCSK5; GAS1; CTHRC1; PADI2; OLFML2B;
ATF3	6	800	5.35714	1.02301	0.538295	1	1	1	ANGPTL2; TGFB3; CHPF; AXL; SCG2; COL6A3;
TAL1	10	1113	8.92857	1.22471	0.300464	1	1	1	BNC2; COL11A1; BARX1; PXYLP1; RAB3IL1; KSR2; PADI2; SLC18A3; OLFML2B; TGFBI;
HOXA9	6	729	5.35714	1.12264	0.4474	1	1	1	DCN; BNC2; KIF26B; PXYLP1; TIMP2; COMP;
NFE2	5	518	4.46429	1.31704	0.331998	1	1	1	TIMP2; MMP13; MMP9; SLC45A3; COL5A3;
LMO2	4	610	3.57143	0.895171	0.660219	1	1	1	ANGPTL2; TGFB3; HID1; PADI2;
RUNX2	4	315	3.57143	1.73348	0.201282	1	0.882393	1	COL10A1; SLC2A3; TNFAIP6; MMP13;
GATA1	5	728	4.46429	0.937128	0.624065	1	1	1	EMILIN1; HIC1; PDLIM2; GPC6; SLC45A3;
FOXD3	4	361	3.57143	1.5126	0.273843	1	1	1	BNC2; FSTL1; FNDC1; GAS1;
ISL2	2	515	1.78571	0.53147	0.895975	1	1	1	THBS1; KIF26B;
ZNF143	4	618	3.57143	0.883584	0.670289	1	1	1	BNC2; COL10A1; FBN1; PDLIM2;
CDX2	2	253	1.78571	1.08183	0.557105	1	1	1	THBS1; BNC2;
FOXK1	1	121	0.892857	1.13658	0.591514	1	1	1	TGFB3;
FOXO1	3	192	2.67857	2.13472	0.167424	1	0.837119	1	COL10A1; TGFB3; MYT1;
GFI1	5	552	4.46429	1.23592	0.381746	1	1	1	OLR1; PODNL1; C1QTNF3; GLT8D2; HOXB3;
HMX1	1	240	0.892857	0.573048	0.831839	1	1	1	BNC2;
HOXB9	3	537	2.67857	0.763278	0.759743	1	1	1	THBS1; TIMP2; CTHRC1;
PDX1	3	372	2.67857	1.10182	0.516903	1	1	1	BNC2; DACT1; CREB3L1;
EOMES	4	291	3.57143	1.87644	0.166122	1	0.837119	1	BNC2; ANGPTL2; PXYLP1; C1QTNF3;
POU3F3	2	59	1.78571	4.63841	0.0697737	1	0.586099	1	BNC2; GAS1;
T	2	46	1.78571	5.94898	0.0448554	1	0.470982	1	BNC2; C1QTNF3;
TBX5	2	204	1.78571	1.34166	0.443208	1	1	1	BNC2; C1QTNF3;
ATF6	2	195	1.78571	1.40358	0.420593	1	1	1	KDELR3; FNDC1;
STRA13	4	574	3.57143	0.951314	0.612444	1	1	1	LATS2; MMP11; OLFM2; MYT1;
ZIC1	9	548	8.03571	2.2389	0.0194954	1	0.314926	0.742954	PODN; MMP11; SLC12A8; FBN1; TGFB3; LRP1; KDELR3; COL6A3; BGN;
DBX1	1	239	0.892857	0.575445	0.830575	1	1	1	COL11A1;
FOXJ2	3	299	2.67857	1.37082	0.376769	1	1	1	BNC2; FSTL1; GAS1;
HOXD10	1	48	0.892857	2.86476	0.298338	1	1	1	BNC2;
ELF1	5	585	4.46429	1.1662	0.429993	1	1	1	FBLN5; HIC1; SLC45A3; PM20D1; COL6A3;
FOXJ1	1	31	0.892857	4.43525	0.204427	1	0.882393	1	TGFB3;
E4F1	2	158	1.78571	1.73225	0.323432	1	1	1	KDELR3; DACT1;
ITGAL	2	178	1.78571	1.53762	0.376685	1	1	1	BNC2; HIC1;
ESX1	2	266	1.78571	1.02896	0.584462	1	1	1	PROSER2; MYT1;
ATF4	1	315	0.892857	0.436612	0.904233	1	1	1	DACT1;
SPDEF	1	189	0.892857	0.727671	0.753797	1	1	1	LRP1;
NKX3-1	1	61	0.892857	2.25434	0.362661	1	1	1	BNC2;
SIX1	1	19	0.892857	7.23499	0.130738	1	0.791053	1	BNC2;
RBPJ	1	235	0.892857	0.58524	0.825425	1	1	1	COL5A3;
CEBPD	3	113	2.67857	3.62701	0.0504908	1	0.481958	1	FBLN5; SERPINF1; DACT1;
ALX1	2	56	1.78571	4.88685	0.063686	1	0.557252	1	BNC2; HOXB3;

## Sheet: Clinical phenotype
Analysis: Clinical phenotype
Dataset name: yellow module
Number of genes in the dataset: 125
Number of genes in the dataset (which are available in Clinical phenotype database) :19
Number of genes in background: 1820
Is analysis quantitative: No
						Corrected p-values
Clinical phenotype	No. of genes in the dataset	No. of genes in the background dataset	Percentage of genes	Fold enrichment	P-value (Hypergeometric test)	Bonferroni method	BH method	Q-value (Storey-Tibshirani method)	genes mapped (from input data set)
Abdomen	5	621	26.3158	0.77238	0.832095	1	1	1	FBLN5; COL11A1; FBN1; GPC6; SCNN1G;
Abnormal gait	1	9	5.26316	10.7322	0.0903171	1	1	1	MMP2;
Absence of collagen VI immunostaining	2	3	10.5263	63.9324	0.000307983	1	0.147993	0.997209	COL6A2; COL6A3;
Absence of fear	1	1	5.26316	95.7396	0.0104396	1	0.690886	1	ECM1;
Absent frontal sinuses	1	4	5.26316	24.114	0.0411423	1	1	1	COL11A1;
Acneform facial lesions	1	1	5.26316	95.7396	0.0104396	1	0.690886	1	ECM1;
Acneform lesions	1	1	5.26316	95.7396	0.0104396	1	0.690886	1	ECM1;
Adducted thumbs	1	8	5.26316	12.072	0.0806774	1	1	1	FBN2;
Adult female height 152-167cm	1	1	5.26316	95.7396	0.0104396	1	0.690886	1	MMP13;
Adult height 130-160cm	1	1	5.26316	95.7396	0.0104396	1	0.690886	1	COL10A1;
Adult height, 82-130 cm	1	1	5.26316	95.7396	0.0104396	1	0.690886	1	COMP;
Adult male height 167-173cm	1	1	5.26316	95.7396	0.0104396	1	0.690886	1	MMP13;
Aggressive behavior	1	20	5.26316	4.83243	0.190224	1	1	1	ECM1;
All affected individuals have been stillborn or died in the neonatal period	1	1	5.26316	95.7396	0.0104396	1	0.690886	1	COL11A1;
Allelic to Ellis-van Creveld syndrome (	1	1	5.26316	95.7396	0.0104396	1	0.690886	1	EVC;
Allelic to Groenouw type 1 corneal dystrophy (	1	1	5.26316	95.7396	0.0104396	1	0.690886	1	TGFBI;
Allelic to Marshall syndrome (	1	1	5.26316	95.7396	0.0104396	1	0.690886	1	COL11A1;
Allelic to pseudoachondroplasia (	1	1	5.26316	95.7396	0.0104396	1	0.690886	1	COMP;
Amniotic Fluid	1	68	5.26316	1.42181	0.516722	1	1	1	FBLN5;
Aneurysm of other aortic segments rare	1	1	5.26316	95.7396	0.0104396	1	0.690886	1	FBN1;
Anterior and posterior rib cupping	1	1	5.26316	95.7396	0.0104396	1	0.690886	1	COL11A1;
Anterior flattening and/or beaking of vertebrae	1	1	5.26316	95.7396	0.0104396	1	0.690886	1	COMP;
Anterior/lateral radial head dislocation	1	1	5.26316	95.7396	0.0104396	1	0.690886	1	GPC6;
Anteverted nares	1	36	5.26316	2.68528	0.317164	1	1	1	COL11A1;
Anteverted nostrils	1	18	5.26316	5.36907	0.172869	1	1	1	FBN1;
Aortic dissection	1	1	5.26316	95.7396	0.0104396	1	0.690886	1	FBN1;
Aortic regurgitation	1	3	5.26316	32.1253	0.0310097	1	1	1	FBN1;
Aortic root dilatation	2	6	10.5263	32.0194	0.00151132	1	0.530257	1	FBN1; FBN2;
Approximately half of patients need ambulatory support after the fifth decade	2	3	10.5263	63.9324	0.000307983	1	0.147993	0.997209	COL6A2; COL6A3;
Arachnodactyly	2	16	10.5263	12.0198	0.0113599	1	0.7429	1	FBN1; FBN2;
Arm span to height > 1.05	1	1	5.26316	95.7396	0.0104396	1	0.690886	1	FBN1;
Arthropathy (onset third-fourth decade)	1	1	5.26316	95.7396	0.0104396	1	0.690886	1	COL11A1;
Ascending aortic aneurysm	2	3	10.5263	63.9324	0.000307983	1	0.147993	0.997209	FBLN5; FBN1;
A subset of patients have heterozygous mutations consistent with a dominant-negative effect	2	3	10.5263	63.9324	0.000307983	1	0.147993	0.997209	COL6A2; COL6A3;
Atlantoaxial dislocation	1	2	5.26316	48.108	0.0207758	1	1	1	COMP;
Atrial septal defect	2	47	10.5263	4.09353	0.0844938	1	1	1	EVC; FBN2;
Atria septal defect (ASD)	1	1	5.26316	95.7396	0.0104396	1	0.690886	1	GPC6;
Autosomal dominant (16p)	1	2	5.26316	48.108	0.0207758	1	1	1	SCNN1G;
Autosomal dominant (5q22-q33.3)	1	1	5.26316	95.7396	0.0104396	1	0.690886	1	TGFBI;
Autosomal dominant	14	747	73.6842	1.79557	0.00390872	1	0.690886	1	COL10A1; COL11A1; FBN1; EVC; TGFB3; FBN2; COL6A2; MMP13; HBB; HBA2; COMP; COL6A3; COL8A2; TGFBI;
Autosomal dominant omodysplasia has also been described (	1	1	5.26316	95.7396	0.0104396	1	0.690886	1	GPC6;
Autosomal recessive	9	924	47.3684	0.933555	0.701172	1	1	1	FBLN5; COL11A1; EVC; ECM1; GPC6; COL6A2; MMP2; COL6A3; SCNN1G;
Avascular necrosis of femoral head	1	2	5.26316	48.108	0.0207758	1	1	1	COMP;
Average adult height, 109 to 152 cm	1	2	5.26316	48.108	0.0207758	1	1	1	EVC;
Behavioral Psychiatric Manifestations	1	200	5.26316	0.483461	0.891768	1	1	1	ECM1;
Bethlem myopathy (	2	3	10.5263	63.9324	0.000307983	1	0.147993	0.997209	COL6A2; COL6A3;
BETHLEM MYOPATHY	2	3	10.5263	63.9324	0.000307983	1	0.147993	0.997209	COL6A2; COL6A3;
Bicuspid aortic valve	1	8	5.26316	12.072	0.0806774	1	1	1	FBN2;
Bifid uvula	1	11	5.26316	8.78265	0.10931	1	1	1	COL11A1;
Bladder	1	90	5.26316	1.07429	0.620351	1	1	1	FBLN5;
Bladder diverticula	1	4	5.26316	24.114	0.0411423	1	1	1	FBLN5;
Brachycephaly	1	37	5.26316	2.61273	0.324436	1	1	1	FBN2;
Brachydactyly	1	64	5.26316	1.51065	0.495209	1	1	1	COMP;
Broad, hypoplastic ischia	1	1	5.26316	95.7396	0.0104396	1	0.690886	1	COL11A1;
Broad nasal bridge	1	34	5.26316	2.84319	0.302396	1	1	1	GPC6;
Broad, short femoral neck	1	2	5.26316	48.108	0.0207758	1	1	1	COMP;
Bulbous nose	1	4	5.26316	24.114	0.0411423	1	1	1	FBN1;
Calcaneal protrusion	2	3	10.5263	63.9324	0.000307983	1	0.147993	0.997209	COL6A2; COL6A3;
Calcification of the amygdala and the amygdala-hippocampal transition area	1	1	5.26316	95.7396	0.0104396	1	0.690886	1	ECM1;
Calvarial thickening	1	2	5.26316	48.108	0.0207758	1	1	1	COL11A1;
Camptodactyly	2	36	10.5263	5.34398	0.0526901	1	1	1	COL11A1; FBN2;
Cardiomyopathy, right ventricular	1	2	5.26316	48.108	0.0207758	1	1	1	TGFB3;
Cardiovascular	9	446	47.3684	1.93407	0.0247348	1	1	1	FBLN5; COL11A1; FBN1; EVC; TGFB3; GPC6; FBN2; COL6A2; COL6A3;
Carpal osteolysis	1	1	5.26316	95.7396	0.0104396	1	0.690886	1	MMP2;
Cataract	1	36	5.26316	2.68528	0.317164	1	1	1	COL11A1;
Central Nervous System	6	887	31.5789	0.648691	0.960319	1	1	1	EVC; ECM1; FBN2; COL6A2; COMP; COL6A3;
Centrifugal shortening of limbs	1	2	5.26316	48.108	0.0207758	1	1	1	EVC;
Cervical cord compression myelopathy	1	1	5.26316	95.7396	0.0104396	1	0.690886	1	COMP;
Chest	6	243	31.5789	2.36778	0.0318427	1	1	1	FBLN5; COL11A1; FBN1; EVC; FBN2; MMP13;
Chondrocytes showed large lamellar dilatations of rough endoplasmic reticulum on electron microscopy	1	1	5.26316	95.7396	0.0104396	1	0.690886	1	COMP;
Cleft of mandibular symphysis (infancy)	1	1	5.26316	95.7396	0.0104396	1	0.690886	1	EVC;
Cleft palate	1	97	5.26316	0.996774	0.648641	1	1	1	COL11A1;
Cone-shaped epiphyses	1	8	5.26316	12.072	0.0806774	1	1	1	FBN1;
Cone-shaped epiphyses of phalanges 2 to 5	1	2	5.26316	48.108	0.0207758	1	1	1	EVC;
Congenital cataracts	1	6	5.26316	16.0894	0.061107	1	1	1	COL11A1;
Congenital fractures	1	1	5.26316	95.7396	0.0104396	1	0.690886	1	FBLN5;
Congenital kyphoscoliosis (45%)	1	1	5.26316	95.7396	0.0104396	1	0.690886	1	FBN2;
Congestive heart failure	1	25	5.26316	3.86633	0.232115	1	1	1	FBN1;
Conical teeth (permanent teeth)	1	1	5.26316	95.7396	0.0104396	1	0.690886	1	EVC;
Contractures	2	18	10.5263	10.685	0.0143049	1	0.924549	1	COL6A2; COL6A3;
Contractures of the ankles	2	3	10.5263	63.9324	0.000307983	1	0.147993	0.997209	COL6A2; COL6A3;
Contractures of the elbows	2	5	10.5263	38.4105	0.00101386	1	0.393164	1	COL6A2; COL6A3;
Corneal endothelial guttata and folds	1	1	5.26316	95.7396	0.0104396	1	0.690886	1	COL8A2;
Corneal flatness	1	1	5.26316	95.7396	0.0104396	1	0.690886	1	FBN1;
Coxa valga	1	22	5.26316	4.39332	0.207234	1	1	1	COL11A1;
Coxa vara	2	16	10.5263	12.0198	0.0113599	1	0.7429	1	COL10A1; MMP13;
Crowded teeth	1	8	5.26316	12.072	0.0806774	1	1	1	FBN1;
Crumpled ear (76%)	1	1	5.26316	95.7396	0.0104396	1	0.690886	1	FBN2;
Cryptorchidism	2	101	10.5263	1.90512	0.284721	1	1	1	EVC; GPC6;
Cutaneous nodules at distal interphalangeal joints (in some patients)	1	1	5.26316	95.7396	0.0104396	1	0.690886	1	FBN1;
Cutis laxa	1	6	5.26316	16.0894	0.061107	1	1	1	FBLN5;
Dandy-Walker malformation	1	12	5.26316	8.05137	0.118665	1	1	1	EVC;
Decreased collagen VI	1	1	5.26316	95.7396	0.0104396	1	0.690886	1	COL6A2;
Decreased fetal movements may occur	2	3	10.5263	63.9324	0.000307983	1	0.147993	0.997209	COL6A2; COL6A3;
Decreased fibrillin-1 immunostaining in the dermis	1	1	5.26316	95.7396	0.0104396	1	0.690886	1	FBN1;
Decreased forced vital capacity	1	5	5.26316	19.3008	0.0511744	1	1	1	COL6A2;
Decreased muscle mass	1	6	5.26316	16.0894	0.061107	1	1	1	FBN1;
Decreased or absent reflexes due to muscle weakness	2	3	10.5263	63.9324	0.000307983	1	0.147993	0.997209	COL6A2; COL6A3;
Decreased subcutaneous fat	1	2	5.26316	48.108	0.0207758	1	1	1	FBN1;
Deeper, fusiform lattice deposits develop later	1	1	5.26316	95.7396	0.0104396	1	0.690886	1	TGFBI;
Defect in alveolar ridge	1	2	5.26316	48.108	0.0207758	1	1	1	EVC;
Dehydration	1	23	5.26316	4.20239	0.215611	1	1	1	SCNN1G;
Delayed ambulation	2	3	10.5263	63.9324	0.000307983	1	0.147993	0.997209	COL6A2; COL6A3;
Delayed bone age	2	31	10.5263	6.20563	0.0401097	1	1	1	FBN1; MMP13;
Delayed eruption	1	6	5.26316	16.0894	0.061107	1	1	1	EVC;
Delayed motor milestones	2	10	10.5263	19.2244	0.00442218	1	0.690886	1	COL6A2; COL6A3;
Delayed ossification	1	1	5.26316	95.7396	0.0104396	1	0.690886	1	COMP;
Delivery	1	43	5.26316	2.24824	0.366553	1	1	1	COL11A1;
Deposition of hyaline material in the skin	1	1	5.26316	95.7396	0.0104396	1	0.690886	1	ECM1;
Deposits may recur in graft after corneal transplantation	1	1	5.26316	95.7396	0.0104396	1	0.690886	1	TGFBI;
Depressed nasal bridge	2	38	10.5263	5.06279	0.058075	1	1	1	COL11A1; GPC6;
Diaphragm	1	20	5.26316	4.83243	0.190224	1	1	1	FBLN5;
Diaphragmatic hernia	1	10	5.26316	9.66004	0.099861	1	1	1	FBLN5;
Diarrhea	1	56	5.26316	1.72642	0.44943	1	1	1	SCNN1G;
Difficulty forming a fist	1	2	5.26316	48.108	0.0207758	1	1	1	EVC;
Diffuse entrapment neuropathy (in some patients)	1	1	5.26316	95.7396	0.0104396	1	0.690886	1	FBN1;
Disorganized growth plate cartilage	1	1	5.26316	95.7396	0.0104396	1	0.690886	1	COL11A1;
Disproportionate tall stature, upper to lower segment ratio less than 0.85	1	1	5.26316	95.7396	0.0104396	1	0.690886	1	FBN1;
Distal joint laxity	2	3	10.5263	63.9324	0.000307983	1	0.147993	0.997209	COL6A2; COL6A3;
Dolichocephaly	2	21	10.5263	9.15929	0.0192717	1	1	1	FBN1; FBN2;
Dolichostenomelia	1	2	5.26316	48.108	0.0207758	1	1	1	FBN2;
Downslanting palpebral fissures	1	57	5.26316	1.69614	0.45536	1	1	1	FBN1;
Dwarfism, micromelic	1	2	5.26316	48.108	0.0207758	1	1	1	GPC6;
Dwarfism, mild short-limb	1	1	5.26316	95.7396	0.0104396	1	0.690886	1	COMP;
Dysplastic nails	1	4	5.26316	24.114	0.0411423	1	1	1	EVC;
Dystrophy does not recur after penetrating keratoplasty	1	1	5.26316	95.7396	0.0104396	1	0.690886	1	COL8A2;
Early cataracts	1	1	5.26316	95.7396	0.0104396	1	0.690886	1	FBN1;
Early glaucoma	1	1	5.26316	95.7396	0.0104396	1	0.690886	1	FBN1;
Early-onset corneal degeneration	1	1	5.26316	95.7396	0.0104396	1	0.690886	1	COL8A2;
Ears	5	442	26.3158	1.08517	0.505839	1	1	1	COL11A1; EVC; FBN2; COL6A2; COL6A3;
Ectopia lentis	2	10	10.5263	19.2244	0.00442218	1	0.690886	1	FBN1; FBN2;
Ectopia lentis, isolated (congenital lens dislocation)	1	1	5.26316	95.7396	0.0104396	1	0.690886	1	FBN1;
Elbow contractures (86%)	1	1	5.26316	95.7396	0.0104396	1	0.690886	1	FBN2;
Elevated antinuclear antibody (ANA) (speckled pattern)	1	1	5.26316	95.7396	0.0104396	1	0.690886	1	MMP2;
Elevated IL1-beta	1	1	5.26316	95.7396	0.0104396	1	0.690886	1	MMP2;
Elevated IL6	1	1	5.26316	95.7396	0.0104396	1	0.690886	1	MMP2;
Emphysema	1	5	5.26316	19.3008	0.0511744	1	1	1	FBLN5;
Emphysema in most severe presentation	1	1	5.26316	95.7396	0.0104396	1	0.690886	1	FBN1;
Endocrine	1	44	5.26316	2.19716	0.373326	1	1	1	SCNN1G;
Endothelial cell death with hypertrophy and polymorphism of surviving cells	1	1	5.26316	95.7396	0.0104396	1	0.690886	1	COL8A2;
Endplate irregularity	1	1	5.26316	95.7396	0.0104396	1	0.690886	1	COL10A1;
Enlarged capital femoral epiphyses	1	2	5.26316	48.108	0.0207758	1	1	1	COL10A1;
Enophthalmos	1	1	5.26316	95.7396	0.0104396	1	0.690886	1	FBN1;
Epicanthal folds	2	61	10.5263	3.15418	0.131302	1	1	1	COL11A1; GPC6;
Episodic absence-like spells	1	1	5.26316	95.7396	0.0104396	1	0.690886	1	ECM1;
Epispadias	1	2	5.26316	48.108	0.0207758	1	1	1	EVC;
Esotropia	1	8	5.26316	12.072	0.0806774	1	1	1	COL11A1;
Excessive skin folds	1	3	5.26316	32.1253	0.0310097	1	1	1	FBLN5;
Executive dysfunction	1	4	5.26316	24.114	0.0411423	1	1	1	ECM1;
Extensor muscle weakness more severe than flexor muscle weakness	2	3	10.5263	63.9324	0.000307983	1	0.147993	0.997209	COL6A2; COL6A3;
External Features	5	180	26.3158	2.6646	0.032961	1	1	1	FBLN5; COL11A1; FBN1; EVC; GPC6;
External Genitalia (Female)	1	50	5.26316	1.93355	0.412544	1	1	1	FBLN5;
External Genitalia (Male)	2	151	10.5263	1.27433	0.476415	1	1	1	FBLN5; EVC;
Eyes	8	826	42.1053	0.928408	0.696076	1	1	1	COL11A1; FBN1; EVC; ECM1; GPC6; FBN2; COL8A2; TGFBI;
Face	10	433	52.6316	2.21324	0.00588586	1	0.690886	1	FBLN5; COL11A1; FBN1; EVC; ECM1; GPC6; FBN2; COL6A2; COMP; COL6A3;
Facial muscle weakness	1	15	5.26316	6.44217	0.146174	1	1	1	COL6A2;
Facial weakness, mild	2	3	10.5263	63.9324	0.000307983	1	0.147993	0.997209	COL6A2; COL6A3;
Failure to thrive	3	202	15.7895	1.42654	0.35422	1	1	1	COL6A2; COL6A3; SCNN1G;
Falx, tentorial, and meningeal calcifications	1	1	5.26316	95.7396	0.0104396	1	0.690886	1	COL11A1;
Favorable response to sodium chloride treatment	1	5	5.26316	19.3008	0.0511744	1	1	1	SCNN1G;
Feet	7	345	36.8421	1.94526	0.0517182	1	1	1	COL11A1; FBN1; EVC; FBN2; COL6A2; MMP2; COL6A3;
Femoral bowing	2	7	10.5263	27.4517	0.00210268	1	0.690886	1	COL10A1; MMP13;
Fibrofatty replacement of right ventricular myocardium	1	1	5.26316	95.7396	0.0104396	1	0.690886	1	TGFB3;
Fifth finger clinodactyly	2	33	10.5263	5.82965	0.0449846	1	1	1	COL11A1; EVC;
Fifth metacarpal notched on ulnar side	1	1	5.26316	95.7396	0.0104396	1	0.690886	1	FBN1;
Final adult height 145-170cm	1	1	5.26316	95.7396	0.0104396	1	0.690886	1	COMP;
Finger contractures	1	6	5.26316	16.0894	0.061107	1	1	1	MMP2;
Flared iliac wings	1	6	5.26316	16.0894	0.061107	1	1	1	MMP13;
Flared, irregular rib ends	1	1	5.26316	95.7396	0.0104396	1	0.690886	1	MMP13;
Flat face	1	20	5.26316	4.83243	0.190224	1	1	1	GPC6;
Flat midface	1	8	5.26316	12.072	0.0806774	1	1	1	COL11A1;
Flat nasal bridge	1	21	5.26316	4.60243	0.198772	1	1	1	COL11A1;
Flexion contracture (hip)	1	1	5.26316	95.7396	0.0104396	1	0.690886	1	MMP2;
Flexion contractures	1	8	5.26316	12.072	0.0806774	1	1	1	FBN1;
Flexion contractures (elbows and knees)	1	1	5.26316	95.7396	0.0104396	1	0.690886	1	MMP2;
Flexion contractures of proximal interphalangeal joints	1	1	5.26316	95.7396	0.0104396	1	0.690886	1	FBN2;
Folded helices	1	1	5.26316	95.7396	0.0104396	1	0.690886	1	FBN2;
Follicular hyperkeratosis	2	5	10.5263	38.4105	0.00101386	1	0.393164	1	COL6A2; COL6A3;
Foreign body sensation if erosions occur	1	1	5.26316	95.7396	0.0104396	1	0.690886	1	TGFBI;
Fragmented, irregular epiphyses	1	1	5.26316	95.7396	0.0104396	1	0.690886	1	COMP;
Frontal bossing	3	58	15.7895	4.9677	0.0207088	1	1	1	COL11A1; GPC6; FBN2;
Fusiform finger swelling	1	1	5.26316	95.7396	0.0104396	1	0.690886	1	MMP2;
Fusion of capitate and hamate	1	2	5.26316	48.108	0.0207758	1	1	1	EVC;
Gastrointestinal	1	425	5.26316	0.227517	0.993791	1	1	1	SCNN1G;
Generalized joint laxity	1	2	5.26316	48.108	0.0207758	1	1	1	COMP;
Generalized muscle atrophy	2	6	10.5263	32.0194	0.00151132	1	0.530257	1	COL6A2; COL6A3;
Genetic heterogeneity	2	142	10.5263	1.35509	0.443593	1	1	1	FBLN5; TGFB3;
Genetic heterogeneity (see EDM2	1	1	5.26316	95.7396	0.0104396	1	0.690886	1	COMP;
Genitourinary	4	478	21.0526	0.803154	0.777131	1	1	1	FBLN5; EVC; GPC6; SCNN1G;
Genua valga	1	3	5.26316	32.1253	0.0310097	1	1	1	COMP;
Genu recurvatum	1	4	5.26316	24.114	0.0411423	1	1	1	FBN1;
Genu valgum	1	20	5.26316	4.83243	0.190224	1	1	1	EVC;
Genu valgum, varum, and recurvatum	1	1	5.26316	95.7396	0.0104396	1	0.690886	1	COMP;
Genu varum	2	6	10.5263	32.0194	0.00151132	1	0.530257	1	COL10A1; MMP13;
Glare	1	1	5.26316	95.7396	0.0104396	1	0.690886	1	TGFBI;
Glaucoma	1	35	5.26316	2.76198	0.309817	1	1	1	COL11A1;
Gonadal mosaicism may occur	1	1	5.26316	95.7396	0.0104396	1	0.690886	1	COMP;
Granular corneal dystrophy	1	1	5.26316	95.7396	0.0104396	1	0.690886	1	TGFBI;
Granular deposits replace epithelial basement membrane	1	1	5.26316	95.7396	0.0104396	1	0.690886	1	TGFBI;
Gray, crumb-like granular deposits in anterior third of stroma	1	1	5.26316	95.7396	0.0104396	1	0.690886	1	TGFBI;
Greater expression in females	1	1	5.26316	95.7396	0.0104396	1	0.690886	1	COL8A2;
Growth	11	609	57.8947	1.73083	0.0241711	1	1	1	COL10A1; COL11A1; FBN1; EVC; GPC6; FBN2; COL6A2; MMP13; COMP; COL6A3; SCNN1G;
Growth cartilage disorganized, with islands of cells and abnormal collagen arrangement	1	1	5.26316	95.7396	0.0104396	1	0.690886	1	FBN1;
Hair	2	240	10.5263	0.801786	0.736915	1	1	1	FBN1; ECM1;
Hallucinations	1	30	5.26316	3.22216	0.271948	1	1	1	ECM1;
Halos around lights	1	1	5.26316	95.7396	0.0104396	1	0.690886	1	TGFBI;
Hammer toes	1	8	5.26316	12.072	0.0806774	1	1	1	FBN1;
Hand involvement improves with age	1	1	5.26316	95.7396	0.0104396	1	0.690886	1	COL10A1;
Hands	9	349	47.3684	2.4716	0.00475246	1	0.690886	1	COL10A1; COL11A1; FBN1; EVC; FBN2; COL6A2; MMP2; COMP; COL6A3;
Head	5	345	26.3158	1.39027	0.284003	1	1	1	COL11A1; FBN1; EVC; FBN2; COMP;
Head and Neck	12	954	63.1579	1.20526	0.23953	1	1	1	FBLN5; COL11A1; FBN1; EVC; ECM1; GPC6; FBN2; COL6A2; COMP; COL6A3; COL8A2; TGFBI;
Heart	9	351	47.3684	2.45752	0.00494805	1	0.690886	1	FBLN5; COL11A1; FBN1; EVC; TGFB3; GPC6; FBN2; COL6A2; COL6A3;
Heat-labile hemoglobin	2	3	10.5263	63.9324	0.000307983	1	0.147993	0.997209	HBB; HBA2;
Height	8	290	42.1053	2.6443	0.00570997	1	0.690886	1	COL10A1; COL11A1; FBN1; EVC; GPC6; COL6A2; MMP13; COMP;
HEINZ BODY ANEMIAS	2	3	10.5263	63.9324	0.000307983	1	0.147993	0.997209	HBB; HBA2;
Hemangiomas (facial, glabellar)	1	1	5.26316	95.7396	0.0104396	1	0.690886	1	GPC6;
Hematology	1	229	5.26316	0.422239	0.923359	1	1	1	HBB;
Heme	2	78	10.5263	2.46682	0.194353	1	1	1	HBB; HBA2;
High-arched palate	3	86	15.7895	3.3505	0.0570894	1	1	1	FBN1; COL6A2; COL6A3;
High-arched palate (28%)	1	1	5.26316	95.7396	0.0104396	1	0.690886	1	FBN2;
Hip contractures (25%)	1	1	5.26316	95.7396	0.0104396	1	0.690886	1	FBN2;
Hip dislocation	2	28	10.5263	6.87028	0.033216	1	1	1	COL6A2; COL6A3;
Hip joint replacement often necessary	1	1	5.26316	95.7396	0.0104396	1	0.690886	1	COMP;
Hip osteoarthritis (early-onset)	1	1	5.26316	95.7396	0.0104396	1	0.690886	1	COMP;
Histopathology shows fusiform amyloid deposits in the deeper stroma as seen in lattice dystrophy	1	1	5.26316	95.7396	0.0104396	1	0.690886	1	TGFBI;
Histopathology shows hyaline changes consistent with granular dystrophy in the anterior stroma	1	1	5.26316	95.7396	0.0104396	1	0.690886	1	TGFBI;
Hoarse voice	1	9	5.26316	10.7322	0.0903171	1	1	1	FBN1;
Hoarse voice due to laryngeal infiltration	1	1	5.26316	95.7396	0.0104396	1	0.690886	1	ECM1;
Hydrops	1	7	5.26316	13.7942	0.070941	1	1	1	COL11A1;
Hyperhidrosis	2	8	10.5263	24.0245	0.00278612	1	0.690886	1	COL6A2; COL6A3;
Hyperkalemia	1	8	5.26316	12.072	0.0806774	1	1	1	SCNN1G;
Hyperpigmented erythematous lesions	1	1	5.26316	95.7396	0.0104396	1	0.690886	1	MMP2;
Hypertelorism	1	121	5.26316	0.799083	0.731224	1	1	1	COL11A1;
Hypoaldosteronism	1	3	5.26316	32.1253	0.0310097	1	1	1	SCNN1G;
Hypodontia	1	51	5.26316	1.89565	0.41885	1	1	1	EVC;
Hypokalemic alkalosis	1	3	5.26316	32.1253	0.0310097	1	1	1	SCNN1G;
Hyponatremia	1	11	5.26316	8.78265	0.10931	1	1	1	SCNN1G;
Hypoplastic calf muscles	1	1	5.26316	95.7396	0.0104396	1	0.690886	1	FBN2;
Hypoplastic distal humeri	1	1	5.26316	95.7396	0.0104396	1	0.690886	1	GPC6;
Hypoplastic distal phalanges	1	1	5.26316	95.7396	0.0104396	1	0.690886	1	COL10A1;
Hypoplastic everted lateral condyle	1	1	5.26316	95.7396	0.0104396	1	0.690886	1	GPC6;
Hypoplastic fingernails	1	2	5.26316	48.108	0.0207758	1	1	1	COL11A1;
Hypoplastic nails	1	8	5.26316	12.072	0.0806774	1	1	1	EVC;
Hypoplastic nose	1	5	5.26316	19.3008	0.0511744	1	1	1	COL11A1;
Hypoplastic toenails	1	2	5.26316	48.108	0.0207758	1	1	1	COL11A1;
Hypospadias	1	55	5.26316	1.75781	0.443439	1	1	1	EVC;
Hypotelorism	1	11	5.26316	8.78265	0.10931	1	1	1	EVC;
Hypotonia, in neonatal onset	2	3	10.5263	63.9324	0.000307983	1	0.147993	0.997209	COL6A2; COL6A3;
Hypotonia, neonatal	2	19	10.5263	10.1229	0.0158888	1	1	1	COL6A2; COL6A3;
Improvement of epimetaphyseal changes with age	1	1	5.26316	95.7396	0.0104396	1	0.690886	1	MMP13;
Increased axial globe length	1	1	5.26316	95.7396	0.0104396	1	0.690886	1	FBN1;
Increased endo- and perimysial connective tissue	2	3	10.5263	63.9324	0.000307983	1	0.147993	0.997209	COL6A2; COL6A3;
Increased frequency in eastern Pennsylvania Amish	1	2	5.26316	48.108	0.0207758	1	1	1	EVC;
Increased laxity of ankles	2	3	10.5263	63.9324	0.000307983	1	0.147993	0.997209	COL6A2; COL6A3;
Increased laxity of fingers	2	3	10.5263	63.9324	0.000307983	1	0.147993	0.997209	COL6A2; COL6A3;
Increased laxity of wrists	2	3	10.5263	63.9324	0.000307983	1	0.147993	0.997209	COL6A2; COL6A3;
Increased plasma renin activity	1	5	5.26316	19.3008	0.0511744	1	1	1	SCNN1G;
Increased serum aldosterone	1	4	5.26316	24.114	0.0411423	1	1	1	SCNN1G;
Increased serum creatine kinase	1	32	5.26316	3.02084	0.287326	1	1	1	COL6A2;
Increased vascularization, reduced collagen bundle size	1	1	5.26316	95.7396	0.0104396	1	0.690886	1	FBLN5;
Infants show normal size and appearance	1	1	5.26316	95.7396	0.0104396	1	0.690886	1	COMP;
Inguinal hernia	1	44	5.26316	2.19716	0.373326	1	1	1	FBLN5;
Internal Genitalia (Male)	2	148	10.5263	1.30016	0.465585	1	1	1	EVC; GPC6;
Internal notch of femoral head	1	1	5.26316	95.7396	0.0104396	1	0.690886	1	FBN1;
Internal nuclei	1	4	5.26316	24.114	0.0411423	1	1	1	COL6A2;
Interphalangeal joint erosions	1	1	5.26316	95.7396	0.0104396	1	0.690886	1	MMP2;
Intracranial calcifications in the anterior mesial temporal lobes	1	1	5.26316	95.7396	0.0104396	1	0.690886	1	ECM1;
Iris hypoplasia	1	5	5.26316	19.3008	0.0511744	1	1	1	FBN1;
Irregular acetabular roof	1	1	5.26316	95.7396	0.0104396	1	0.690886	1	COL10A1;
Irregular acetabulum	1	1	5.26316	95.7396	0.0104396	1	0.690886	1	COMP;
Irregular, flattened acetabula with medial spikes	1	1	5.26316	95.7396	0.0104396	1	0.690886	1	COL11A1;
Irregular mushroomed metaphyses	1	1	5.26316	95.7396	0.0104396	1	0.690886	1	COMP;
Irregular sclerotic endplates (adults)	1	1	5.26316	95.7396	0.0104396	1	0.690886	1	MMP13;
Irregular, small, or absent incisors (permanent teeth)	1	1	5.26316	95.7396	0.0104396	1	0.690886	1	EVC;
Joint contractures	1	49	5.26316	1.97301	0.406174	1	1	1	FBN1;
Joint hypermobility	2	11	10.5263	17.4783	0.0053713	1	0.690886	1	COL11A1; FBN1;
Joint laxity	2	36	10.5263	5.34398	0.0526901	1	1	1	FBLN5; COMP;
Juvenile epithelial corneal dystrophy	1	1	5.26316	95.7396	0.0104396	1	0.690886	1	TGFBI;
Kidneys	1	276	5.26316	0.350339	0.956789	1	1	1	SCNN1G;
Knee contractures (81%)	1	1	5.26316	95.7396	0.0104396	1	0.690886	1	FBN2;
Kyphoscoliosis	1	34	5.26316	2.84319	0.302396	1	1	1	FBN1;
Kyphosis	3	56	15.7895	5.14509	0.0188518	1	1	1	COL6A2; COMP; COL6A3;
Lab	3	266	15.7895	1.08333	0.540671	1	1	1	HBB; HBA2; SCNN1G;
Laboratory Abnormalities	6	712	31.5789	0.808128	0.81849	1	1	1	COL11A1; FBN1; COL6A2; MMP2; COL6A3; SCNN1G;
Large corneae	1	1	5.26316	95.7396	0.0104396	1	0.690886	1	COL11A1;
Large open anterior fontanel	1	1	5.26316	95.7396	0.0104396	1	0.690886	1	COL11A1;
Laryngeal lesions resulting in hoarseness	1	1	5.26316	95.7396	0.0104396	1	0.690886	1	ECM1;
Larynx	1	46	5.26316	2.10165	0.386666	1	1	1	ECM1;
Late ossifying epiphyses	1	2	5.26316	48.108	0.0207758	1	1	1	COMP;
Lattice corneal dystrophy	1	3	5.26316	32.1253	0.0310097	1	1	1	TGFBI;
Leg pain during childhood	1	1	5.26316	95.7396	0.0104396	1	0.690886	1	COL10A1;
Lens dislocation	1	3	5.26316	32.1253	0.0310097	1	1	1	COL11A1;
LIDDLE SYNDROME	1	2	5.26316	48.108	0.0207758	1	1	1	SCNN1G;
Ligamentous laxity	1	2	5.26316	48.108	0.0207758	1	1	1	COMP;
Limbs	11	339	57.8947	3.10933	0.000145416	1	0.147993	0.997209	COL10A1; COL11A1; FBN1; EVC; GPC6; FBN2; COL6A2; MMP13; MMP2; COMP; COL6A3;
Limitations of joint function	1	1	5.26316	95.7396	0.0104396	1	0.690886	1	COMP;
Limited elbow and hip extension	1	2	5.26316	48.108	0.0207758	1	1	1	COMP;
Limited elbow extension	1	8	5.26316	12.072	0.0806774	1	1	1	MMP13;
Limited elbow flexion/extension	1	1	5.26316	95.7396	0.0104396	1	0.690886	1	GPC6;
Limited hip motion	1	1	5.26316	95.7396	0.0104396	1	0.690886	1	GPC6;
Limited hip movement	1	1	5.26316	95.7396	0.0104396	1	0.690886	1	COMP;
Limited joint mobility	1	3	5.26316	32.1253	0.0310097	1	1	1	FBN1;
Limited knee flexion/extension	1	1	5.26316	95.7396	0.0104396	1	0.690886	1	GPC6;
Limited mouth opening due to jaw contractures	1	1	5.26316	95.7396	0.0104396	1	0.690886	1	COL6A2;
Limited neck motion due to spinal contractures	1	1	5.26316	95.7396	0.0104396	1	0.690886	1	COL6A2;
Lipodystrophy (in some patients)	1	1	5.26316	95.7396	0.0104396	1	0.690886	1	FBN1;
LIPOID PROTEINOSIS OF URBACH AND WIETHE	1	1	5.26316	95.7396	0.0104396	1	0.690886	1	ECM1;
Long bone overgrowth (dolichostenomelia)	1	1	5.26316	95.7396	0.0104396	1	0.690886	1	FBN1;
Long eyelashes	1	9	5.26316	10.7322	0.0903171	1	1	1	FBN1;
Long finger flexion contractures of the last four fingers	2	3	10.5263	63.9324	0.000307983	1	0.147993	0.997209	COL6A2; COL6A3;
Long fingers	1	6	5.26316	16.0894	0.061107	1	1	1	COL11A1;
Long, narrow face	1	6	5.26316	16.0894	0.061107	1	1	1	FBN1;
Long, narrow feet	1	1	5.26316	95.7396	0.0104396	1	0.690886	1	FBN1;
Long philtrum	3	54	15.7895	5.33561	0.0170933	1	1	1	COL11A1; FBN1; GPC6;
Long, thin clavicles	1	1	5.26316	95.7396	0.0104396	1	0.690886	1	COL11A1;
Long, thin limbs	2	3	10.5263	63.9324	0.000307983	1	0.147993	0.997209	COL6A2; COL6A3;
Loose redundant skin	1	3	5.26316	32.1253	0.0310097	1	1	1	FBLN5;
Low iliac wings	1	2	5.26316	48.108	0.0207758	1	1	1	EVC;
Low-set ears	1	97	5.26316	0.996774	0.648641	1	1	1	COL11A1;
Low weight due to poor feeding	2	3	10.5263	63.9324	0.000307983	1	0.147993	0.997209	COL6A2; COL6A3;
Lumbar lordosis	2	11	10.5263	17.4783	0.0053713	1	0.690886	1	COL6A2; COMP;
Lumbosacral dural ectasia	1	1	5.26316	95.7396	0.0104396	1	0.690886	1	FBN1;
Lung	2	171	10.5263	1.12529	0.545493	1	1	1	FBLN5; FBN1;
Malar hypoplasia	1	15	5.26316	6.44217	0.146174	1	1	1	FBN1;
Malformed ears	1	8	5.26316	12.072	0.0806774	1	1	1	COL11A1;
Map-dot-fingerprint corneal dystrophy	1	1	5.26316	95.7396	0.0104396	1	0.690886	1	TGFBI;
Marfanoid habitus	1	6	5.26316	16.0894	0.061107	1	1	1	FBN2;
Markedly elevated sodium in urine, sweat, saliva, and stool	1	3	5.26316	32.1253	0.0310097	1	1	1	SCNN1G;
Marshall syndrome is allelic to Stickler syndrome, type 2 (	1	1	5.26316	95.7396	0.0104396	1	0.690886	1	COL11A1;
May be lethal in the neonatal period	1	3	5.26316	32.1253	0.0310097	1	1	1	SCNN1G;
Mean adult height 175.4 +/- 8.2 cm for females	1	1	5.26316	95.7396	0.0104396	1	0.690886	1	FBN1;
Mean adult height 191.3 +/- 9 cm for males	1	1	5.26316	95.7396	0.0104396	1	0.690886	1	FBN1;
Mean length at birth 52.5 +/- 3.5 cm for females	1	1	5.26316	95.7396	0.0104396	1	0.690886	1	FBN1;
Mean length at birth 53 +/- 4.4 cm for males	1	1	5.26316	95.7396	0.0104396	1	0.690886	1	FBN1;
Medial rotation of the medial malleolus	1	1	5.26316	95.7396	0.0104396	1	0.690886	1	FBN1;
Memory impairment	1	3	5.26316	32.1253	0.0310097	1	1	1	ECM1;
Mental retardation (some)	1	3	5.26316	32.1253	0.0310097	1	1	1	EVC;
Metabolic	1	55	5.26316	1.75781	0.443439	1	1	1	SCNN1G;
Metabolic acidosis	1	30	5.26316	3.22216	0.271948	1	1	1	SCNN1G;
Metabolic Features	1	195	5.26316	0.495857	0.885204	1	1	1	SCNN1G;
Metaphyseal abnormalities of distal and proximal femurs	1	1	5.26316	95.7396	0.0104396	1	0.690886	1	COL10A1;
Metaphyseal abnormalities of distal radius and ulna	1	1	5.26316	95.7396	0.0104396	1	0.690886	1	COL10A1;
Metaphyseal abnormalities of proximal tibiae and fibulae	1	1	5.26316	95.7396	0.0104396	1	0.690886	1	COL10A1;
Metaphyseal cupping of metacarpals	1	2	5.26316	48.108	0.0207758	1	1	1	COL10A1;
Metaphyseal cupping of proximal phalanges	1	1	5.26316	95.7396	0.0104396	1	0.690886	1	COL10A1;
Metaphyseal cupping (proximal tibiae and fibulae, distal ulnae)	1	1	5.26316	95.7396	0.0104396	1	0.690886	1	MMP13;
Metaphyseal flaring (distal femora, proximal tibiae and fibulae, distal tibiae, distal radii and ulnae)	1	1	5.26316	95.7396	0.0104396	1	0.690886	1	MMP13;
Metatarsus varus	1	10	5.26316	9.66004	0.099861	1	1	1	FBN2;
Microcystic epithelial edema	1	1	5.26316	95.7396	0.0104396	1	0.690886	1	COL8A2;
Micrognathia (27%)	1	1	5.26316	95.7396	0.0104396	1	0.690886	1	FBN2;
Micrognathia	3	121	15.7895	2.38142	0.127608	1	1	1	COL11A1; FBN1; GPC6;
Microstomia	1	12	5.26316	8.05137	0.118665	1	1	1	COL11A1;
Mild brachydactyly	1	1	5.26316	95.7396	0.0104396	1	0.690886	1	EVC;
Mild facial anomalies	1	1	5.26316	95.7396	0.0104396	1	0.690886	1	FBN1;
Mild irregularity of vertebral endplates	1	1	5.26316	95.7396	0.0104396	1	0.690886	1	COMP;
Mild platyspondyly	2	6	10.5263	32.0194	0.00151132	1	0.530257	1	COL10A1; COL11A1;
Mild platyspondyly (adult)	1	1	5.26316	95.7396	0.0104396	1	0.690886	1	MMP13;
Mild spondyloepiphyseal dysplasia	1	2	5.26316	48.108	0.0207758	1	1	1	COL11A1;
Misc	1	219	5.26316	0.441519	0.913611	1	1	1	TGFBI;
Miscellaneous	16	1228	84.2105	1.24819	0.0886685	1	1	1	FBLN5; COL10A1; COL11A1; FBN1; EVC; ECM1; TGFB3; GPC6; COL6A2; MMP13; MMP2; COMP; COL6A3; COL8A2; SCNN1G; TGFBI;
Mitral regurgitation	2	3	10.5263	63.9324	0.000307983	1	0.147993	0.997209	FBN1; FBN2;
Mitral valve prolapse	2	20	10.5263	9.61702	0.0175449	1	1	1	FBN1; FBN2;
Most patients need hip replacement by their mid-thirties	1	1	5.26316	95.7396	0.0104396	1	0.690886	1	COMP;
Motor developmental delay	1	1	5.26316	95.7396	0.0104396	1	0.690886	1	FBN2;
Mouth	8	417	42.1053	1.83898	0.048403	1	1	1	COL11A1; FBN1; EVC; ECM1; GPC6; FBN2; COL6A2; COL6A3;
Movement	2	29	10.5263	6.63346	0.0354563	1	1	1	COL6A2; COL6A3;
Multiple frenula	1	1	5.26316	95.7396	0.0104396	1	0.690886	1	EVC;
Muscle atrophy	1	39	5.26316	2.47877	0.338761	1	1	1	COL6A2;
Muscle atrophy, mild, more proximal than distal	2	3	10.5263	63.9324	0.000307983	1	0.147993	0.997209	COL6A2; COL6A3;
Muscle biopsy shows fibrosis and increased connective tissue	1	1	5.26316	95.7396	0.0104396	1	0.690886	1	COL6A2;
Muscle biopsy shows increased variation in fiber size	2	4	10.5263	47.9892	0.000612128	1	0.265304	1	COL6A2; COL6A3;
Muscle biopsy shows merosin (	2	3	10.5263	63.9324	0.000307983	1	0.147993	0.997209	COL6A2; COL6A3;
Muscle biopsy shows nonspecific myopathic changes	2	4	10.5263	47.9892	0.000612128	1	0.265304	1	COL6A2; COL6A3;
Muscle biopsy shows type 1 fiber predominance	2	3	10.5263	63.9324	0.000307983	1	0.147993	0.997209	COL6A2; COL6A3;
Muscle fiber necrosis	2	4	10.5263	47.9892	0.000612128	1	0.265304	1	COL6A2; COL6A3;
Muscle fiber regeneration	2	3	10.5263	63.9324	0.000307983	1	0.147993	0.997209	COL6A2; COL6A3;
Muscles have a woody consistency on palpation	1	1	5.26316	95.7396	0.0104396	1	0.690886	1	COL6A2;
Muscle, Soft Tissue	4	341	21.0526	1.12582	0.489054	1	1	1	FBN1; FBN2; COL6A2; COL6A3;
Muscle weakness (in some patients)	1	1	5.26316	95.7396	0.0104396	1	0.690886	1	FBN1;
Muscle weakness, limb-girdle	2	3	10.5263	63.9324	0.000307983	1	0.147993	0.997209	COL6A2; COL6A3;
Muscle weakness, mild, proximal and distal	1	1	5.26316	95.7396	0.0104396	1	0.690886	1	COL6A2;
Muscle weakness, proximal greater than distal	2	3	10.5263	63.9324	0.000307983	1	0.147993	0.997209	COL6A2; COL6A3;
Myopia	3	47	15.7895	6.1301	0.011704	1	0.76314	1	COL11A1; FBN1; FBN2;
Myopia (onset before 6 years)	1	1	5.26316	95.7396	0.0104396	1	0.690886	1	COL11A1;
MYOSCLEROSIS, AUTOSOMAL RECESSIVE	1	1	5.26316	95.7396	0.0104396	1	0.690886	1	COL6A2;
Nail dysplasia	1	5	5.26316	19.3008	0.0511744	1	1	1	EVC;
Nails	2	123	10.5263	1.5644	0.371416	1	1	1	COL11A1; EVC;
Narrow chest	1	14	5.26316	6.902	0.137096	1	1	1	EVC;
Narrow palate	1	13	5.26316	7.43251	0.127927	1	1	1	FBN1;
Narrow palpebral fissures	1	7	5.26316	13.7942	0.070941	1	1	1	GPC6;
Narrow sacrosciatic notches	1	3	5.26316	32.1253	0.0310097	1	1	1	COL11A1;
Neck	5	130	26.3158	3.68937	0.00885925	1	0.690886	1	COL11A1; GPC6; FBN2; COL6A2; COL6A3;
Neck weakness	2	3	10.5263	63.9324	0.000307983	1	0.147993	0.997209	COL6A2; COL6A3;
Neonatal teeth	1	3	5.26316	32.1253	0.0310097	1	1	1	EVC;
Neurologic	7	930	36.8421	0.721642	0.931332	1	1	1	FBN1; EVC; ECM1; FBN2; COL6A2; COMP; COL6A3;
Neuropsychiatric manifestations are variable	1	1	5.26316	95.7396	0.0104396	1	0.690886	1	ECM1;
No cardiac involvement	2	3	10.5263	63.9324	0.000307983	1	0.147993	0.997209	COL6A2; COL6A3;
Nocturnal hypoventilation	2	6	10.5263	32.0194	0.00151132	1	0.530257	1	COL6A2; COL6A3;
Nonspherocytic hemolytic anemia	2	4	10.5263	47.9892	0.000612128	1	0.265304	1	HBB; HBA2;
No osteoarthritic symptoms	1	1	5.26316	95.7396	0.0104396	1	0.690886	1	COL10A1;
Normal	1	4	5.26316	24.114	0.0411423	1	1	1	COMP;
Normal head size	1	1	5.26316	95.7396	0.0104396	1	0.690886	1	COL11A1;
Normal height	1	5	5.26316	19.3008	0.0511744	1	1	1	COL11A1;
Normal intelligence	3	45	15.7895	6.40249	0.0103788	1	0.690886	1	COL6A2; COMP; COL6A3;
Normal odontoid process	1	1	5.26316	95.7396	0.0104396	1	0.690886	1	MMP13;
Normal or increased serum creatine kinase	2	3	10.5263	63.9324	0.000307983	1	0.147993	0.997209	COL6A2; COL6A3;
Normal to mildly increased serum creatine kinase	2	4	10.5263	47.9892	0.000612128	1	0.265304	1	COL6A2; COL6A3;
Normal with exception of upper-lip defect	1	2	5.26316	48.108	0.0207758	1	1	1	EVC;
Normal wound healing	1	5	5.26316	19.3008	0.0511744	1	1	1	FBLN5;
Normocephaly	2	5	10.5263	38.4105	0.00101386	1	0.393164	1	EVC; COMP;
Nose	3	314	15.7895	0.917729	0.661986	1	1	1	COL11A1; FBN1; GPC6;
No skin hyperelasticity	1	2	5.26316	48.108	0.0207758	1	1	1	FBLN5;
Odontoid hypoplasia	1	13	5.26316	7.43251	0.127927	1	1	1	COMP;
Oligohydramnios	1	12	5.26316	8.05137	0.118665	1	1	1	FBLN5;
Omphalocele	1	14	5.26316	6.902	0.137096	1	1	1	COL11A1;
Onset by age 2 years	1	1	5.26316	95.7396	0.0104396	1	0.690886	1	COMP;
Onset in childhood	2	26	10.5263	7.39856	0.0289146	1	1	1	ECM1; COL6A2;
Onset in infancy	3	82	15.7895	3.51392	0.0507231	1	1	1	COL6A2; COL6A3; SCNN1G;
Onset usually in early childhood, although ranges from birth to adulthood	2	3	10.5263	63.9324	0.000307983	1	0.147993	0.997209	COL6A2; COL6A3;
Osteoarthritis	1	9	5.26316	10.7322	0.0903171	1	1	1	MMP13;
Osteopenia	1	28	5.26316	3.45223	0.256255	1	1	1	FBN2;
Osteoporosis	1	42	5.26316	2.30176	0.35971	1	1	1	MMP2;
Other	5	384	26.3158	1.24907	0.371949	1	1	1	FBN1; FBN2; COL6A2; COL6A3; SCNN1G;
Other congenital heart defects	1	2	5.26316	48.108	0.0207758	1	1	1	EVC;
Outward radial bowing	1	1	5.26316	95.7396	0.0104396	1	0.690886	1	COL11A1;
Outward ulnar bowing	1	1	5.26316	95.7396	0.0104396	1	0.690886	1	COL11A1;
Ovoid ilia	1	1	5.26316	95.7396	0.0104396	1	0.690886	1	COL11A1;
Ovoid vertebral bodies	2	9	10.5263	21.3581	0.00355988	1	0.690886	1	FBN1; COMP;
Papules along the eyebrows and palpebral fissures	1	1	5.26316	95.7396	0.0104396	1	0.690886	1	ECM1;
Papules on the lips	1	1	5.26316	95.7396	0.0104396	1	0.690886	1	ECM1;
Paranoia	1	4	5.26316	24.114	0.0411423	1	1	1	ECM1;
Partial cleft lip	1	2	5.26316	48.108	0.0207758	1	1	1	EVC;
Patchy alopecia	1	2	5.26316	48.108	0.0207758	1	1	1	ECM1;
Patent ductus arteriosus	1	41	5.26316	2.35789	0.352798	1	1	1	FBN2;
Patent foramen ovale	1	4	5.26316	24.114	0.0411423	1	1	1	COL11A1;
Pear-shaped vertebrae (childhood)	1	1	5.26316	95.7396	0.0104396	1	0.690886	1	MMP13;
Pectus asymmetric sternum	1	1	5.26316	95.7396	0.0104396	1	0.690886	1	FBN1;
Pectus carinatum	3	27	15.7895	10.6692	0.00241017	1	0.690886	1	FBN1; EVC; FBN2;
Pectus excavatum	2	44	10.5263	4.37257	0.0753166	1	1	1	FBLN5; FBN1;
Pelvis	11	153	57.8947	6.88905	4.39712e-08	0.00097194	0.00097194	0.00654915	COL10A1; COL11A1; FBN1; EVC; GPC6; FBN2; COL6A2; MMP13; MMP2; COMP; COL6A3;
Peripheral Nervous System	3	178	15.7895	1.61888	0.28239	1	1	1	FBN1; COL6A2; COL6A3;
Persistence of fetal hemoglobin (5-30% HbF)	1	3	5.26316	32.1253	0.0310097	1	1	1	HBB;
Pes cavus	2	58	10.5263	3.3173	0.120792	1	1	1	FBN1; MMP2;
Pes planus	2	37	10.5263	5.19958	0.0553586	1	1	1	FBN1; MMP2;
Pharyngeal lesions	1	1	5.26316	95.7396	0.0104396	1	0.690886	1	ECM1;
Pierre-Robin sequence	1	4	5.26316	24.114	0.0411423	1	1	1	COL11A1;
Platyspondyly	2	26	10.5263	7.39856	0.0289146	1	1	1	COL11A1; COMP;
Pneumothorax	1	2	5.26316	48.108	0.0207758	1	1	1	FBN1;
Polymorphic geographic deposits at Bowman's layer	1	1	5.26316	95.7396	0.0104396	1	0.690886	1	TGFBI;
Poor feeding	1	70	5.26316	1.38119	0.52715	1	1	1	SCNN1G;
Poorly defined conchae	1	1	5.26316	95.7396	0.0104396	1	0.690886	1	FBN2;
Postaxial polydactyly	1	23	5.26316	4.20239	0.215611	1	1	1	EVC;
Posterior vertebral hypoplasia	1	1	5.26316	95.7396	0.0104396	1	0.690886	1	COL11A1;
Premature arthritis	1	1	5.26316	95.7396	0.0104396	1	0.690886	1	FBN1;
Premature calcification of mitral annulus	1	1	5.26316	95.7396	0.0104396	1	0.690886	1	FBN1;
Premature sudden cardiac death	1	1	5.26316	95.7396	0.0104396	1	0.690886	1	TGFB3;
Prenatal Manifestations	4	115	21.0526	3.33811	0.027995	1	1	1	FBLN5; COL11A1; COL6A2; COL6A3;
Progressive disorder	2	69	10.5263	2.78853	0.160333	1	1	1	COL6A2; COL6A3;
Progressive visual impairment, mild	1	1	5.26316	95.7396	0.0104396	1	0.690886	1	TGFBI;
Prominent antihelix	1	3	5.26316	32.1253	0.0310097	1	1	1	EVC;
Prominent crura	1	1	5.26316	95.7396	0.0104396	1	0.690886	1	FBN2;
Prominent ears	2	16	10.5263	12.0198	0.0113599	1	0.7429	1	COL6A2; COL6A3;
Prominent philtrum	1	6	5.26316	16.0894	0.061107	1	1	1	FBN1;
Prominent, protruding upper incisors	1	1	5.26316	95.7396	0.0104396	1	0.690886	1	COL11A1;
Protrusio acetabulae	1	1	5.26316	95.7396	0.0104396	1	0.690886	1	FBN1;
Protuberant abdomen	1	8	5.26316	12.072	0.0806774	1	1	1	COL11A1;
Protuberant eyes	1	2	5.26316	48.108	0.0207758	1	1	1	COL11A1;
Proximal club shaped femurs	1	1	5.26316	95.7396	0.0104396	1	0.690886	1	GPC6;
Proximal joint contractures	2	3	10.5263	63.9324	0.000307983	1	0.147993	0.997209	COL6A2; COL6A3;
Proximal muscle weakness more severe than distal muscle weakness	2	3	10.5263	63.9324	0.000307983	1	0.147993	0.997209	COL6A2; COL6A3;
Pseudoaldosteronism	1	2	5.26316	48.108	0.0207758	1	1	1	SCNN1G;
Pseudomuscular build	1	1	5.26316	95.7396	0.0104396	1	0.690886	1	FBN1;
Puberty-associated peak in growth velocity is 2.4 years earlier for males and 2.2 years earlier for females	1	1	5.26316	95.7396	0.0104396	1	0.690886	1	FBN1;
Pulmonary artery dilatation	1	1	5.26316	95.7396	0.0104396	1	0.690886	1	FBN1;
Pulmonary artery stenosis	1	5	5.26316	19.3008	0.0511744	1	1	1	GPC6;
Pulmonary blebs	1	4	5.26316	24.114	0.0411423	1	1	1	FBN1;
Radial bowing	1	6	5.26316	16.0894	0.061107	1	1	1	MMP13;
Radioulnar diastasis	1	1	5.26316	95.7396	0.0104396	1	0.690886	1	GPC6;
Recurrent chest infections	2	3	10.5263	63.9324	0.000307983	1	0.147993	0.997209	COL6A2; COL6A3;
Recurrent corneal ulceration	1	1	5.26316	95.7396	0.0104396	1	0.690886	1	TGFBI;
Recurrent erosions uncommon	1	1	5.26316	95.7396	0.0104396	1	0.690886	1	TGFBI;
Recurrent or incisional hernia	1	1	5.26316	95.7396	0.0104396	1	0.690886	1	FBN1;
Recurrent respiratory infections	2	15	10.5263	12.8206	0.010002	1	0.690886	1	FBLN5; SCNN1G;
Reduced visual acuity	1	5	5.26316	19.3008	0.0511744	1	1	1	TGFBI;
Relatively short neck	1	1	5.26316	95.7396	0.0104396	1	0.690886	1	FBN2;
Renal	1	2	5.26316	48.108	0.0207758	1	1	1	SCNN1G;
Renal epithelial sodium channel defect	1	2	5.26316	48.108	0.0207758	1	1	1	SCNN1G;
Renal salt wasting	1	7	5.26316	13.7942	0.070941	1	1	1	SCNN1G;
Respiratory	6	360	31.5789	1.59828	0.15571	1	1	1	FBLN5; FBN1; ECM1; COL6A2; COL6A3; SCNN1G;
Respiratory failure due to muscle weakness may occur in late stages	2	3	10.5263	63.9324	0.000307983	1	0.147993	0.997209	COL6A2; COL6A3;
Respiratory insufficiency due to muscle weakness often requiring ventilatory assistance	2	3	10.5263	63.9324	0.000307983	1	0.147993	0.997209	COL6A2; COL6A3;
Restrictive pulmonary function	1	1	5.26316	95.7396	0.0104396	1	0.690886	1	COL6A2;
Retinal detachment	2	10	10.5263	19.2244	0.00442218	1	0.690886	1	COL11A1; FBN1;
Retrognathia	1	25	5.26316	3.86633	0.232115	1	1	1	FBN1;
Rhizomelic dwarfism	1	2	5.26316	48.108	0.0207758	1	1	1	COL11A1;
Rhizomelic limb shortening	2	5	10.5263	38.4105	0.00101386	1	0.393164	1	COL11A1; GPC6;
Rhizomelic shortening (especially lower limbs)	1	1	5.26316	95.7396	0.0104396	1	0.690886	1	MMP13;
Ribs, Sternum, Clavicles and Scapulae	6	162	31.5789	3.5516	0.0046155	1	0.690886	1	FBLN5; COL11A1; FBN1; EVC; FBN2; MMP13;
Rigid spine	1	4	5.26316	24.114	0.0411423	1	1	1	COL6A2;
Robin sequence	1	1	5.26316	95.7396	0.0104396	1	0.690886	1	COL11A1;
Round face	3	12	15.7895	23.9947	0.000200217	1	0.147993	0.997209	FBN1; COL6A2; COL6A3;
Round, flat face	1	1	5.26316	95.7396	0.0104396	1	0.690886	1	COL11A1;
Round ilium	1	1	5.26316	95.7396	0.0104396	1	0.690886	1	COMP;
Sagging cheeks	1	1	5.26316	95.7396	0.0104396	1	0.690886	1	FBLN5;
Sagittal cleft	1	2	5.26316	48.108	0.0207758	1	1	1	COL11A1;
Scaphocephaly	1	7	5.26316	13.7942	0.070941	1	1	1	FBN2;
Schmorl nodule appearance (thoracolumbar vertebrae, adults)	1	1	5.26316	95.7396	0.0104396	1	0.690886	1	MMP13;
Scoliosis	4	118	21.0526	3.25325	0.030453	1	1	1	FBN1; COL6A2; COMP; COL6A3;
Second metacarpal notched proximally on radial side	1	1	5.26316	95.7396	0.0104396	1	0.690886	1	FBN1;
Seizures	1	275	5.26316	0.351613	0.956251	1	1	1	ECM1;
Sensorineural hearing loss	1	23	5.26316	4.20239	0.215611	1	1	1	COL11A1;
Severe contractures of all joints, proximal and distal	1	1	5.26316	95.7396	0.0104396	1	0.690886	1	COL6A2;
Severe osteoarthropathy	1	1	5.26316	95.7396	0.0104396	1	0.690886	1	COMP;
Short, broad dumbbell-shaped tubular bones with irregular metaphyses	1	1	5.26316	95.7396	0.0104396	1	0.690886	1	COL11A1;
Short/broad middle phalanges	1	1	5.26316	95.7396	0.0104396	1	0.690886	1	COL10A1;
Short, depressed nose	1	1	5.26316	95.7396	0.0104396	1	0.690886	1	COL11A1;
Shortened long tubular bones	1	2	5.26316	48.108	0.0207758	1	1	1	FBN1;
Short feet	1	6	5.26316	16.0894	0.061107	1	1	1	FBN1;
Short fibulae	1	4	5.26316	24.114	0.0411423	1	1	1	COL11A1;
Short hands	2	7	10.5263	27.4517	0.00210268	1	0.690886	1	FBN1; EVC;
Short humeri	1	5	5.26316	19.3008	0.0511744	1	1	1	GPC6;
Short-limb dwarfism identifiable at birth	1	4	5.26316	24.114	0.0411423	1	1	1	EVC;
Short-limb dwarfism identifiable during childhood	1	2	5.26316	48.108	0.0207758	1	1	1	COMP;
Short metacarpals	1	17	5.26316	5.68472	0.16406	1	1	1	COMP;
Short neck	2	63	10.5263	3.05406	0.138431	1	1	1	COL11A1; GPC6;
Short phalanges	1	11	5.26316	8.78265	0.10931	1	1	1	COMP;
Short, poorly developed ribs	1	2	5.26316	48.108	0.0207758	1	1	1	EVC;
Short stature	2	172	10.5263	1.11875	0.548797	1	1	1	COL11A1; COL6A2;
Short stature, mild	1	3	5.26316	32.1253	0.0310097	1	1	1	EVC;
Short stature, mild to moderate	2	5	10.5263	38.4105	0.00101386	1	0.393164	1	COL10A1; COMP;
Short stature, relative (in some patients)	1	1	5.26316	95.7396	0.0104396	1	0.690886	1	FBN1;
Short stature, severe	1	2	5.26316	48.108	0.0207758	1	1	1	FBN1;
Short, stubby metacarpals	1	1	5.26316	95.7396	0.0104396	1	0.690886	1	FBN1;
Short, stubby phalanges	1	1	5.26316	95.7396	0.0104396	1	0.690886	1	FBN1;
Short, thickened tubular bones	1	2	5.26316	48.108	0.0207758	1	1	1	EVC;
Short, thick fibulae	1	1	5.26316	95.7396	0.0104396	1	0.690886	1	GPC6;
Short, thick tibiae	1	1	5.26316	95.7396	0.0104396	1	0.690886	1	GPC6;
Short, thin ribs	1	2	5.26316	48.108	0.0207758	1	1	1	COL11A1;
Short tubular bones	1	4	5.26316	24.114	0.0411423	1	1	1	COMP;
Significant phenotypic variability	1	2	5.26316	48.108	0.0207758	1	1	1	TGFBI;
Single atrium	1	2	5.26316	48.108	0.0207758	1	1	1	EVC;
Single central incisor	1	1	5.26316	95.7396	0.0104396	1	0.690886	1	EVC;
Skeletal	12	634	63.1579	1.81359	0.0106197	1	0.700712	1	FBLN5; COL10A1; COL11A1; FBN1; EVC; GPC6; FBN2; COL6A2; MMP13; MMP2; COMP; COL6A3;
Skin	7	539	36.8421	1.24512	0.320236	1	1	1	FBLN5; FBN1; ECM1; GPC6; COL6A2; MMP2; COL6A3;
Skin Histology	2	53	10.5263	3.63019	0.10382	1	1	1	FBLN5; ECM1;
Skin, Nails, Hair	9	554	47.3684	1.55704	0.0897431	1	1	1	FBLN5; COL11A1; FBN1; EVC; ECM1; GPC6; COL6A2; MMP2; COL6A3;
Skull	2	148	10.5263	1.30016	0.465585	1	1	1	COL11A1; EVC;
Slender build	2	5	10.5263	38.4105	0.00101386	1	0.393164	1	COL6A2; COL6A3;
Slender extremities	1	2	5.26316	48.108	0.0207758	1	1	1	COL11A1;
Slow progression	2	18	10.5263	10.685	0.0143049	1	0.924549	1	COL6A2; COL6A3;
Small chest	1	4	5.26316	24.114	0.0411423	1	1	1	COL11A1;
Small feet	1	11	5.26316	8.78265	0.10931	1	1	1	COL11A1;
Small flattened epiphyses (proximal femur)	1	1	5.26316	95.7396	0.0104396	1	0.690886	1	MMP13;
Small hands	1	9	5.26316	10.7322	0.0903171	1	1	1	COL11A1;
Small iliac bones	1	2	5.26316	48.108	0.0207758	1	1	1	COL11A1;
Small, irregular carpals	1	1	5.26316	95.7396	0.0104396	1	0.690886	1	COMP;
Small, irregular distal femoral epiphyses	1	1	5.26316	95.7396	0.0104396	1	0.690886	1	COL11A1;
Small, irregular epiphyses	1	2	5.26316	48.108	0.0207758	1	1	1	COMP;
Small, irregular proximal tibial epiphyses	1	1	5.26316	95.7396	0.0104396	1	0.690886	1	COL11A1;
Small mouth	1	27	5.26316	3.58004	0.24829	1	1	1	FBN1;
Small nose	1	12	5.26316	8.05137	0.118665	1	1	1	GPC6;
Small pterygia (axillary, popliteal)	1	1	5.26316	95.7396	0.0104396	1	0.690886	1	GPC6;
Small scapulae	1	2	5.26316	48.108	0.0207758	1	1	1	COL11A1;
Some patients never achieve ambulation	2	3	10.5263	63.9324	0.000307983	1	0.147993	0.997209	COL6A2; COL6A3;
Specific growth curves are available	1	4	5.26316	24.114	0.0411423	1	1	1	COMP;
Spinal involvement improves with age	1	1	5.26316	95.7396	0.0104396	1	0.690886	1	COL10A1;
Spinal rigidity	2	6	10.5263	32.0194	0.00151132	1	0.530257	1	COL6A2; COL6A3;
Spine	8	286	42.1053	2.68128	0.00522872	1	0.690886	1	COL10A1; COL11A1; FBN1; FBN2; COL6A2; MMP13; COMP; COL6A3;
Spondyloepimetaphyseal dysplasia	1	4	5.26316	24.114	0.0411423	1	1	1	MMP13;
SPONDYLOEPIMETAPHYSEAL DYSPLASIA, MISSOURI TYPE	1	1	5.26316	95.7396	0.0104396	1	0.690886	1	MMP13;
Spondylolisthesis	1	6	5.26316	16.0894	0.061107	1	1	1	FBN1;
Spur-like projections at medialateral aspect of acetabula	1	2	5.26316	48.108	0.0207758	1	1	1	EVC;
Stickler syndrome (	1	1	5.26316	95.7396	0.0104396	1	0.690886	1	COL11A1;
Stillborn	1	3	5.26316	32.1253	0.0310097	1	1	1	COL11A1;
Striae distensae	1	1	5.26316	95.7396	0.0104396	1	0.690886	1	FBN1;
Stromal edema	1	1	5.26316	95.7396	0.0104396	1	0.690886	1	COL8A2;
Subcutaneous nodules (interphalangeal joints, knees, feet, elbows, pretibial)	1	1	5.26316	95.7396	0.0104396	1	0.690886	1	MMP2;
Subluxation of patella	1	1	5.26316	95.7396	0.0104396	1	0.690886	1	FBN2;
Supravalvular aortic stenosis	1	1	5.26316	95.7396	0.0104396	1	0.690886	1	FBLN5;
Symptoms usually manifest in childhood including waddling gait and painful, stiff joints	1	1	5.26316	95.7396	0.0104396	1	0.690886	1	COMP;
Talipes equinovarus (32%)	1	1	5.26316	95.7396	0.0104396	1	0.690886	1	FBN2;
Talipes equinovarus	3	49	15.7895	5.87995	0.0131236	1	0.853188	1	EVC; COL6A2; COL6A3;
Tarsal osteolysis	1	1	5.26316	95.7396	0.0104396	1	0.690886	1	MMP2;
Teeth	3	228	15.7895	1.26388	0.432037	1	1	1	COL11A1; FBN1; EVC;
Telescoping' fingers	1	1	5.26316	95.7396	0.0104396	1	0.690886	1	COMP;
The characteristic changes in the spine resolve by adolescence	1	1	5.26316	95.7396	0.0104396	1	0.690886	1	COMP;
Thickened skin over the elbows and along the fingers	1	1	5.26316	95.7396	0.0104396	1	0.690886	1	ECM1;
Thickened tongue	1	1	5.26316	95.7396	0.0104396	1	0.690886	1	ECM1;
Thick, indurated skin over entire body	1	1	5.26316	95.7396	0.0104396	1	0.690886	1	FBN1;
Thick lips	2	14	10.5263	13.7357	0.00872251	1	0.690886	1	COL11A1; FBN1;
Thick skin	1	2	5.26316	48.108	0.0207758	1	1	1	FBN1;
Thin metacarpal cortices	1	1	5.26316	95.7396	0.0104396	1	0.690886	1	MMP2;
Thin metatarsal cortices	1	1	5.26316	95.7396	0.0104396	1	0.690886	1	MMP2;
Thin vermilion	1	1	5.26316	95.7396	0.0104396	1	0.690886	1	GPC6;
Thoracic lordosis	1	1	5.26316	95.7396	0.0104396	1	0.690886	1	FBN1;
Thoracolumbar scoliosis	1	3	5.26316	32.1253	0.0310097	1	1	1	COL6A2;
Tibial bowing	1	6	5.26316	16.0894	0.061107	1	1	1	MMP13;
Tibial bowing, especially at ankle	1	1	5.26316	95.7396	0.0104396	1	0.690886	1	COL10A1;
Torticollis	2	15	10.5263	12.8206	0.010002	1	0.690886	1	COL6A2; COL6A3;
Torticollis, congenital	2	3	10.5263	63.9324	0.000307983	1	0.147993	0.997209	COL6A2; COL6A3;
Trabeculodysgenesis, primary (in some patients)	1	1	5.26316	95.7396	0.0104396	1	0.690886	1	FBN1;
Tricuspid valve prolapse	1	2	5.26316	48.108	0.0207758	1	1	1	FBN1;
Type 2 vitreous phenotype (irregularly thickened fiber bundles throughout vitreous cavity)	1	1	5.26316	95.7396	0.0104396	1	0.690886	1	COL11A1;
Ullrich congenital muscular dystrophy (	2	3	10.5263	63.9324	0.000307983	1	0.147993	0.997209	COL6A2; COL6A3;
Ulnar bowing	1	6	5.26316	16.0894	0.061107	1	1	1	MMP13;
Ulnar deviation of fingers	1	1	5.26316	95.7396	0.0104396	1	0.690886	1	FBN2;
Ulnar deviation of wrists	1	1	5.26316	95.7396	0.0104396	1	0.690886	1	COMP;
Umbilical hernia	1	43	5.26316	2.24824	0.366553	1	1	1	GPC6;
Umbilical hernias	1	3	5.26316	32.1253	0.0310097	1	1	1	FBLN5;
Underdeveloped elastic fibers in dermis	1	1	5.26316	95.7396	0.0104396	1	0.690886	1	FBLN5;
Usually asymptomatic	1	7	5.26316	13.7942	0.070941	1	1	1	TGFBI;
Usually sporadic	1	2	5.26316	48.108	0.0207758	1	1	1	COL8A2;
Variable severity	2	55	10.5263	3.49821	0.110522	1	1	1	COL6A2; COL6A3;
Variation of myofiber diameter	1	1	5.26316	95.7396	0.0104396	1	0.690886	1	COL6A2;
Vascular	4	215	21.0526	1.78557	0.178431	1	1	1	FBLN5; FBN1; GPC6; FBN2;
Vascular tortuosity	1	1	5.26316	95.7396	0.0104396	1	0.690886	1	FBLN5;
Ventricular arrhythmia (PVC, NSVT, and VT)	1	1	5.26316	95.7396	0.0104396	1	0.690886	1	TGFB3;
Ventricular septal defect	1	52	5.26316	1.8592	0.425092	1	1	1	FBN2;
Ventricular septal defect (VSD)	1	1	5.26316	95.7396	0.0104396	1	0.690886	1	GPC6;
Verrucous lesions	1	1	5.26316	95.7396	0.0104396	1	0.690886	1	ECM1;
Vitreoretinal degeneration	1	4	5.26316	24.114	0.0411423	1	1	1	COL11A1;
Voice	2	67	10.5263	2.87176	0.152952	1	1	1	FBN1; ECM1;
Vomiting	1	86	5.26316	1.12425	0.60323	1	1	1	SCNN1G;
Waddling gait	2	23	10.5263	8.36317	0.0229314	1	1	1	MMP13; COMP;
Waddling gait, often presenting sign in second year	1	1	5.26316	95.7396	0.0104396	1	0.690886	1	COL10A1;
Weight	2	122	10.5263	1.57722	0.367529	1	1	1	COL6A2; COL6A3;
Well-defined eyebrows	1	2	5.26316	48.108	0.0207758	1	1	1	FBN1;
Widely patent coronal suture	1	1	5.26316	95.7396	0.0104396	1	0.690886	1	COL11A1;
Widely patent sagittal suture	1	1	5.26316	95.7396	0.0104396	1	0.690886	1	COL11A1;
Widened metacarpal shaft	1	1	5.26316	95.7396	0.0104396	1	0.690886	1	MMP2;
Widened metatarsal shaft	1	1	5.26316	95.7396	0.0104396	1	0.690886	1	MMP2;
Wide tufts of distal phalanges	1	1	5.26316	95.7396	0.0104396	1	0.690886	1	COL11A1;
Yellow, papular lesions of the lip, soft palate, pharynx	1	1	5.26316	95.7396	0.0104396	1	0.690886	1	ECM1;

## Sheet: COSMIC
Analysis: COSMIC
Dataset name: yellow module
Number of genes in the dataset: 125
Number of genes in the dataset (which are available in COSMIC database) :125
Number of genes in background: 18585
Is analysis quantitative: No
						Corrected p-values
COSMIC	No. of genes in the dataset	No. of genes in the background dataset	Percentage of genes	Fold enrichment	P-value (Hypergeometric test)	Bonferroni method	BH method	Q-value (Storey-Tibshirani method)	genes mapped (from input data set)
skin	87	11549	69.6	1.12006	0.0497479	1	0.139294	0.293093	THBS1; FBLN5; GALNT15; DCN; DPT; PODN; BNC2; GAS7; MMP11; COL10A1; COL11A1; COLEC12; LAMB2; PLA2G15; SLC12A8; MFAP5; SLC2A3; ANGPTL2; FBN1; EVC; OLFML3; TMEM119; ECM1; PDLIM2; TGFB3; ZNF107; SLC39A14; TNFAIP6; NID1; LRP1; PXYLP1; PROSER2; GPC6; LRRC32; ROS1; FBN2; EHD2; RASA3; TIMP2; COL6A2; MMP13; LRRC15; ADAMTS7; OLR1; PSG4; SIGLEC5; MMP14; SERPINF1; AXL; MMP9; CACNG4; C1S; SUSD2; OLFM2; RAB3IL…
prostate	81	9587	64.8	1.25624	0.00187804	0.0788779	0.00985973	0.0207462	FBXL7; THBS1; FBLN5; LATS2; DPT; PODN; BNC2; GAS7; SPON1; MMP11; COL10A1; COL11A1; KIF26B; COLEC12; LAMB2; PLA2G15; SLC12A8; MFAP5; HIC1; ALPP; FBN1; EVC; OLFML3; CD248; ECM1; SLC39A14; TNFAIP6; NID1; LRP1; PXYLP1; PROSER2; GPC6; ROS1; FBN2; CHPF; RASA3; GAS6; MMP13; LRRC15; ADAMTS7; HBB; SIGLEC5; MMP14; VASN; SERPINF1; DACT1; AXL; MMP9; CACNG4; FNDC1; SLC45A3; C1S; SUSD2; OLFM2; C1QTNF3; EDIL3; …
biliary tract	18	1799	14.4	1.48833	0.0564772	1	0.143902	0.302789	THBS1; PODN; BNC2; COL11A1; ALPP; TNFAIP6; LRP1; FBN2; CHPF; COL6A2; LRRC15; DACT1; FNDC1; SCG2; ADAM12; CILP2; CDH26; CYP4F8;
CancerGeneCensus geneList	4	503	3.2	1.18518	0.439359	1	0.615102	1	GAS7; ROS1; SLC45A3; CREB3L1;
lung	110	15353	88	1.06526	0.0650985	1	0.143902	0.302789	FBXL7; THBS1; FBLN5; LATS2; GALNT15; DCN; DPT; PODN; BNC2; GAS7; SPON1; MMP11; COL10A1; SSC5D; EMILIN1; COL11A1; KIF26B; COLEC12; LAMB2; PLA2G15; SLC12A8; HIC1; SLC2A3; ANGPTL2; ALPP; FBN1; EVC; OLFML3; TMEM119; CD248; ECM1; CST6; PDLIM2; TGFB3; ZNF107; SLC39A14; NID1; LRP1; PXYLP1; PROSER2; GPC6; LRRC32; ROS1; FBN2; EHD2; CHPF; RASA3; GAS6; TIMP2; COL6A2; MMP13; LRRC15; ADAMTS7; HBB; PSG4; C15or…
autonomic ganglia	9	736	7.2	1.81995	0.0603658	1	0.143902	0.302789	LAMB2; FBN2; TIMP2; SERPINF1; FNDC1; CYP11A1; PCSK5; COL6A3; SCNN1G;
meninges	4	447	3.2	1.33366	0.354207	1	0.570896	1	ROS1; C1QTNF3; FAP; ADAM12;
kidney	94	13456	75.2	1.03867	0.276957	1	0.505748	1	FBXL7; THBS1; FBLN5; LATS2; GALNT15; DCN; DPT; PODN; BNC2; GAS7; MMP11; COL10A1; SSC5D; EMILIN1; COL11A1; KIF26B; COLEC12; LAMB2; PLA2G15; SLC12A8; HIC1; SLC2A3; ANGPTL2; ALPP; FBN1; EVC; OLFML3; FSTL1; CD248; ECM1; PDLIM2; TGFB3; ZNF107; TNFAIP6; NID1; LRP1; PXYLP1; PROSER2; GPC6; ROS1; FBN2; EHD2; RASA3; GAS6; COL6A2; MMP13; LRRC15; HSD3B1; ADAMTS7; HBB; PSG4; KDELR3; MMP14; DACT1; AXL; CACNG4;…
endometrium	93	12807	74.4	1.07969	0.107339	1	0.225413	0.474298	FBXL7; THBS1; FBLN5; LATS2; GALNT15; PODN; BNC2; GAS7; SPON1; MMP11; COL10A1; COL11A1; KIF26B; COLEC12; LAMB2; SLC12A8; MFAP5; SLC2A3; ANGPTL2; ALPP; FBN1; EVC; BARX1; FSTL1; CD248; ECM1; PDLIM2; TGFB3; SLC39A14; TNFAIP6; NID1; LRP1; PXYLP1; GPC6; LRRC32; ROS1; FBN2; EHD2; CHPF; RASA3; TIMP2; COL6A2; MMP13; LRRC15; HSD3B1; ADAMTS7; OLR1; HBB; PSG4; KDELR3; SIGLEC5; MMP14; SERPINF1; DACT1; AXL; MM…
stomach	12	1289	9.6	1.38518	0.157834	1	0.315667	0.664206	BNC2; COL11A1; COLEC12; ZNF107; ROS1; ADAMTS7; AXL; MMP9; ADAMTS12; MMP2; KSR2; COL5A3;
large intestine	122	17427	97.6	1.04086	0.0435032	1	0.13051	0.27461	FBXL7; THBS1; FBLN5; LATS2; GALNT15; DCN; DPT; PODN; BNC2; GAS7; SPON1; MMP11; COL10A1; SSC5D; EMILIN1; COL11A1; KIF26B; COLEC12; LAMB2; PLA2G15; SLC12A8; MFAP5; HIC1; SLC2A3; ANGPTL2; ALPP; FBN1; EVC; OLFML3; BARX1; FSTL1; TMEM119; CD248; ECM1; CST6; PDLIM2; TGFB3; ZNF107; SLC39A14; TNFAIP6; NID1; LRP1; PXYLP1; PROSER2; GPC6; CGB5; LRRC32; ROS1; FBN2; EHD2; CHPF; RASA3; GAS6; TIMP2; COL6A2; MMP1…
parathyroid	2	202	1.6	1.47925	0.394895	1	0.571917	1	EDIL3; GLT8D2;
soft tissue	2	186	1.6	1.60649	0.356468	1	0.570896	1	LRRC15; MYT1;
central nervous system	103	12014	82.4	1.2747	9.0584e-06	0.000380453	0.000380453	0.000800522	THBS1; FBLN5; LATS2; GALNT15; DCN; DPT; PODN; BNC2; GAS7; MMP11; COL10A1; EMILIN1; COL11A1; KIF26B; COLEC12; LAMB2; PLA2G15; SLC12A8; MFAP5; SLC2A3; ANGPTL2; ALPP; FBN1; EVC; OLFML3; FSTL1; CD248; ECM1; PDLIM2; ZNF107; NID1; LRP1; PXYLP1; PROSER2; GPC6; LRRC32; ROS1; FBN2; CHPF; RASA3; GAS6; TIMP2; COL6A2; MMP13; LRRC15; HSD3B1; ADAMTS7; OLR1; HBB; PSG4; C15orf48; SIGLEC5; MMP14; SERPINF1; DACT1;…
eye	4	461	3.2	1.29316	0.375629	1	0.570896	1	SSC5D; CHPF; SIGLEC5; OLFML2B;
ovary	98	12007	78.4	1.21354	0.000572822	0.0240585	0.00481171	0.0101245	FBXL7; THBS1; FBLN5; LATS2; GALNT15; DCN; DPT; PODN; BNC2; MMP11; EMILIN1; COL11A1; KIF26B; COLEC12; LAMB2; PLA2G15; SLC12A8; SLC2A3; ANGPTL2; ALPP; FBN1; EVC; TMEM119; CD248; ECM1; CST6; ZNF107; TNFAIP6; NID1; LRP1; PXYLP1; GPC6; CGB5; LRRC32; ROS1; FBN2; EHD2; CHPF; RASA3; GAS6; COL6A2; MMP13; LRRC15; HSD3B1; ADAMTS7; OLR1; PSG4; KDELR3; C15orf48; MMP14; KISS1; SERPINF1; DACT1; AXL; MMP9; FNDC1…
bone	18	1330	14.4	2.01315	0.00342367	0.143794	0.0159771	0.033618	THBS1; GALNT15; SPON1; COL10A1; KIF26B; ANGPTL2; PDLIM2; ZNF107; LRP1; COL6A2; C1S; CLMP; MYT1; POSTN; PM20D1; COL5A3; SLC18A3; CLEC7A;
240 NB cases mutantgeneList	42	3941	33.6	1.58476	0.000865906	0.0363681	0.00519544	0.0109319	FBXL7; LATS2; COL11A1; KIF26B; LAMB2; FBN1; EVC; PDLIM2; NID1; LRP1; PXYLP1; ROS1; FBN2; EHD2; CHPF; RASA3; LRRC15; ADAMTS7; PSG4; KDELR3; SIGLEC5; DACT1; AXL; CACNG4; FNDC1; SLC45A3; C1S; SUSD2; CYP11A1; TNFAIP2; ADAMTS12; PCSK5; MMP2; SCG2; COL6A3; COL8A2; FAP; SRCIN1; KSR2; CILP2; COL5A3; CYP4F8;
haematopoietic and lymphoid tissue	71	8977	56.8	1.176	0.0345101	1	0.111494	0.234598	FBXL7; FBLN5; GALNT15; DCN; PODN; BNC2; GAS7; SPON1; COL10A1; SSC5D; EMILIN1; COL11A1; KIF26B; LAMB2; SLC12A8; SLC2A3; ANGPTL2; FBN1; EVC; TMEM119; CD248; ECM1; PDLIM2; ZNF107; SLC39A14; TNFAIP6; NID1; LRP1; PXYLP1; GPC6; ROS1; FBN2; RASA3; GAS6; COL6A2; MMP13; ADAMTS7; PSG4; C15orf48; SIGLEC5; MMP14; AXL; FNDC1; OLFM2; RAB3IL1; PODNL1; C1QTNF3; EDIL3; CYP11A1; TNFAIP2; SFRP2; GLT8D2; WNT2; ADAMT…
breast	109	14924	87.2	1.08592	0.0288494	1	0.100973	0.21246	FBXL7; THBS1; FBLN5; LATS2; GALNT15; DCN; DPT; PODN; BNC2; GAS7; SPON1; MMP11; COL10A1; SSC5D; EMILIN1; COL11A1; KIF26B; COLEC12; LAMB2; PLA2G15; SLC12A8; MFAP5; SLC2A3; ANGPTL2; ALPP; FBN1; EVC; OLFML3; FSTL1; CD248; ECM1; TGFB3; ZNF107; SLC39A14; TNFAIP6; NID1; LRP1; PXYLP1; PROSER2; GPC6; LRRC32; ROS1; FBN2; EHD2; CHPF; RASA3; GAS6; TIMP2; COL6A2; MMP13; LRRC15; HSD3B1; ADAMTS7; OLR1; PSG4; KD…
upper aerodigestive tract	56	6364	44.8	1.30844	0.00903842	0.379614	0.0379614	0.0798757	FBXL7; FBLN5; LATS2; GALNT15; GAS7; SPON1; MMP11; COL11A1; KIF26B; COLEC12; LAMB2; SLC12A8; SLC2A3; ANGPTL2; FBN1; CD248; ECM1; CST6; ZNF107; TNFAIP6; NID1; LRP1; PXYLP1; ROS1; FBN2; EHD2; CHPF; TIMP2; COL6A2; MMP13; LRRC15; SERPINF1; DACT1; AXL; FNDC1; SUSD2; CYP11A1; CREB3L1; SFRP2; GLT8D2; ADAMTS12; MYT1; PCSK5; MMP2; SCG2; COMP; COL6A3; ZNF737; COL8A2; FAP; ADAM12; KSR2; CILP2; HOXB3; OLFML2B…
cervix	19	2590	15.2	1.09119	0.379025	1	0.570896	1	FBXL7; DCN; KIF26B; COLEC12; SLC2A3; FBN1; ZNF107; LRP1; RASA3; SLC45A3; OLFM2; EDIL3; MYT1; POSTN; COMP; COL6A3; KSR2; SIGLEC14; SCNN1G;
thyroid	82	8760	65.6	1.39181	2.29505e-05	0.000963922	0.000481961	0.00101411	THBS1; LATS2; GALNT15; PODN; BNC2; MMP11; SSC5D; EMILIN1; COL11A1; KIF26B; COLEC12; LAMB2; PLA2G15; HIC1; SLC2A3; ALPP; FBN1; EVC; OLFML3; TMEM119; CST6; PDLIM2; TGFB3; ZNF107; SLC39A14; NID1; LRP1; PXYLP1; PROSER2; CGB5; LRRC32; ROS1; FBN2; EHD2; CHPF; RASA3; GAS6; COL6A2; LRRC15; HSD3B1; ADAMTS7; HBB; PSG4; SIGLEC5; MMP14; KISS1; VASN; SERPINF1; AXL; MMP9; CACNG4; OXTR; FNDC1; SLC45A3; SUSD2; O…
liver	110	14176	88	1.15371	0.000733454	0.0308051	0.00513418	0.010803	FBXL7; THBS1; FBLN5; LATS2; GALNT15; DCN; DPT; PODN; BNC2; GAS7; SPON1; MMP11; COL10A1; SSC5D; EMILIN1; COL11A1; KIF26B; COLEC12; LAMB2; PLA2G15; SLC12A8; HIC1; SLC2A3; ANGPTL2; ALPP; FBN1; EVC; FSTL1; TMEM119; CD248; ECM1; CST6; PDLIM2; TGFB3; ZNF107; TNFAIP6; NID1; LRP1; PXYLP1; PROSER2; GPC6; LRRC32; ROS1; FBN2; EHD2; CHPF; RASA3; GAS6; COL6A2; MMP13; LRRC15; HSD3B1; ADAMTS7; OLR1; HBB; PSG4; …
pancreas	100	12286	80	1.21018	0.000442636	0.0185907	0.00481171	0.0101245	FBXL7; THBS1; FBLN5; LATS2; GALNT15; DPT; PODN; BNC2; GAS7; SPON1; COL10A1; SSC5D; EMILIN1; COL11A1; KIF26B; COLEC12; LAMB2; PLA2G15; SLC12A8; MFAP5; HIC1; SLC2A3; ALPP; FBN1; EVC; BARX1; TMEM119; CD248; ECM1; TGFB3; SLC39A14; TNFAIP6; NID1; LRP1; PXYLP1; PROSER2; GPC6; CGB5; LRRC32; ROS1; FBN2; EHD2; CHPF; TIMP2; COL6A2; MMP13; LRRC15; HSD3B1; ADAMTS7; OLR1; HBB; KDELR3; SIGLEC5; MMP14; VASN; DA…
neuroblastoma	9	744	7.2	1.80038	0.0637136	1	0.143902	0.302789	LAMB2; FBN2; TIMP2; SERPINF1; FNDC1; CYP11A1; PCSK5; COL6A3; SCNN1G;
oesophagus	56	5660	44.8	1.47118	0.000485145	0.0203761	0.00481171	0.0101245	FBXL7; THBS1; LATS2; GALNT15; PODN; BNC2; GAS7; SSC5D; COL11A1; KIF26B; LAMB2; SLC2A3; ALPP; FBN1; CD248; ECM1; CST6; TGFB3; ZNF107; TNFAIP6; NID1; LRP1; GPC6; ROS1; FBN2; CHPF; RASA3; GAS6; COL6A2; MMP13; LRRC15; ADAMTS7; OLR1; SIGLEC5; MMP14; VASN; AXL; FNDC1; SLC45A3; SUSD2; C1QTNF3; ADAMTS12; MYT1; POSTN; COL6A3; ZNF737; FAP; ADAM12; KSR2; CILP2; HID1; COL5A3; SLC18A3; OLFML2B; SCNN1G; TGFBI;
urinary tract	99	13085	79.2	1.12492	0.0172111	0.722865	0.065715	0.138273	FBXL7; THBS1; LATS2; GALNT15; DCN; PODN; BNC2; SPON1; MMP11; EMILIN1; COL11A1; KIF26B; COLEC12; LAMB2; SLC12A8; MFAP5; SLC2A3; ANGPTL2; ALPP; FBN1; EVC; OLFML3; FSTL1; CD248; ECM1; PDLIM2; TGFB3; ZNF107; NID1; LRP1; PXYLP1; GPC6; LRRC32; ROS1; FBN2; EHD2; CHPF; RASA3; GAS6; TIMP2; COL6A2; MMP13; LRRC15; HSD3B1; ADAMTS7; PSG4; KDELR3; SIGLEC5; MMP14; KISS1; VASN; DACT1; AXL; MMP9; CACNG4; OXTR; FN…
small intestine	2	196	1.6	1.52453	0.380597	1	0.570896	1	SIGLEC5; FNDC1;
salivary gland	6	555	4.8	1.60987	0.171191	1	0.326819	0.687671	PODN; FBN1; FBN2; MYT1; HOXB3; CYP4F8;
